# Supplementary material for: Replicon-based genome-wide CRISPR knockout screening for the identification of host factors involved in viral replication
Source: Nat Commun. 2025 Dec 10;16:11028. doi: 10.1038/s41467-025-65979-3 (PMC12696002; doi:10.1038/s41467-025-65979-3)
Supplement: Supplementary file 4 — Supplementary Data 1 [file 41467_2025_65979_MOESM4_ESM.xlsx]

## Sheet: DENV replicon screen
id	num	neg|score	neg|p-value	neg|fdr	neg|rank	neg|goodsgrna	neg|lfc	pos|score	pos|p-value	pos|fdr	pos|rank	pos|goodsgrna	pos|lfc
EMC6	4	1	1	1	19113	0	3.2338	6.2212e-14	2.5901e-07	0.00099	1	4	3.2338
MMGT1	4	1	1	1	19112	0	2.105	3.7292e-11	2.5901e-07	0.00099	2	4	2.105
EMC2	4	1	1	1	19111	0	2.6556	3.4644e-09	2.5901e-07	0.00099	3	4	2.6556
EMC3	4	0.8881	0.88776	1	16915	0	2.3921	7.236e-08	2.5901e-07	0.00099	4	3	2.3921
EMC4	4	0.99682	0.99682	1	19029	0	1.5842	1.1234e-07	2.5901e-07	0.00099	5	4	1.5842
STT3B	4	1	1	1	19110	0	1.9495	2.9467e-07	7.7704e-07	0.002475	6	4	1.9495
STT3A	4	1	1	1	19109	0	1.0544	2.1112e-06	4.4032e-06	0.012023	7	4	1.0544
EMC1	4	0.98203	0.98206	1	18726	0	1.6928	2.9961e-06	9.0654e-06	0.021658	8	3	1.6928
SSR3	4	0.99892	0.9989	1	19069	0	1.5374	4.871e-06	1.5282e-05	0.032453	9	4	1.5374
UBE2G2	4	0.99999	0.99999	1	19108	0	1.1413	6.7856e-06	1.9944e-05	0.038119	10	4	1.1413
UBE2J1	4	0.99994	0.99994	1	19101	0	1.8309	8.1271e-06	2.4606e-05	0.042754	11	4	1.8309
MAGT1	4	0.94908	0.94902	1	18073	0	1.5719	1.5616e-05	5.2579e-05	0.083746	12	3	1.5719
EMC7	4	0.99862	0.99862	1	19059	0	1.9537	1.7936e-05	6.294e-05	0.088755	13	4	1.9537
ZFP36L2	4	0.99998	0.99997	1	19107	0	0.98321	1.8316e-05	6.5012e-05	0.088755	14	4	0.98321
MRPL57	4	0.075419	0.17065	0.987009	3289	1	2.3194	2.0452e-05	7.2782e-05	0.092739	15	3	2.3194
RPS2	4	0.44145	0.5887	0.99821	11240	2	0.72517	2.5944e-05	9.0913e-05	0.108601	16	2	0.72517
MYO19	4	0.99997	0.99997	1	19106	0	1.0305	3.0027e-05	0.00010542	0.118521	17	4	1.0305
SEL1L	4	0.99996	0.99996	1	19105	0	1.4725	3.5957e-05	0.00012821	0.136139	18	4	1.4725
VARS	4	0.99996	0.99996	1	19104	0	3.1926	4.0284e-05	0.0001479	0.145421	19	4	3.1926
TXN2	4	0.61513	0.6807	1	12942	1	1.8578	4.2486e-05	0.00015722	0.145421	20	3	1.8578
ATL2	4	0.95458	0.95446	1	18194	0	1.3012	4.3421e-05	0.00016085	0.145421	21	3	1.3012
G3BP1	4	0.99995	0.99995	1	19103	0	1.2114	4.767e-05	0.00017587	0.145421	22	4	1.2114
ASCC3	4	0.99993	0.99993	1	19100	0	1.4254	4.835e-05	0.00017898	0.145421	23	4	1.4254
SSR1	4	0.9088	0.90854	1	17290	0	1.1786	4.9575e-05	0.0001826	0.145421	24	3	1.1786
HSD17B12	4	0.99994	0.99994	1	19102	0	1.2361	6.0668e-05	0.00022353	0.170891	25	4	1.2361
ZDHHC23	4	0.4906	0.62233	0.998639	11857	1	0.65718	7.783e-05	0.00029812	0.219155	26	3	0.65718
CFAP126	4	0.99989	0.9999	1	19099	0	1.0511	0.00010527	0.00040069	0.283645	27	4	1.0511
LRRC37A3	4	0.99087	0.99092	1	18899	0	1.8878	0.00012824	0.00049394	0.319637	28	4	1.8878
RUVBL1	4	0.98438	0.98438	1	18762	0	3.0602	0.00012927	0.00050067	0.319637	29	3	3.0602
ADHFE1	4	0.39634	0.5431	0.997475	10380	2	-0.060724	0.00012971	0.00050171	0.319637	30	1	-0.060724
ZBTB32	4	0.47477	0.6157	0.998639	11728	1	0.60785	0.00014751	0.00056698	0.343477	31	2	0.60785
FAM84B	4	0.99965	0.99967	1	19090	0	1.319	0.00014984	0.0005763	0.343477	32	4	1.319
FLRT1	4	0.43044	0.57766	0.997791	11023	1	1.0655	0.00015764	0.00060894	0.343477	33	3	1.0655
RRBP1	4	0.99984	0.99985	1	19098	0	0.74389	0.00015885	0.00061101	0.343477	34	4	0.74389
ANKRD32	4	0.86179	0.86137	1	16415	0	1.377	0.00017555	0.00066903	0.349792	35	3	1.377
RPP21	4	0.89801	0.89774	1	17081	0	1.8112	0.00017807	0.00067783	0.349792	36	2	1.8112
APLN	4	0.22475	0.37061	0.995371	7104	2	-0.15813	0.0001816	0.00069027	0.349792	37	1	-0.15813
DOHH	4	0.99982	0.99982	1	19097	0	0.58478	0.0001827	0.00069545	0.349792	38	4	0.58478
CCDC144NL	4	0.76	0.77049	1	14700	1	0.88504	0.00020331	0.00077108	0.374426	39	3	0.88504
RHOU	4	0.99979	0.99979	1	19096	0	0.59623	0.00021205	0.00079905	0.374426	40	4	0.59623
CEP85L	4	0.99979	0.99979	1	19095	0	0.84114	0.00021369	0.0008032	0.374426	41	4	0.84114
UBA2	4	0.99977	0.99977	1	19094	0	1.0278	0.000234	0.00087883	0.390141	42	4	1.0278
SENP1	4	0.69966	0.72897	1	13909	1	0.88976	0.00023515	0.00088349	0.390141	43	3	0.88976
HAT1	4	0.52003	0.63486	0.998639	12091	1	1.0228	0.00024807	0.00091975	0.390141	44	3	1.0228
INHA	4	0.99975	0.99975	1	19093	0	0.78412	0.00025249	0.00093633	0.390141	45	4	0.78412
NRIP1	4	0.97651	0.9765	1	18620	0	0.71455	0.00025776	0.0009555	0.390141	46	3	0.71455
SNAP47	4	0.99974	0.99974	1	19092	0	0.69026	0.00025879	0.00095938	0.390141	47	4	0.69026
EIF3D	4	0.99783	0.99784	1	19046	0	1.7339	0.00026467	0.0009902	0.394286	48	4	1.7339
UTP3	4	0.44644	0.59372	0.998449	11319	2	-0.14461	0.00028535	0.0010581	0.40802	49	1	-0.14461
ARHGEF18	4	0.99971	0.99972	1	19091	0	0.89179	0.000288	0.0010674	0.40802	50	4	0.89179
OST4	4	0.52311	0.63624	0.998639	12119	1	1.0308	0.00033956	0.0012492	0.468162	51	3	1.0308
GNA11	4	0.99962	0.99962	1	19089	0	0.69726	0.0003809	0.0014031	0.514758	52	4	0.69726
HIST2H3D	4	0.59007	0.66782	1	12723	1	1.4301	0.0003891	0.0014274	0.514758	53	3	1.4301
F5	4	0.9996	0.99961	1	19088	0	0.84009	0.00039875	0.0014601	0.516777	54	4	0.84009
HMOX1	4	0.90734	0.90711	1	17261	0	0.58736	0.0004327	0.0015802	0.531837	55	3	0.58736
C11orf85	4	0.99957	0.99958	1	19087	0	1.0436	0.0004332	0.0015818	0.531837	56	4	1.0436
CXCL6	4	0.33785	0.48393	0.995512	9251	1	0.03302	0.00044098	0.0016129	0.531837	57	2	0.03302
NACC2	4	0.99956	0.99957	1	19086	0	0.75268	0.0004412	0.0016139	0.531837	58	4	0.75268
TMEM41B	4	0.98404	0.98405	1	18757	0	0.99965	0.00046229	0.0016937	0.548666	59	3	0.99965
WBSCR16	4	0.21952	0.36541	0.995371	7005	1	1.1192	0.00048253	0.0017766	0.565924	60	2	1.1192
TUBB	4	0.0083536	0.028402	0.975453	540	3	-0.66531	0.00049285	0.0018139	0.567107	61	1	-0.66531
PTBP2	4	0.99936	0.99936	1	19083	0	0.78984	0.00050953	0.0018693	0.567107	62	4	0.78984
GBP2	4	0.99949	0.9995	1	19085	0	0.94259	0.00050979	0.0018693	0.567107	63	4	0.94259
RCBTB1	4	0.27746	0.42334	0.995512	8082	2	0.32576	0.00052334	0.0019201	0.573407	64	2	0.32576
IPP	4	0.22437	0.37022	0.995371	7094	1	0.19501	0.00054471	0.0019879	0.578383	65	2	0.19501
FITM2	4	0.85827	0.85781	1	16357	0	1.2277	0.00054726	0.0019972	0.578383	66	3	1.2277
TIMELESS	4	0.72522	0.74572	1	14229	1	1.6594	0.0005643	0.0020703	0.590587	67	2	1.6594
ATP6V1B2	4	0.51103	0.63089	0.998639	12025	1	1.7629	0.00059658	0.0021868	0.612785	68	3	1.7629
OSTC	4	0.97097	0.97092	1	18504	0	0.85256	0.00060216	0.0022122	0.612785	69	3	0.85256
CCR8	4	0.99937	0.99938	1	19084	0	0.61076	0.00063152	0.0023143	0.631895	70	4	0.61076
NAA50	4	0.039485	0.10179	0.97787	1980	1	0.033772	0.00064844	0.0023785	0.640287	71	1	0.033772
EIF2A	4	0.34518	0.49142	0.995512	9384	2	0.64753	0.00067987	0.0024935	0.661922	72	2	0.64753
SHQ1	4	0.99929	0.99929	1	19082	0	1.0719	0.00071358	0.0026168	0.680803	73	4	1.0719
LOC643802	4	0.72557	0.74596	1	14234	1	0.76656	0.00074273	0.0027225	0.680803	74	3	0.76656
HLA-DMA	4	0.99926	0.99926	1	19081	0	0.87253	0.00074396	0.002724	0.680803	75	4	0.87253
GOLGA8H	4	0.99925	0.99925	1	19080	0	1.3223	0.00075194	0.0027494	0.680803	76	4	1.3223
SYVN1	4	0.99924	0.99924	1	19079	0	0.99115	0.0007645	0.0027945	0.680803	77	4	0.99115
STAU2	4	0.99921	0.99921	1	19078	0	0.7988	0.00078571	0.0028722	0.680803	78	4	0.7988
GCKR	4	0.20174	0.34745	0.993689	6666	1	-0.019807	0.00080402	0.0029416	0.680803	79	1	-0.019807
PPIG	4	0.99591	0.99594	1	19007	0	1.2186	0.00080534	0.0029473	0.680803	80	4	1.2186
PLD5	4	0.43482	0.58201	0.997791	11109	1	0.88751	0.00083469	0.0030436	0.680803	81	2	0.88751
TTC24	4	0.99916	0.99915	1	19077	0	0.65632	0.00084298	0.0030742	0.680803	82	4	0.65632
AAAS	4	0.99915	0.99914	1	19076	0	0.79475	0.00084632	0.0030866	0.680803	83	4	0.79475
AUP1	4	0.97325	0.97319	1	18552	0	0.93432	0.0008492	0.0031001	0.680803	84	3	0.93432
TBP	4	0.042854	0.10847	0.97787	2117	3	-0.3898	0.00085588	0.0031234	0.680803	85	1	-0.3898
NLRP8	4	0.98603	0.98604	1	18801	0	1.2637	0.00085834	0.0031322	0.680803	86	4	1.2637
SAE1	4	0.74836	0.76192	1	14531	1	0.6859	0.00086017	0.00314	0.680803	87	2	0.6859
CECR6	4	0.7273	0.74713	1	14259	1	0.7021	0.00087351	0.0031913	0.680803	88	3	0.7021
CLEC9A	4	0.99867	0.99867	1	19061	0	0.96953	0.00087516	0.0031975	0.680803	89	4	0.96953
IER5L	4	0.99912	0.99911	1	19075	0	0.73431	0.00087844	0.0032058	0.680803	90	4	0.73431
SMN2	4	0.81085	0.81187	1	15431	1	1.2111	0.00089723	0.0032752	0.687527	91	3	1.2111
FNTB	4	0.49881	0.62575	0.998639	11918	1	0.42261	0.00090773	0.0033094	0.687527	92	2	0.42261
C19orf24	4	0.99908	0.99906	1	19074	0	1.2235	0.00092377	0.0033793	0.688873	93	4	1.2235
RBMY1F	4	0.93027	0.93005	1	17732	0	1.0514	0.00093446	0.003412	0.688873	94	3	1.0514
PSRC1	4	0.99839	0.99839	1	19052	0	1.0514	0.00094998	0.0034674	0.688873	95	4	1.0514
BCAR1	4	0.99905	0.99904	1	19073	0	0.98175	0.00095017	0.0034684	0.688873	96	4	0.98175
SBSN	4	0.99903	0.99902	1	19072	0	0.71835	0.00097026	0.0035306	0.688873	97	4	0.71835
LONP1	4	0.37538	0.52193	0.995512	9998	1	0.59195	0.00098343	0.0035674	0.688873	98	2	0.59195
SDK2	4	0.99363	0.99367	1	18958	0	0.84955	0.00099217	0.0036	0.688873	99	4	0.84955
UGT2A3	4	0.999	0.99899	1	19071	0	0.80485	0.00099764	0.0036176	0.688873	100	4	0.80485
AGMAT	4	0.98054	0.98058	1	18694	0	0.84308	0.0010114	0.0036684	0.688873	101	3	0.84308
DNAJC25	4	0.95091	0.95083	1	18111	0	0.85628	0.001015	0.0036824	0.688873	102	3	0.85628
GATAD1	4	0.667	0.70923	1	13500	1	1.0071	0.0010368	0.0037642	0.688873	103	3	1.0071
ALG3	4	0.99119	0.99125	1	18906	0	0.73943	0.001037	0.0037647	0.688873	104	4	0.73943
ARNTL2	4	0.99896	0.99895	1	19070	0	0.89644	0.0010427	0.0037844	0.688873	105	4	0.89644
RPL19	4	0.90689	0.90663	1	17249	0	0.46223	0.0010633	0.0038585	0.695731	106	2	0.46223
NPBWR2	4	0.85665	0.85618	1	16327	0	0.14686	0.0011151	0.0040497	0.723374	107	2	0.14686
CCK	4	0.99885	0.99884	1	19068	0	0.4176	0.0011495	0.0041595	0.724986	108	4	0.4176
EGFLAM	4	0.18081	0.32645	0.992785	6267	1	0.74005	0.0011632	0.0042159	0.724986	109	3	0.74005
MAGEF1	4	0.99884	0.99882	1	19067	0	0.65007	0.0011645	0.0042196	0.724986	110	4	0.65007
TUBGCP2	4	0.23754	0.38341	0.995512	7350	1	1.6526	0.0011752	0.0042595	0.724986	111	3	1.6526
TPMT	4	0.99881	0.9988	1	19066	0	0.69781	0.0011872	0.0043004	0.724986	112	4	0.69781
FAM69C	4	0.64724	0.69797	1	13297	1	0.58273	0.0012083	0.0043776	0.724986	113	2	0.58273
CTAG1B	4	0.66109	0.70575	1	13434	1	1.1267	0.0012213	0.0044257	0.724986	114	2	1.1267
RPAP2	4	0.98943	0.98946	1	18866	0	1.1078	0.0012216	0.0044278	0.724986	115	4	1.1078
LRRTM1	4	0.75388	0.76598	1	14607	1	0.91097	0.0012312	0.0044651	0.724986	116	3	0.91097
RFNG	4	0.1298	0.2672	0.987009	5142	1	0.68705	0.0012325	0.0044729	0.724986	117	3	0.68705
FAM71E1	4	0.99875	0.99874	1	19065	0	0.55156	0.0012502	0.0045387	0.724986	118	4	0.55156
ACSL4	4	0.93139	0.93118	1	17751	0	0.55996	0.0012532	0.0045464	0.724986	119	3	0.55996
SOD1	4	0.86983	0.8694	1	16565	0	-0.055808	0.0012707	0.0046122	0.724986	120	1	-0.055808
CDX2	4	0.99872	0.99871	1	19064	0	0.55045	0.001284	0.0046537	0.724986	121	4	0.55045
TREX2	4	0.99872	0.99871	1	19063	0	0.61496	0.0012843	0.0046547	0.724986	122	4	0.61496
SLC35D3	4	0.99871	0.99871	1	19062	0	0.59918	0.0012868	0.0046656	0.724986	123	4	0.59918
NUTF2	4	0.15464	0.30008	0.987015	5783	1	0.60035	0.0013225	0.0047935	0.730041	124	2	0.60035
DERL1	4	0.9977	0.99771	1	19044	0	1.1779	0.001328	0.0048127	0.730041	125	4	1.1779
CISD1	4	0.99865	0.99865	1	19060	0	1.0461	0.0013543	0.0049023	0.73778	126	4	1.0461
ADNP2	4	0.85339	0.85283	1	16269	0	0.51135	0.0013761	0.0049733	0.738315	127	2	0.51135
EGR4	4	0.99329	0.99333	1	18949	0	1.3706	0.0013785	0.0049831	0.738315	128	4	1.3706
KCNJ5	4	0.9986	0.99859	1	19058	0	0.60434	0.0014048	0.0050764	0.73936	129	4	0.60434
RTBDN	4	0.99096	0.99102	1	18902	0	0.7485	0.001418	0.0051183	0.73936	130	4	0.7485
CD44	4	0.4224	0.56946	0.997791	10857	1	0.88577	0.001426	0.0051505	0.73936	131	3	0.88577
IRF1	4	0.60367	0.67477	1	12842	1	-0.006672	0.0014262	0.005152	0.73936	132	1	-0.006672
CRYM	4	0.99857	0.99856	1	19057	0	0.78904	0.0014344	0.0051836	0.73936	133	4	0.78904
BDKRB1	4	0.99854	0.99855	1	19056	0	0.56184	0.001461	0.0052784	0.740546	134	4	0.56184
FAM63B	4	0.9896	0.98962	1	18870	0	0.78709	0.001467	0.0053017	0.740546	135	4	0.78709
BAG4	4	0.94095	0.94087	1	17930	0	0.39231	0.001478	0.00534	0.740546	136	2	0.39231
PODN	4	0.6192	0.68286	1	12993	1	0.8017	0.0014917	0.0053929	0.740546	137	3	0.8017
C16orf90	4	0.38239	0.52903	0.996775	10119	1	0.40993	0.0014988	0.0054214	0.740546	138	2	0.40993
C17orf53	4	0.69057	0.72341	1	13800	1	1.5539	0.0015089	0.0054607	0.740546	139	3	1.5539
ACACA	4	0.99848	0.99849	1	19055	0	0.83351	0.0015201	0.0055027	0.740546	140	4	0.83351
GDE1	4	0.89868	0.89837	1	17093	0	0.18212	0.0015298	0.0055374	0.740546	141	2	0.18212
TULP4	4	0.99846	0.99847	1	19054	0	0.69808	0.0015417	0.0055773	0.740546	142	4	0.69808
SUMO4	4	0.99309	0.99313	1	18947	0	0.64908	0.0015424	0.0055794	0.740546	143	4	0.64908
PIAS4	4	0.99395	0.994	1	18968	0	0.65489	0.0015587	0.00564	0.743173	144	4	0.65489
SLC2A3	4	0.55622	0.65129	0.998639	12428	1	0.78356	0.0016038	0.005799	0.743173	145	3	0.78356
NUP85	4	0.9984	0.99841	1	19053	0	0.8012	0.001604	0.0058021	0.743173	146	4	0.8012
CDC42	4	0.9983	0.99831	1	19050	0	0.71175	0.0016136	0.0058337	0.743173	147	4	0.71175
COX6C	4	0.21358	0.35948	0.993689	6893	2	0.10467	0.0016335	0.0059062	0.743173	148	2	0.10467
PTPRA	4	0.219	0.36489	0.995371	6998	1	0.65788	0.0016341	0.0059099	0.743173	149	2	0.65788
ARL6IP4	4	0.99836	0.99837	1	19051	0	0.65011	0.0016355	0.0059171	0.743173	150	4	0.65011
TMEM151A	4	0.84999	0.8494	1	16208	0	0.89475	0.0016542	0.0059814	0.743173	151	3	0.89475
ALDH1A2	4	0.60834	0.67711	1	12873	1	0.83792	0.0016723	0.0060409	0.743173	152	3	0.83792
NNAT	4	0.57062	0.65817	0.999461	12557	1	0.91702	0.0016745	0.0060461	0.743173	153	3	0.91702
IRX6	4	0.93463	0.93449	1	17802	0	0.8273	0.0016796	0.0060632	0.743173	154	2	0.8273
TOPBP1	4	0.14111	0.28633	0.987009	5521	1	-0.083753	0.0016853	0.0060819	0.743173	155	1	-0.083753
AMFR	4	0.52942	0.63904	0.998639	12175	1	0.72628	0.0016916	0.0061047	0.743173	156	3	0.72628
PRPF8	3	0.59111	0.61472	0.998639	12730	1	0.36092	0.0016919	0.0047899	0.730041	157	1	0.36092
KCNIP1	4	0.92853	0.92834	1	17697	0	0.72309	0.0017283	0.006243	0.753876	158	2	0.72309
TARSL2	4	0.54574	0.64641	0.998639	12324	1	0.64853	0.0017361	0.0062715	0.753876	159	3	0.64853
MYH2	4	0.72931	0.74853	1	14291	1	0.79013	0.0017803	0.0064346	0.763553	160	3	0.79013
MTA2	4	0.67511	0.71399	1	13613	1	1.0947	0.0017911	0.006474	0.763553	161	3	1.0947
EPAS1	4	0.9982	0.99822	1	19049	0	0.94597	0.0017977	0.0064906	0.763553	162	4	0.94597
COMMD7	4	0.99614	0.99617	1	19012	0	1.2037	0.0018131	0.0065398	0.763553	163	4	1.2037
TCP1	4	0.59238	0.669	1	12740	1	1.2505	0.0018172	0.0065517	0.763553	164	2	1.2505
DHX9	4	0.36958	0.51603	0.995512	9877	2	-0.22216	0.0018408	0.0066382	0.767297	165	1	-0.22216
EMC8	4	0.78186	0.78738	1	14984	1	0.5554	0.0018464	0.0066641	0.767297	166	2	0.5554
SSR2	4	0.70505	0.73238	1	13966	1	1.0537	0.0018764	0.0067615	0.769233	167	3	1.0537
TMEM182	4	0.47037	0.61383	0.998639	11690	1	0.9587	0.0019163	0.0069086	0.769233	168	3	0.9587
PRKCH	4	0.9481	0.94807	1	18057	0	0.71278	0.0019236	0.006935	0.769233	169	3	0.71278
PKMYT1	4	0.63467	0.69108	1	13161	1	0.53826	0.0019245	0.0069392	0.769233	170	3	0.53826
OR5A1	4	0.99745	0.99746	1	19042	0	0.76435	0.0019264	0.0069459	0.769233	171	4	0.76435
BACH1	4	0.6312	0.68924	1	13122	1	0.72299	0.0019272	0.0069495	0.769233	172	3	0.72299
TBX6	4	0.93998	0.93996	1	17910	0	1.0796	0.0019356	0.0069729	0.769233	173	3	1.0796
ADM5	4	0.77783	0.78416	1	14924	1	1.0876	0.0019444	0.0070029	0.769233	174	3	1.0876
POLR3H	4	0.98433	0.98433	1	18761	0	1.7244	0.0019848	0.0071503	0.776581	175	3	1.7244
USP48	4	0.99802	0.99803	1	19048	0	0.57438	0.0019849	0.0071511	0.776581	176	4	0.57438
PRKRA	4	0.99785	0.99787	1	19047	0	1.0151	0.0020205	0.0072826	0.786402	177	4	1.0151
GAST	4	0.35464	0.50094	0.995512	9554	1	0.63318	0.0020488	0.0073691	0.791273	178	2	0.63318
IL10	4	0.73447	0.75208	1	14353	1	0.80698	0.0021223	0.0076432	0.79987	179	3	0.80698
RPL14	4	0.22989	0.37582	0.995512	7204	2	1.5703	0.0021395	0.0077085	0.79987	180	2	1.5703
GPR148	4	0.82911	0.82863	1	15763	1	0.77539	0.00214	0.00771	0.79987	181	3	0.77539
MBD3L4	4	0.9232	0.92306	1	17579	0	0.71116	0.0021424	0.0077167	0.79987	182	2	0.71116
EXOSC10	4	0.41899	0.566	0.997791	10783	1	0.67593	0.0021516	0.0077463	0.79987	183	3	0.67593
KHDRBS1	4	0.98612	0.98612	1	18803	0	1.1841	0.0021755	0.007826	0.79987	184	4	1.1841
C5orf22	4	0.4925	0.62312	0.998639	11870	1	0.4392	0.0021885	0.0078665	0.79987	185	2	0.4392
CAV2	4	0.64037	0.6942	1	13226	1	0.052967	0.0022034	0.0079198	0.79987	186	1	0.052967
HECA	4	0.73347	0.7514	1	14340	1	0.95067	0.0022059	0.0079291	0.79987	187	3	0.95067
SLC12A1	4	0.99779	0.9978	1	19045	0	0.60861	0.0022122	0.0079514	0.79987	188	4	0.60861
ASAH1	4	0.9963	0.99633	1	19017	0	0.90356	0.0022703	0.0081503	0.815588	189	4	0.90356
PPP2R2A	4	0.99338	0.99343	1	18953	0	0.70391	0.0022967	0.0082431	0.820072	190	4	0.70391
SLC25A28	4	0.99154	0.99159	1	18916	0	2.3692	0.002307	0.008285	0.820072	191	4	2.3692
ZFP36L1	4	0.88111	0.88063	1	16786	0	0.76211	0.0023177	0.0083239	0.820072	192	3	0.76211
C12orf74	4	0.68299	0.71873	1	13717	1	0.6176	0.0023392	0.008399	0.823229	193	3	0.6176
GYG1	4	0.98567	0.98567	1	18797	0	0.77203	0.0023686	0.0085041	0.829284	194	4	0.77203
ALDH3B1	4	0.80448	0.80632	1	15346	1	0.81983	0.0024079	0.0086425	0.832627	195	3	0.81983
NAT8	4	0.027854	0.078311	0.975453	1511	1	0.84954	0.0024262	0.0087108	0.832627	196	3	0.84954
PNOC	4	0.89177	0.89148	1	16966	0	0.59526	0.0024266	0.0087119	0.832627	197	3	0.59526
CACNB3	4	0.6119	0.67898	1	12909	1	1.1703	0.0024469	0.0087771	0.832627	198	3	1.1703
PRKAA2	4	0.43516	0.58235	0.997791	11116	1	0.63526	0.0024536	0.008801	0.832627	199	2	0.63526
GCFC2	4	0.59243	0.66903	1	12741	1	0.61951	0.0024844	0.0088978	0.832627	200	2	0.61951
LSM4	4	0.99751	0.99752	1	19043	0	0.63331	0.002486	0.0089046	0.832627	201	4	0.63331
SERPINB10	4	0.95809	0.95804	1	18259	0	0.68298	0.002503	0.008961	0.832627	202	3	0.68298
CAPN9	4	0.58519	0.66534	1	12672	1	0.39284	0.0025142	0.00899	0.832627	203	3	0.39284
CLDN1	4	0.97724	0.97728	1	18634	0	0.78689	0.0025281	0.0090377	0.832627	204	3	0.78689
TAS2R43	4	0.87853	0.87809	1	16736	0	0.9498	0.0025412	0.0090874	0.832627	205	3	0.9498
CAMK2G	4	0.22664	0.3725	0.995371	7139	2	0.32	0.0025557	0.0091284	0.832627	206	2	0.32
ABI2	4	0.24815	0.39399	0.995512	7530	1	0.85029	0.0025599	0.0091408	0.832627	207	3	0.85029
ZNF670	4	0.68964	0.7228	1	13789	1	0.25971	0.002566	0.0091631	0.832627	208	2	0.25971
TIMM21	4	0.99741	0.99741	1	19041	0	0.51517	0.0025881	0.009233	0.832627	209	4	0.51517
TMEM14E	4	0.70457	0.73207	1	13959	1	0.66501	0.0025898	0.0092382	0.832627	210	3	0.66501
USP17L18	4	0.31376	0.45971	0.995512	8771	2	-0.035787	0.0026178	0.0093356	0.832627	211	1	-0.035787
PPIL4	4	0.58653	0.66599	1	12688	1	0.93283	0.0026217	0.0093464	0.832627	212	3	0.93283
ADRA1D	4	0.83332	0.83272	1	15850	1	0.72707	0.002628	0.0093661	0.832627	213	2	0.72707
APMAP	4	0.96209	0.962	1	18334	0	0.77257	0.0026469	0.0094319	0.834594	214	3	0.77257
NEK7	3	0.023877	0.060994	0.975453	1356	1	0.57594	0.0026634	0.0074272	0.793047	215	2	0.57594
MPP4	4	0.99733	0.99734	1	19040	0	0.59459	0.0026658	0.0094894	0.835812	216	4	0.59459
ERN1	3	0.99731	0.99735	1	19039	0	0.69307	0.0026925	0.0074987	0.796232	217	3	0.69307
ICMT	4	0.75045	0.76346	1	14564	1	1.1043	0.0026981	0.0096018	0.840666	218	3	1.1043
RER1	4	0.97779	0.97784	1	18643	0	0.69034	0.0027163	0.0096692	0.840666	219	3	0.69034
YARS2	4	0.6717	0.712	1	13565	1	0.032449	0.0027213	0.0096883	0.840666	220	1	0.032449
SPRY4	4	0.14697	0.29238	0.987009	5638	2	0.25803	0.0027303	0.0097205	0.840666	221	2	0.25803
VSIG1	4	0.99725	0.99726	1	19038	0	0.50918	0.0027452	0.0097717	0.841253	222	4	0.50918
RIBC2	4	0.99724	0.99724	1	19037	0	0.74409	0.0027645	0.0098381	0.841253	223	4	0.74409
RRH	4	0.99723	0.99724	1	19036	0	0.54412	0.0027695	0.0098593	0.841253	224	4	0.54412
CT47A3	4	0.99721	0.99722	1	19035	0	0.84681	0.0027902	0.0099303	0.84165	225	4	0.84681
BMP2	4	0.86213	0.86171	1	16423	0	0.80127	0.0027962	0.0099551	0.84165	226	3	0.80127
NUP155	4	0.63851	0.69317	1	13200	1	1.0253	0.0028079	0.009996	0.84165	227	3	1.0253
STAT1	4	0.68899	0.72241	1	13779	1	0.74488	0.0028337	0.010094	0.842687	228	3	0.74488
PICALM	4	0.76498	0.77425	1	14767	1	0.85627	0.0028349	0.010097	0.842687	229	3	0.85627
HKR1	4	0.99715	0.99715	1	19034	0	0.46671	0.0028474	0.010143	0.842897	230	4	0.46671
VMA21	4	0.34055	0.48672	0.995512	9305	2	0.40498	0.0028767	0.010246	0.847778	231	2	0.40498
KPNA3	4	0.77821	0.78446	1	14929	1	0.60426	0.0029071	0.010355	0.853043	232	2	0.60426
TUBB6	4	0.94127	0.9412	1	17935	0	1.2225	0.0029338	0.010457	0.856121	233	3	1.2225
SH3YL1	4	0.86126	0.86078	1	16406	0	0.85905	0.002952	0.010515	0.856121	234	3	0.85905
UFL1	4	0.39394	0.54065	0.997475	10333	1	0.53463	0.0029672	0.010568	0.856121	235	2	0.53463
SNRPD1	4	0.61683	0.68161	1	12964	1	1.0242	0.0029677	0.010571	0.856121	236	3	1.0242
MATN3	4	0.81977	0.81994	1	15592	1	0.78307	0.0029847	0.010629	0.857146	237	3	0.78307
NPM1	4	0.99699	0.99699	1	19033	0	0.91356	0.0030107	0.01072	0.859053	238	4	0.91356
POU6F1	4	0.99698	0.99698	1	19032	0	0.52482	0.0030187	0.010748	0.859053	239	4	0.52482
HAVCR2	4	0.99694	0.99694	1	19031	0	0.81771	0.0030583	0.010883	0.859053	240	4	0.81771
PPP1R15B	4	0.47407	0.6154	0.998639	11719	1	1.3715	0.0030756	0.010935	0.859053	241	3	1.3715
TECR	4	0.76128	0.77146	1	14718	1	0.51148	0.0030791	0.010947	0.859053	242	2	0.51148
NAA15	4	0.88528	0.88489	1	16859	0	0.40988	0.0030838	0.010961	0.859053	243	2	0.40988
STK11	4	0.14782	0.29321	0.987009	5659	2	-0.010085	0.0030859	0.010967	0.859053	244	2	-0.010085
THBS4	4	0.68979	0.7229	1	13794	1	1.0264	0.0031296	0.011123	0.86519	245	3	1.0264
ATP5J2	4	0.63504	0.69128	1	13164	1	0.10031	0.0031355	0.011136	0.86519	246	2	0.10031
C7orf49	4	0.80718	0.80867	1	15384	1	1.0415	0.0031662	0.011246	0.866278	247	3	1.0415
ANAPC5	4	0.99682	0.99682	1	19030	0	0.724	0.003176	0.01128	0.866278	248	4	0.724
TBATA	4	0.84631	0.84568	1	16134	0	0.2637	0.0031873	0.011315	0.866278	249	2	0.2637
SYT12	4	0.87936	0.8789	1	16745	0	1.0782	0.0032103	0.011402	0.866278	250	3	1.0782
B3GALT2	4	0.99678	0.99678	1	19028	0	0.46314	0.0032158	0.011422	0.866278	251	4	0.46314
NKAP	4	0.42422	0.57129	0.997791	10882	2	0.17082	0.0032391	0.011508	0.866824	252	2	0.17082
MPHOSPH6	4	0.79791	0.80069	1	15254	1	0.81131	0.0032415	0.01152	0.866824	253	3	0.81131
TTC27	4	0.22882	0.37473	0.995512	7182	1	1.4529	0.003275	0.011634	0.870456	254	3	1.4529
CHI3L1	4	0.24794	0.39378	0.995512	7526	2	0.49696	0.0032839	0.011659	0.870456	255	2	0.49696
SLC40A1	4	0.99669	0.99669	1	19027	0	0.53933	0.0033136	0.01176	0.873134	256	4	0.53933
REN	4	0.99667	0.99667	1	19026	0	0.43099	0.0033286	0.011815	0.873134	257	4	0.43099
PHAX	4	0.99666	0.99666	1	19025	0	2.2585	0.0033387	0.011851	0.873134	258	4	2.2585
RSF1	4	0.99665	0.99666	1	19024	0	0.52061	0.0033466	0.011878	0.873134	259	4	0.52061
TBC1D3K	4	0.99661	0.99662	1	19023	0	0.61801	0.0033909	0.012035	0.875099	260	4	0.61801
NMT1	4	0.92344	0.92329	1	17585	0	0.24379	0.0033943	0.012045	0.875099	261	2	0.24379
FAF2	4	0.035956	0.094714	0.97787	1838	2	0.41609	0.0034445	0.012217	0.875099	262	2	0.41609
GTF3C3	4	0.94358	0.94349	1	17970	0	0.29597	0.0034461	0.01222	0.875099	263	2	0.29597
FOSL1	4	0.91227	0.91207	1	17359	0	0.68197	0.0034649	0.012292	0.875099	264	3	0.68197
ANXA1	4	0.034052	0.090895	0.975453	1781	2	0.048538	0.0034698	0.012304	0.875099	265	2	0.048538
TEX13A	4	0.99651	0.99651	1	19022	0	0.48711	0.0034897	0.012382	0.875099	266	4	0.48711
FBL	4	0.82792	0.82751	1	15748	1	1.3003	0.0034918	0.012387	0.875099	267	3	1.3003
LRRC72	4	0.9965	0.9965	1	19021	0	0.66629	0.0035046	0.012427	0.875099	268	4	0.66629
ODF3L1	4	0.48241	0.61891	0.998639	11788	1	0.84084	0.0035189	0.012476	0.875099	269	3	0.84084
KRBA2	4	0.83125	0.83075	1	15805	1	0.35408	0.0035207	0.012479	0.875099	270	2	0.35408
CALML5	4	0.20641	0.35219	0.993689	6750	2	0.43368	0.003528	0.012501	0.875099	271	2	0.43368
LGR6	4	0.30705	0.45293	0.995512	8636	1	0.73322	0.0035389	0.012537	0.875099	272	2	0.73322
PLEKHF2	4	0.76728	0.77602	1	14798	1	1.0483	0.0035426	0.012545	0.875099	273	3	1.0483
SUFU	4	0.22223	0.36809	0.995371	7058	2	0.55817	0.0035682	0.012626	0.877498	274	2	0.55817
BCOR	4	0.20812	0.3539	0.993689	6784	2	0.0695	0.0036531	0.012939	0.891249	275	2	0.0695
C10orf99	4	0.99634	0.99637	1	19020	0	0.4934	0.0036565	0.012953	0.891249	276	4	0.4934
GNG2	4	0.99634	0.99636	1	19019	0	0.40466	0.0036588	0.012963	0.891249	277	4	0.40466
TXLNB	4	0.96031	0.96022	1	18310	0	0.48282	0.0036754	0.013019	0.891852	278	2	0.48282
SLC38A9	4	0.9963	0.99633	1	19018	0	0.55275	0.0036975	0.013092	0.891988	279	4	0.55275
ARHGEF26	4	0.95198	0.95188	1	18140	0	0.12353	0.0037048	0.013114	0.891988	280	1	0.12353
NFKB1	4	0.99628	0.99631	1	19016	0	0.29401	0.0037209	0.013171	0.892687	281	4	0.29401
ATXN7L3	4	0.99346	0.9935	1	18955	0	0.81504	0.0037657	0.013318	0.896283	282	4	0.81504
METTL24	4	0.81421	0.81493	1	15505	1	0.95043	0.0037756	0.013351	0.896283	283	3	0.95043
MTMR3	4	0.99622	0.99626	1	19015	0	0.78135	0.0037799	0.013365	0.896283	284	4	0.78135
SMIM9	4	0.99621	0.99624	1	19014	0	0.41513	0.0037918	0.013412	0.896334	285	4	0.41513
ZNF248	4	0.99616	0.99618	1	19013	0	0.57004	0.0038444	0.013597	0.905492	286	4	0.57004
MYD88	4	0.59689	0.67127	1	12778	1	0.56954	0.0038906	0.013742	0.911974	287	2	0.56954
TLCD1	4	0.99609	0.99613	1	19011	0	1.1334	0.0039089	0.013798	0.912553	288	4	1.1334
SUPT3H	4	0.83805	0.83738	1	15951	0	0.98434	0.0039444	0.013922	0.914186	289	3	0.98434
TOLLIP	4	0.82799	0.82758	1	15750	1	0.16332	0.0039635	0.013983	0.914186	290	2	0.16332
G6PD	4	0.96489	0.96485	1	18383	0	0.60732	0.0039675	0.013998	0.914186	291	3	0.60732
RAB8A	4	0.99603	0.99606	1	19010	0	0.40893	0.0039734	0.014014	0.914186	292	4	0.40893
ALG14	4	0.99599	0.99603	1	19009	0	0.68071	0.0040063	0.014129	0.917587	293	4	0.68071
ACADVL	4	0.47436	0.61551	0.998639	11723	1	-0.24548	0.0040153	0.014163	0.917587	294	1	-0.24548
PCDHB2	4	0.99595	0.99598	1	19008	0	0.63017	0.0040453	0.014262	0.920943	295	4	0.63017
MRFAP1L1	4	0.28466	0.43053	0.995512	8209	2	-0.21238	0.004067	0.014334	0.922476	296	1	-0.21238
SLC17A3	4	0.79413	0.79743	1	15192	1	0.2527	0.0041187	0.01451	0.923756	297	2	0.2527
ZNF226	4	0.99588	0.99591	1	19006	0	0.52196	0.0041224	0.014531	0.923756	298	4	0.52196
UBA3	4	0.99408	0.99414	1	18973	0	1.0924	0.0041235	0.014536	0.923756	299	4	1.0924
NBAS	3	0.90024	0.90036	1	17123	0	0.6383	0.0041388	0.011401	0.866278	300	2	0.6383
CXCL3	4	0.81797	0.81829	1	15560	1	0.7156	0.0041413	0.014599	0.923756	301	3	0.7156
TEX29	4	0.99585	0.99589	1	19005	0	0.55914	0.0041452	0.014609	0.923756	302	4	0.55914
SLC25A14	4	0.098954	0.21352	0.987009	4071	2	-0.097553	0.0041705	0.014687	0.923756	303	2	-0.097553
DGAT2	4	0.99583	0.99585	1	19004	0	0.82749	0.0041741	0.014695	0.923756	304	4	0.82749
RNH1	4	0.91916	0.91897	1	17502	0	0.70475	0.004211	0.014819	0.923756	305	3	0.70475
GPN2	4	0.35758	0.50389	0.995512	9616	1	0.19598	0.0042222	0.014857	0.923756	306	1	0.19598
SRSF3	4	0.71451	0.73848	1	14097	1	0.49748	0.0042739	0.015029	0.923756	307	3	0.49748
CHL1	4	0.67188	0.71211	1	13570	1	0.71614	0.0042824	0.015059	0.923756	308	2	0.71614
ARL15	4	0.99145	0.99151	1	18914	0	1.0167	0.0042923	0.015093	0.923756	309	4	1.0167
RPS3A	4	0.98818	0.98821	1	18842	0	0.65381	0.0043256	0.015195	0.923756	310	4	0.65381
OR6B1	4	0.61198	0.67903	1	12910	1	0.35893	0.0043773	0.015381	0.923756	311	2	0.35893
TAF1L	4	0.99562	0.99565	1	19003	0	0.94095	0.0043789	0.015383	0.923756	312	4	0.94095
LOC100133267	4	0.99561	0.99565	1	19002	0	0.61862	0.0043877	0.015423	0.923756	313	4	0.61862
ATP13A1	4	0.91936	0.91918	1	17507	0	0.89142	0.0044042	0.015467	0.923756	314	3	0.89142
GEMIN5	4	0.67946	0.71661	1	13667	1	0.58642	0.0044157	0.015504	0.923756	315	2	0.58642
KPNA2	4	0.97437	0.97431	1	18573	0	0.88317	0.0044168	0.015507	0.923756	316	3	0.88317
MRPS26	4	0.99558	0.99561	1	19001	0	0.54264	0.0044232	0.015525	0.923756	317	4	0.54264
CYCS	4	0.99557	0.99561	1	19000	0	1.1871	0.004425	0.015534	0.923756	318	4	1.1871
POLR2D	4	0.028672	0.07996	0.975453	1550	3	-0.97842	0.0044291	0.015549	0.923756	319	1	-0.97842
CRHBP	4	0.99556	0.99559	1	18999	0	0.65927	0.0044411	0.015587	0.923756	320	4	0.65927
DCDC2	4	0.86437	0.86396	1	16471	0	0.58456	0.0044498	0.015615	0.923756	321	3	0.58456
CA9	4	0.99553	0.99557	1	18998	0	0.60001	0.0044652	0.015671	0.923756	322	4	0.60001
STAT6	4	0.51408	0.63219	0.998639	12050	1	0.75563	0.0044769	0.015711	0.923756	323	3	0.75563
ZBTB10	4	0.75034	0.76339	1	14562	1	0.98533	0.0044815	0.015725	0.923756	324	3	0.98533
SOBP	4	0.06471	0.15061	0.987009	2890	2	0.2823	0.0045015	0.015794	0.923756	325	2	0.2823
NCLN	4	0.99548	0.99552	1	18997	0	0.72219	0.0045183	0.015862	0.923756	326	4	0.72219
SPATA20	4	0.99547	0.99551	1	18996	0	0.95159	0.0045319	0.015899	0.923756	327	4	0.95159
C18orf21	4	0.136	0.27779	0.987009	5345	1	0.3712	0.0045325	0.015901	0.923756	328	2	0.3712
SREBF2	4	0.99542	0.99546	1	18995	0	0.5884	0.0045829	0.016072	0.925716	329	4	0.5884
C6	4	0.07174	0.16387	0.987009	3141	2	-0.13702	0.0045842	0.016076	0.925716	330	2	-0.13702
FAM25C	4	0.45218	0.59951	0.998522	11437	2	-0.10045	0.0046359	0.016247	0.925716	331	1	-0.10045
RPL11	4	0.69776	0.72778	1	13885	1	0.075623	0.0046876	0.016424	0.925716	332	2	0.075623
NUP160	4	0.28244	0.42832	0.995512	8169	2	0.29503	0.0047048	0.016495	0.925716	333	2	0.29503
FAM213B	4	0.98872	0.98878	1	18851	0	0.69812	0.0047366	0.016603	0.925716	334	4	0.69812
ATP5B	4	0.041334	0.10545	0.97787	2055	3	-0.52931	0.0047393	0.016616	0.925716	335	1	-0.52931
PLAC4	4	0.99083	0.99089	1	18898	0	0.75713	0.0047745	0.01674	0.925716	336	4	0.75713
IZUMO3	4	0.99522	0.99525	1	18994	0	0.41527	0.0047788	0.016755	0.925716	337	4	0.41527
HNF4A	4	0.99522	0.99524	1	18993	0	0.78944	0.0047844	0.016773	0.925716	338	4	0.78944
FAM189A2	4	0.2866	0.43248	0.995512	8246	2	0.41695	0.004789	0.016788	0.925716	339	2	0.41695
RABGGTA	4	0.4552	0.60257	0.998639	11486	1	0.62403	0.004791	0.016795	0.925716	340	3	0.62403
MLLT4	4	0.52865	0.63868	0.998639	12167	1	0.66613	0.0047927	0.016801	0.925716	341	3	0.66613
SLC25A24	4	0.97476	0.9747	1	18583	0	0.58358	0.0048043	0.016843	0.925716	342	3	0.58358
TMEM170B	4	0.99518	0.99521	1	18992	0	0.62095	0.0048233	0.016908	0.925716	343	4	0.62095
ANKK1	4	0.43954	0.58675	0.997791	11207	1	0.6108	0.0048399	0.01696	0.925716	344	2	0.6108
GYPA	4	0.80647	0.80805	1	15371	1	0.95189	0.0048592	0.017025	0.925716	345	3	0.95189
CDHR1	4	0.050163	0.12266	0.987009	2362	1	0.18369	0.0048944	0.017142	0.925716	346	2	0.18369
DGUOK	4	0.33089	0.47692	0.995512	9110	1	0.79197	0.0048953	0.017148	0.925716	347	2	0.79197
SHISA8	4	0.99503	0.99507	1	18991	0	0.28173	0.0049673	0.017382	0.925716	348	4	0.28173
SPC24	4	0.86976	0.86934	1	16561	0	0.077598	0.0049978	0.01748	0.925716	349	1	0.077598
OR5V1	4	0.9515	0.9514	1	18127	0	0.59137	0.0049984	0.017483	0.925716	350	3	0.59137
C16orf91	4	0.60131	0.67353	1	12814	1	0.84037	0.005007	0.017514	0.925716	351	3	0.84037
HSPA4	4	0.99266	0.99271	1	18935	0	0.68309	0.0050157	0.017539	0.925716	352	4	0.68309
OR52D1	4	0.99497	0.99501	1	18990	0	0.41212	0.0050297	0.017588	0.925716	353	4	0.41212
TRIML1	4	0.99496	0.995	1	18989	0	0.66969	0.0050425	0.017638	0.925716	354	4	0.66969
RTN3	4	0.45048	0.5978	0.998502	11406	2	0.32602	0.0050495	0.017662	0.925716	355	2	0.32602
MRPL30	4	0.99493	0.99497	1	18988	0	0.76089	0.005075	0.017747	0.925716	356	4	0.76089
DEFA4	4	0.74088	0.75655	1	14439	1	0.5234	0.0050812	0.017772	0.925716	357	3	0.5234
NATD1	4	0.99492	0.99496	1	18987	0	0.74076	0.0050819	0.017775	0.925716	358	4	0.74076
NPR2	4	0.57378	0.65971	0.99969	12585	1	0.52158	0.0050851	0.017787	0.925716	359	2	0.52158
AQP2	4	0.98697	0.987	1	18818	0	0.79863	0.0051012	0.017842	0.925716	360	4	0.79863
DPM3	4	0.99489	0.99493	1	18986	0	0.6364	0.0051135	0.017885	0.925716	361	4	0.6364
FASLG	4	0.77912	0.78518	1	14941	1	0.65693	0.0051156	0.01789	0.925716	362	2	0.65693
UBQLN3	4	0.92799	0.92777	1	17682	0	0.64076	0.0051295	0.017935	0.925716	363	3	0.64076
SMTN	4	0.99487	0.99491	1	18985	0	0.56634	0.0051324	0.017943	0.925716	364	4	0.56634
MORF4L1	4	0.9257	0.9255	1	17633	0	0.62334	0.0051416	0.017967	0.925716	365	3	0.62334
EIF4A3	4	0.98752	0.98754	1	18830	0	0.96544	0.0051529	0.018002	0.925716	366	4	0.96544
C7orf26	4	0.97918	0.97922	1	18669	0	0.63325	0.0051594	0.018023	0.925716	367	3	0.63325
NFATC4	4	0.48165	0.61857	0.998639	11778	1	0.52862	0.0051659	0.018046	0.925716	368	3	0.52862
AXIN1	4	0.11304	0.23838	0.987009	4563	2	0.097259	0.0051813	0.018104	0.925716	369	2	0.097259
FAM162A	4	0.99481	0.99485	1	18984	0	0.36015	0.0051854	0.018118	0.925716	370	4	0.36015
GSPT2	4	0.52605	0.63754	0.998639	12147	1	0.63406	0.0051868	0.018124	0.925716	371	3	0.63406
STIM1	4	0.96706	0.967	1	18427	0	0.92952	0.0052121	0.018206	0.925716	372	3	0.92952
CT47A10	4	0.69896	0.72852	1	13900	1	0.58502	0.005234	0.018279	0.925716	373	3	0.58502
YME1L1	4	0.94297	0.94289	1	17960	0	0.62598	0.0052533	0.018343	0.925716	374	3	0.62598
KATNBL1	4	0.36982	0.51626	0.995512	9883	1	0.13617	0.0052562	0.018355	0.925716	375	2	0.13617
EREG	4	0.99474	0.9948	1	18983	0	0.4807	0.0052569	0.018356	0.925716	376	4	0.4807
EPRS	4	0.57613	0.66086	1	12597	1	0.12617	0.0053079	0.01853	0.932009	377	1	0.12617
FAM72A	4	0.19823	0.34392	0.993689	6599	1	1.089	0.0053316	0.018612	0.933669	378	3	1.089
ABCA7	4	0.17697	0.3226	0.992525	6201	1	0.83985	0.0053701	0.018735	0.935949	379	3	0.83985
CSNK1A1L	4	0.99206	0.99212	1	18924	0	0.44881	0.0053915	0.0188	0.935949	380	4	0.44881
FAAH2	4	0.95921	0.95913	1	18284	0	0.2577	0.0054113	0.018868	0.935949	381	2	0.2577
KRTAP19-4	4	0.99458	0.99462	1	18982	0	0.59915	0.0054219	0.018906	0.935949	382	4	0.59915
MAPT	4	0.87346	0.87305	1	16635	0	0.67815	0.0054237	0.018911	0.935949	383	3	0.67815
PMM2	4	0.12051	0.25122	0.987009	4829	1	0.56656	0.0054471	0.018994	0.935949	384	3	0.56656
CAPS	4	0.38736	0.53401	0.997026	10214	1	0.58803	0.0054615	0.019045	0.935949	385	2	0.58803
UNC93B1	4	0.95605	0.95597	1	18224	0	0.18552	0.005463	0.019049	0.935949	386	2	0.18552
UBE2M	3	0.99451	0.99462	1	18981	0	0.64069	0.0054902	0.015076	0.923756	387	3	0.64069
PCDHGB7	4	0.98829	0.98831	1	18845	0	0.57045	0.0055411	0.019294	0.943408	388	4	0.57045
DEFB128	4	0.72875	0.74814	1	14281	1	0.7422	0.0055629	0.019369	0.943408	389	3	0.7422
HSD17B10	4	0.1625	0.30792	0.987015	5945	2	0.59129	0.0055663	0.019382	0.943408	390	2	0.59129
MAS1	4	0.95124	0.95115	1	18121	0	0.60774	0.0056104	0.019524	0.943408	391	3	0.60774
PRRC1	4	0.62758	0.68732	1	13080	1	0.50556	0.005618	0.019553	0.943408	392	2	0.50556
ITFG3	4	0.99438	0.99443	1	18980	0	0.33627	0.0056184	0.019555	0.943408	393	4	0.33627
FOXJ2	4	0.051936	0.12614	0.987009	2422	3	-0.54173	0.0056697	0.019716	0.943408	394	1	-0.54173
SARAF	4	0.99433	0.99438	1	18979	0	0.52733	0.0056708	0.01972	0.943408	395	4	0.52733
WNT6	4	0.9943	0.99435	1	18978	0	0.34104	0.0056976	0.019818	0.943408	396	4	0.34104
USP8	4	0.79109	0.79489	1	15134	1	0.68986	0.0057213	0.019901	0.943408	397	3	0.68986
HOXB5	4	0.99428	0.99433	1	18977	0	0.44815	0.0057235	0.019905	0.943408	398	4	0.44815
GADD45A	4	0.99427	0.99433	1	18976	0	0.53173	0.0057256	0.019914	0.943408	399	4	0.53173
GPR50	4	0.68083	0.71744	1	13690	1	0.72216	0.0057304	0.019932	0.943408	400	3	0.72216
WFIKKN2	4	0.98366	0.98367	1	18749	0	0.64463	0.0057673	0.020045	0.943408	401	3	0.64463
PRIM2	4	0.99423	0.99429	1	18975	0	0.77646	0.0057711	0.020058	0.943408	402	4	0.77646
OR2T1	4	0.76278	0.77262	1	14734	1	0.81824	0.0057714	0.020058	0.943408	403	3	0.81824
HIST1H3D	4	0.64733	0.69802	1	13298	1	-0.13179	0.005773	0.020062	0.943408	404	1	-0.13179
RPS10	4	0.0366	0.096034	0.97787	1866	2	-0.041957	0.0058246	0.020236	0.943408	405	2	-0.041957
UACA	4	0.99416	0.99422	1	18974	0	0.41616	0.0058377	0.02028	0.943408	406	4	0.41616
BCKDHB	4	0.89253	0.89219	1	16986	0	0.74131	0.0058539	0.02033	0.943408	407	3	0.74131
HTR3A	4	0.7808	0.78652	1	14969	1	0.68335	0.0058763	0.020411	0.943408	408	3	0.68335
INTS1	4	0.97313	0.97307	1	18550	0	1.082	0.005888	0.020447	0.943408	409	3	1.082
SELO	4	0.77062	0.77857	1	14834	1	0.69845	0.0059086	0.020518	0.943408	410	3	0.69845
RMND5A	4	0.19646	0.34219	0.993689	6564	2	-0.30898	0.005928	0.02058	0.943408	411	1	-0.30898
LHX8	4	0.9033	0.90297	1	17187	0	0.81775	0.005939	0.020622	0.943408	412	3	0.81775
POLDIP2	4	0.99405	0.99411	1	18972	0	0.55578	0.0059514	0.02066	0.943408	413	4	0.55578
CAMP	4	0.8404	0.8397	1	16003	0	0.77992	0.0059714	0.02072	0.943408	414	3	0.77992
NARF	4	0.99402	0.99407	1	18971	0	0.61269	0.0059804	0.020751	0.943408	415	4	0.61269
SIPA1	4	0.015296	0.049907	0.975453	960	1	0.71713	0.0059828	0.020761	0.943408	416	3	0.71713
TPCN2	4	0.88514	0.88473	1	16858	0	0.58274	0.0059867	0.020776	0.943408	417	3	0.58274
SLC24A5	4	0.99401	0.99406	1	18970	0	0.3526	0.0059949	0.020799	0.943408	418	4	0.3526
NFX1	4	0.95448	0.95437	1	18191	0	1.0084	0.0060147	0.02087	0.943408	419	3	1.0084
BTC	4	0.081616	0.18214	0.987009	3499	2	0.4074	0.0060195	0.020886	0.943408	420	2	0.4074
HDHD3	4	0.99398	0.99403	1	18969	0	0.83708	0.0060229	0.020898	0.943408	421	4	0.83708
RTFDC1	4	0.86746	0.86701	1	16518	0	-0.0479	0.0060313	0.020928	0.943408	422	1	-0.0479
TRAPPC9	4	0.36326	0.5096	0.995512	9730	1	0.21792	0.0060829	0.021098	0.946158	423	2	0.21792
CDIPT	4	0.9939	0.99393	1	18967	0	0.68061	0.006104	0.021164	0.946158	424	4	0.68061
CAPN10	4	0.99389	0.99393	1	18966	0	0.36268	0.0061052	0.021168	0.946158	425	4	0.36268
COL5A2	4	0.99389	0.99393	1	18965	0	0.49354	0.0061108	0.021187	0.946158	426	4	0.49354
PCDH9	4	0.99386	0.9939	1	18964	0	0.41701	0.0061404	0.021277	0.946638	427	4	0.41701
RNF112	4	0.99385	0.99389	1	18963	0	0.64223	0.0061461	0.021297	0.946638	428	4	0.64223
ARMC7	3	0.99382	0.99395	1	18962	0	0.77715	0.0061784	0.016898	0.925716	429	3	0.77715
PHF21B	4	0.34585	0.4921	0.995512	9402	1	0.53733	0.0062096	0.021512	0.948625	430	3	0.53733
SULT1C3	4	0.82863	0.82818	1	15758	1	0.59527	0.0062227	0.021553	0.948625	431	3	0.59527
SIGLEC12	4	0.81749	0.81788	1	15552	1	0.19685	0.0062379	0.021601	0.948625	432	2	0.19685
IL27	4	0.858	0.85755	1	16353	0	0.54018	0.0062522	0.02165	0.948625	433	3	0.54018
TF	4	0.15596	0.30141	0.987015	5806	1	0.84276	0.0062624	0.021682	0.948625	434	3	0.84276
INTS12	4	0.43755	0.58476	0.997791	11167	1	0.48044	0.0062895	0.02177	0.948625	435	3	0.48044
AGPAT3	4	0.86897	0.86854	1	16542	0	0.66318	0.0062896	0.02177	0.948625	436	3	0.66318
KHK	4	0.19863	0.34431	0.993689	6610	1	1.189	0.0063311	0.021904	0.948625	437	3	1.189
HCAR3	4	0.99367	0.9937	1	18961	0	0.46135	0.0063327	0.021906	0.948625	438	4	0.46135
STPG2	4	0.54099	0.64419	0.998639	12284	1	0.56454	0.0063395	0.021931	0.948625	439	3	0.56454
LRRC59	4	0.99366	0.99369	1	18960	0	0.32317	0.0063397	0.021932	0.948625	440	4	0.32317
FAM83H	4	0.85574	0.85521	1	16306	0	0.056862	0.0063412	0.021938	0.948625	441	2	0.056862
KLC4	4	0.99364	0.99367	1	18959	0	0.37846	0.0063572	0.021996	0.948986	442	4	0.37846
ABT1	4	0.76563	0.77472	1	14776	1	0.49348	0.0063928	0.022111	0.951525	443	3	0.49348
PTTG1	4	0.76885	0.7772	1	14821	1	0.61415	0.0064269	0.022229	0.951525	444	2	0.61415
MAGEC2	4	0.99357	0.99361	1	18957	0	0.33423	0.0064311	0.022241	0.951525	445	4	0.33423
SPON1	4	0.99357	0.99361	1	18956	0	0.50423	0.0064346	0.022254	0.951525	446	4	0.50423
BATF	4	0.253	0.39888	0.995512	7621	1	0.5991	0.0064961	0.022459	0.951983	447	3	0.5991
EFTUD1	4	0.94433	0.94423	1	17985	0	0.90473	0.0065148	0.022512	0.951983	448	3	0.90473
SCN4B	4	0.94447	0.94437	1	17988	0	0.43501	0.0065442	0.022598	0.951983	449	2	0.43501
POLR2I	4	0.88696	0.88661	1	16893	0	0.12392	0.0065477	0.02261	0.951983	450	1	0.12392
TAF4B	4	0.94244	0.94236	1	17951	0	0.69329	0.0065514	0.022622	0.951983	451	3	0.69329
ATXN10	4	0.99344	0.99348	1	18954	0	0.67817	0.0065629	0.022664	0.951983	452	4	0.67817
FAM161B	4	0.647	0.69784	1	13294	1	0.79922	0.0065737	0.022704	0.951983	453	3	0.79922
WDR4	4	0.9821	0.98212	1	18728	0	0.84912	0.0065993	0.022775	0.951983	454	3	0.84912
C8orf82	4	0.55765	0.65199	0.998639	12444	1	0.60508	0.0066042	0.022795	0.951983	455	3	0.60508
NWD1	4	0.99336	0.9934	1	18952	0	0.54274	0.006641	0.022902	0.951983	456	4	0.54274
ERBB2	4	0.1909	0.33658	0.99356	6460	2	-0.27963	0.006651	0.022934	0.951983	457	1	-0.27963
MYH6	4	0.91631	0.91609	1	17451	0	0.97568	0.0066675	0.022996	0.951983	458	3	0.97568
NFXL1	4	0.99331	0.99335	1	18951	0	0.42702	0.0066882	0.023059	0.951983	459	4	0.42702
VPRBP	4	0.99331	0.99334	1	18950	0	0.65181	0.0066931	0.023075	0.951983	460	4	0.65181
CHRDL1	4	0.91331	0.91309	1	17384	0	0.62604	0.0067022	0.023099	0.951983	461	2	0.62604
ATP5H	4	0.99329	0.99333	1	18948	0	1.1393	0.0067113	0.023133	0.951983	462	4	1.1393
SNAPC1	4	0.34965	0.49589	0.995512	9469	1	0.72264	0.0067171	0.023149	0.951983	463	3	0.72264
LMNA	3	0.19654	0.30938	0.987015	6566	2	-0.52441	0.0067368	0.018346	0.925716	464	1	-0.52441
AP1S2	4	0.721	0.74289	1	14172	1	0.37566	0.006752	0.023268	0.951983	465	2	0.37566
ALG8	4	0.92224	0.92207	1	17565	0	0.3589	0.0067542	0.023279	0.951983	466	2	0.3589
ADI1	4	0.92366	0.92354	1	17588	0	0.80421	0.0067621	0.0233	0.951983	467	3	0.80421
ERG	4	0.38419	0.53083	0.996775	10156	1	0.56595	0.0067724	0.023337	0.951983	468	3	0.56595
GOLGA7B	4	0.95471	0.95458	1	18196	0	0.82208	0.0067819	0.02336	0.951983	469	3	0.82208
HDDC3	4	0.016322	0.053024	0.975453	1019	1	0.41646	0.0068058	0.023428	0.952739	470	3	0.41646
SPANXN4	4	0.14616	0.29157	0.987009	5623	2	0.24785	0.0068319	0.023512	0.952905	471	2	0.24785
DSG4	4	0.99051	0.99054	1	18889	0	0.83255	0.0068513	0.023578	0.952905	472	4	0.83255
LMNB1	4	0.31774	0.46367	0.995512	8845	1	0.50495	0.0068575	0.023597	0.952905	473	3	0.50495
UCHL5	4	0.95859	0.95855	1	18270	0	0.58564	0.0069091	0.023753	0.952905	474	3	0.58564
ATF3	4	0.74484	0.75936	1	14480	1	0.56281	0.0069476	0.023879	0.952905	475	3	0.56281
THG1L	4	0.29708	0.4429	0.995512	8446	2	0.068138	0.0069607	0.023921	0.952905	476	2	0.068138
SLC37A1	4	0.99301	0.99306	1	18946	0	0.34801	0.0069893	0.024012	0.952905	477	4	0.34801
CNTNAP5	4	0.993	0.99305	1	18945	0	0.45532	0.0069981	0.024048	0.952905	478	4	0.45532
ZNF253	4	0.50603	0.62881	0.998639	11972	1	0.1585	0.0070123	0.024089	0.952905	479	2	0.1585
MCHR2	4	0.98115	0.98118	1	18706	0	0.97154	0.0070363	0.024162	0.952905	480	3	0.97154
IL12A	4	0.99296	0.99301	1	18944	0	0.3145	0.0070396	0.024171	0.952905	481	4	0.3145
CLGN	4	0.67375	0.7132	1	13598	1	0.82369	0.0070617	0.024244	0.952905	482	3	0.82369
TBCE	4	0.99294	0.99299	1	18943	0	0.68124	0.0070636	0.024246	0.952905	483	4	0.68124
MUTYH	4	0.61391	0.68006	1	12927	1	0.87507	0.0071	0.02436	0.952905	484	3	0.87507
USP14	4	0.99289	0.99295	1	18942	0	0.54153	0.007113	0.024407	0.952905	485	4	0.54153
RAB3B	4	0.99288	0.99294	1	18941	0	0.55651	0.0071155	0.024416	0.952905	486	4	0.55651
BTLA	4	0.89875	0.89843	1	17095	0	0.34479	0.0071155	0.024416	0.952905	487	2	0.34479
TMEM255B	4	0.86445	0.86403	1	16474	0	0.43274	0.0071321	0.02447	0.952905	488	3	0.43274
OR8D2	4	0.99286	0.99291	1	18940	0	0.53497	0.0071448	0.024514	0.952905	489	4	0.53497
KIAA1429	4	0.97709	0.97713	1	18631	0	0.42231	0.0071672	0.024591	0.952905	490	2	0.42231
TKT	4	0.90073	0.90037	1	17133	0	0.58255	0.0071749	0.02462	0.952905	491	3	0.58255
WDR35	4	0.29107	0.43696	0.995512	8326	1	0.73096	0.0071792	0.024637	0.952905	492	3	0.73096
OR2D2	4	0.38445	0.5311	0.996775	10161	2	0.347	0.0071819	0.024644	0.952905	493	2	0.347
KLKB1	4	0.99282	0.99287	1	18939	0	0.71497	0.0071832	0.024647	0.952905	494	4	0.71497
RASGEF1C	4	0.99267	0.99272	1	18936	0	0.86	0.0071921	0.024679	0.952905	495	4	0.86
C2orf91	4	0.99279	0.99285	1	18938	0	0.4969	0.0072114	0.024738	0.95328	496	4	0.4969
IVL	4	0.99274	0.99279	1	18937	0	0.38897	0.0072616	0.024893	0.954366	497	4	0.38897
MRPL16	4	0.33881	0.48494	0.995512	9272	2	0.26505	0.0072704	0.024928	0.954366	498	2	0.26505
AIFM1	4	0.95361	0.9535	1	18172	0	0.79991	0.0072797	0.024957	0.954366	499	3	0.79991
C1orf94	4	0.9445	0.9444	1	17990	0	0.60948	0.0072828	0.024966	0.954366	500	3	0.60948
FZD6	4	0.059663	0.14101	0.987009	2705	2	-0.36276	0.007322	0.025102	0.957619	501	1	-0.36276
C16orf87	4	0.404	0.55087	0.997791	10517	1	0.73407	0.007347	0.025183	0.958304	502	3	0.73407
OIP5	4	0.38405	0.53069	0.996775	10155	1	1.0115	0.007361	0.02523	0.958304	503	3	1.0115
TEX33	4	0.37697	0.52351	0.995512	10035	2	0.26019	0.0073729	0.02527	0.958304	504	2	0.26019
JAKMIP2	4	0.9926	0.99266	1	18934	0	0.35579	0.0074033	0.025375	0.960367	505	4	0.35579
CYP24A1	4	0.52507	0.63711	0.998639	12138	1	0.3577	0.0074252	0.025452	0.961384	506	3	0.3577
CNTN4	4	0.14923	0.29464	0.987009	5686	1	0.69849	0.0074795	0.025621	0.965874	507	3	0.69849
EIF4E	4	0.69338	0.7251	1	13832	1	-0.0074697	0.0075284	0.025791	0.96843	508	1	-0.0074697
DPM1	4	0.99244	0.9925	1	18933	0	0.62386	0.0075617	0.025897	0.96843	509	4	0.62386
RLN2	4	0.36106	0.50742	0.995512	9681	2	-0.19678	0.00758	0.025956	0.96843	510	1	-0.19678
SIGMAR1	4	0.86291	0.86248	1	16443	0	0.59322	0.0076296	0.026106	0.96843	511	3	0.59322
ZBTB8OS	4	0.99232	0.99239	1	18932	0	0.87647	0.0076768	0.026243	0.96843	512	4	0.87647
ATP6V1B1	4	0.0060829	0.021098	0.975453	399	2	0.050561	0.0076831	0.02626	0.96843	513	2	0.050561
RAB9A	4	0.99228	0.99234	1	18931	0	0.42529	0.0077159	0.026368	0.96843	514	4	0.42529
TAS2R1	4	0.99228	0.99233	1	18930	0	0.43485	0.0077226	0.026388	0.96843	515	4	0.43485
INTS4	4	0.47102	0.61412	0.998639	11697	1	0.90409	0.0077303	0.026416	0.96843	516	3	0.90409
SUPT4H1	4	0.4706	0.61393	0.998639	11692	1	1.0257	0.0077356	0.02643	0.96843	517	2	1.0257
ZWILCH	4	0.25096	0.3968	0.995512	7584	1	0.80444	0.0077493	0.026479	0.96843	518	3	0.80444
SLC2A2	4	0.7497	0.76292	1	14551	1	0.76424	0.0077605	0.026516	0.96843	519	3	0.76424
PDCD11	4	0.99223	0.99229	1	18929	0	1.0648	0.0077728	0.026555	0.96843	520	4	1.0648
RPL31	4	0.30937	0.45527	0.995512	8676	1	0.58584	0.0077863	0.026596	0.96843	521	3	0.58584
GFPT2	4	0.30689	0.45276	0.995512	8633	1	0.52208	0.0077995	0.026636	0.96843	522	2	0.52208
SND1	4	0.98963	0.98965	1	18871	0	0.61385	0.0078048	0.026651	0.96843	523	4	0.61385
HIST1H2AH	4	0.15184	0.29729	0.987015	5732	1	0.15103	0.0078379	0.026757	0.96843	524	2	0.15103
MAMSTR	4	0.99215	0.9922	1	18928	0	0.30152	0.0078505	0.026796	0.96843	525	4	0.30152
SPATA3	4	0.99211	0.99217	1	18927	0	0.38149	0.0078875	0.026915	0.96843	526	4	0.38149
UNKL	4	0.099279	0.21411	0.987009	4080	3	-0.59469	0.0078895	0.02692	0.96843	527	1	-0.59469
PIGG	4	0.99209	0.99216	1	18926	0	0.61164	0.0079054	0.02697	0.96843	528	4	0.61164
COL25A1	4	0.83206	0.83149	1	15821	1	0.76997	0.0079388	0.027079	0.96843	529	3	0.76997
SPG21	4	0.11094	0.23467	0.987009	4480	3	-0.42835	0.0079411	0.027084	0.96843	530	1	-0.42835
OR10A3	4	0.99206	0.99212	1	18925	0	0.48466	0.0079412	0.027084	0.96843	531	4	0.48466
EGLN3	4	0.094044	0.20471	0.987009	3896	2	-0.21323	0.0079926	0.027249	0.96843	532	2	-0.21323
TAS2R39	4	0.992	0.99206	1	18923	0	0.46456	0.0080007	0.027276	0.96843	533	4	0.46456
NPTX1	4	0.33823	0.48432	0.995512	9257	1	0.87323	0.0080089	0.027295	0.96843	534	3	0.87323
SMIM1	4	0.96288	0.96281	1	18351	0	0.75487	0.0080251	0.02734	0.96843	535	3	0.75487
TAF1C	4	0.15605	0.30151	0.987015	5808	1	0.71385	0.0080252	0.02734	0.96843	536	3	0.71385
PGAM2	4	0.99197	0.99203	1	18922	0	0.64319	0.0080341	0.027365	0.96843	537	4	0.64319
TNS4	4	0.81872	0.81899	1	15575	1	0.59123	0.0080344	0.027365	0.96843	538	3	0.59123
REG4	4	0.97739	0.97743	1	18636	0	0.44851	0.0080442	0.027398	0.96843	539	3	0.44851
TIMP4	4	0.14743	0.29283	0.987009	5649	1	0.61939	0.0080522	0.027421	0.96843	540	3	0.61939
PNO1	4	0.99195	0.99201	1	18921	0	0.55736	0.008055	0.027432	0.96843	541	4	0.55736
PCDHGC3	4	0.58427	0.66487	1	12666	1	0.50743	0.0080739	0.027492	0.96843	542	3	0.50743
KIAA1407	4	0.99187	0.99194	1	18920	0	0.3166	0.008132	0.027682	0.96843	543	4	0.3166
ZNF780B	4	0.96552	0.96546	1	18398	0	0.61405	0.0081341	0.027693	0.96843	544	3	0.61405
SIAH2	4	0.46308	0.61051	0.998639	11622	2	0.16566	0.0081474	0.027734	0.96843	545	2	0.16566
SDHC	4	0.99185	0.99192	1	18919	0	0.6403	0.0081489	0.027737	0.96843	546	4	0.6403
RWDD2B	4	0.99133	0.99138	1	18911	0	0.7214	0.008155	0.027759	0.96843	547	4	0.7214
ULK2	4	0.80885	0.81011	1	15406	1	0.46149	0.0081718	0.027817	0.96843	548	2	0.46149
MOSPD1	4	0.13489	0.2759	0.987009	5310	1	0.36615	0.0082374	0.028029	0.973702	549	2	0.36615
RPLP2	4	0.78406	0.78917	1	15017	1	1.4269	0.0082505	0.02807	0.973702	550	3	1.4269
PGLYRP4	4	0.23206	0.37798	0.995512	7242	1	0.70151	0.0082932	0.028214	0.974126	551	3	0.70151
SMPX	4	0.9802	0.98026	1	18684	0	0.78013	0.0083097	0.028262	0.974126	552	3	0.78013
PRMT5	4	0.83732	0.83664	1	15937	1	0.23595	0.0083536	0.028402	0.974126	553	2	0.23595
SLC8A1	4	0.39959	0.54644	0.997791	10433	1	0.68012	0.0083783	0.028482	0.974126	554	3	0.68012
MGAM2	4	0.99161	0.99167	1	18918	0	0.40426	0.0083922	0.028521	0.974126	555	4	0.40426
IL17A	4	0.96804	0.96799	1	18446	0	0.54289	0.008402	0.028551	0.974126	556	3	0.54289
SUCLA2	4	0.26495	0.41082	0.995512	7858	2	-0.24619	0.0084052	0.028563	0.974126	557	1	-0.24619
SKIV2L2	4	0.014937	0.048839	0.975453	941	2	0.72531	0.0084191	0.028606	0.974126	558	2	0.72531
PJA1	4	0.99156	0.99161	1	18917	0	0.55816	0.0084398	0.028678	0.974126	559	4	0.55816
FEV	4	0.924	0.92385	1	17599	0	0.59352	0.0084472	0.028695	0.974126	560	3	0.59352
KEAP1	4	0.98923	0.98927	1	18863	0	0.3974	0.008452	0.02871	0.974126	561	4	0.3974
TMEM178A	4	0.0039118	0.013806	0.96379	271	2	-0.49686	0.0084567	0.028724	0.974126	562	1	-0.49686
LARS	4	0.96612	0.96607	1	18409	0	1.4278	0.0084634	0.028749	0.974126	563	3	1.4278
KCNT1	4	0.9915	0.99155	1	18915	0	0.33628	0.0085035	0.028873	0.974129	564	4	0.33628
CLDN11	4	0.87514	0.87469	1	16668	0	0.5527	0.0085134	0.0289	0.974129	565	3	0.5527
EXOC6B	4	0.18754	0.3332	0.993272	6398	2	-0.23476	0.0085599	0.029051	0.974129	566	1	-0.23476
PALMD	4	0.99144	0.99149	1	18913	0	0.38913	0.0085633	0.029062	0.974129	567	4	0.38913
TMEM102	4	0.99138	0.99143	1	18912	0	0.26833	0.008616	0.029217	0.974129	568	4	0.26833
SCG5	4	0.65262	0.70093	1	13346	1	0.58835	0.0086473	0.029326	0.974129	569	2	0.58835
SORCS2	4	0.99132	0.99138	1	18910	0	0.70127	0.0086778	0.029418	0.974129	570	4	0.70127
CXorf49	4	0.99131	0.99137	1	18909	0	0.79526	0.0086851	0.029436	0.974129	571	4	0.79526
PLEKHG6	4	0.38784	0.53449	0.997026	10224	2	0.17931	0.0087145	0.029531	0.974129	572	2	0.17931
TRIM60	4	0.80224	0.80434	1	15314	1	0.32788	0.0087372	0.029611	0.974129	573	2	0.32788
KIAA2026	4	0.43559	0.58279	0.997791	11125	1	0.8044	0.0087387	0.029616	0.974129	574	3	0.8044
TBC1D3B	4	0.99124	0.99129	1	18908	0	0.5135	0.0087592	0.029674	0.974129	575	4	0.5135
ROCK1	4	0.16986	0.31539	0.989125	6079	2	-0.3006	0.0087661	0.029695	0.974129	576	1	-0.3006
GRIK5	4	0.99123	0.99128	1	18907	0	0.45703	0.008774	0.029727	0.974129	577	4	0.45703
MILR1	4	0.92133	0.92113	1	17544	0	0.69425	0.0087752	0.029729	0.974129	578	3	0.69425
TMOD1	4	0.22532	0.37118	0.995371	7116	1	0.78275	0.0087972	0.029787	0.974129	579	3	0.78275
DIAPH2	4	0.30992	0.45584	0.995512	8690	1	0.5898	0.0088332	0.0299	0.974129	580	3	0.5898
LOC645382	4	0.75252	0.76502	1	14589	1	0.3689	0.0088445	0.029942	0.974129	581	2	0.3689
PDCD7	4	0.99114	0.99119	1	18905	0	1.1168	0.0088636	0.030003	0.974129	582	4	1.1168
FAM222A	4	0.23974	0.38559	0.995512	7383	1	0.21333	0.0088692	0.030022	0.974129	583	2	0.21333
TBCA	4	0.98539	0.98538	1	18788	0	0.87629	0.0088856	0.030077	0.974129	584	4	0.87629
BCS1L	4	0.42976	0.57699	0.997791	11004	1	1.0331	0.0089207	0.030177	0.974129	585	2	1.0331
GPR63	4	0.70867	0.73472	1	14017	1	0.89985	0.0089225	0.030179	0.974129	586	3	0.89985
SRFBP1	4	0.99107	0.99112	1	18904	0	0.72165	0.0089283	0.030203	0.974129	587	4	0.72165
TRIM25	4	0.97937	0.97941	1	18672	0	0.73452	0.0089299	0.03021	0.974129	588	3	0.73452
ZNF664	4	0.98711	0.98714	1	18821	0	0.84785	0.0089349	0.030223	0.974129	589	4	0.84785
PAPOLA	4	0.99103	0.99108	1	18903	0	0.58872	0.0089736	0.03035	0.976073	590	4	0.58872
PPIL3	4	0.67305	0.71281	1	13587	1	0.79722	0.0090209	0.030497	0.976073	591	2	0.79722
LRR1	4	0.16493	0.31043	0.987015	5991	1	-0.24786	0.0090238	0.030506	0.976073	592	1	-0.24786
TIE1	4	0.99094	0.99099	1	18901	0	0.66128	0.0090632	0.03064	0.976073	593	4	0.66128
EXD1	4	0.69419	0.72562	1	13848	1	0.455	0.0090753	0.030679	0.976073	594	3	0.455
IL18	4	0.93412	0.93396	1	17795	0	0.63621	0.0090781	0.030685	0.976073	595	3	0.63621
FANK1	4	0.99088	0.99093	1	18900	0	0.403	0.0091166	0.030796	0.976073	596	4	0.403
PLXDC1	4	0.41472	0.56168	0.997791	10717	2	-0.1034	0.0091268	0.030829	0.976073	597	1	-0.1034
CCL15	4	0.79134	0.7951	1	15138	1	0.70784	0.0091528	0.030911	0.976073	598	3	0.70784
HBD	4	0.51121	0.63097	0.998639	12026	1	0.21856	0.0091784	0.030996	0.976073	599	2	0.21856
CCDC61	4	0.99081	0.99087	1	18897	0	0.51034	0.0091919	0.031038	0.976073	600	4	0.51034
MAGEA9B	4	0.95262	0.95249	1	18153	0	0.67378	0.0091991	0.031064	0.976073	601	3	0.67378
PLEK	4	0.99079	0.99084	1	18896	0	0.4226	0.0092119	0.031103	0.976073	602	4	0.4226
CEP83	4	0.96257	0.96251	1	18343	0	0.70298	0.0092142	0.031112	0.976073	603	3	0.70298
MTMR14	4	0.44543	0.59269	0.998449	11304	1	0.85438	0.0092162	0.03112	0.976073	604	3	0.85438
ZNF763	4	0.25092	0.39676	0.995512	7583	2	-0.231	0.0092299	0.031166	0.976073	605	1	-0.231
FAM83A	4	0.99074	0.99079	1	18895	0	0.59353	0.0092583	0.031254	0.976073	606	4	0.59353
LINGO2	4	0.46714	0.61257	0.998639	11662	1	0.49489	0.0092798	0.031318	0.976073	607	2	0.49489
SLC50A1	4	0.99069	0.99073	1	18894	0	0.79136	0.0093079	0.031404	0.976073	608	4	0.79136
SPP1	4	0.10476	0.22378	0.987009	4272	2	0.26647	0.0093146	0.03143	0.976073	609	2	0.26647
INPP5K	4	0.84539	0.84474	1	16110	0	0.37399	0.0093786	0.031628	0.976073	610	2	0.37399
S100A9	4	0.93694	0.93688	1	17854	0	0.70669	0.0093844	0.031648	0.976073	611	2	0.70669
LONRF3	4	0.81937	0.81959	1	15586	1	0.70966	0.0093845	0.031648	0.976073	612	3	0.70966
RTN1	4	0.99061	0.99064	1	18893	0	0.52993	0.0093859	0.031653	0.976073	613	4	0.52993
KHDC3L	4	0.9906	0.99063	1	18892	0	0.57728	0.0093953	0.031685	0.976073	614	4	0.57728
LCN9	4	0.98987	0.98988	1	18877	0	0.62381	0.0094274	0.031777	0.976073	615	4	0.62381
KDM3A	4	0.99053	0.99056	1	18891	0	0.44352	0.0094691	0.031897	0.976073	616	4	0.44352
UGT1A9	4	0.99052	0.99055	1	18890	0	0.26755	0.0094817	0.031928	0.976073	617	4	0.26755
CRYGS	4	0.36096	0.50732	0.995512	9679	1	0.63918	0.0094875	0.031948	0.976073	618	2	0.63918
LOC101928436	4	0.61617	0.68125	1	12955	1	0.69194	0.0095017	0.03199	0.976073	619	3	0.69194
OR2B6	4	0.99046	0.99049	1	18888	0	0.6028	0.0095355	0.032092	0.976073	620	4	0.6028
TRIB1	4	0.81044	0.81152	1	15425	1	0.4169	0.009539	0.032106	0.976073	621	3	0.4169
CDR2L	4	0.93574	0.93563	1	17822	0	0.74778	0.0095635	0.032191	0.976073	622	3	0.74778
OTUB1	4	0.96508	0.96503	1	18391	0	0.74638	0.009597	0.032284	0.976073	623	3	0.74638
KRTAP20-2	4	0.9904	0.99043	1	18887	0	0.50733	0.0095974	0.032284	0.976073	624	4	0.50733
ZYG11A	4	0.70497	0.73232	1	13965	1	0.54164	0.0096151	0.032344	0.976073	625	3	0.54164
CLCN5	4	0.99037	0.9904	1	18886	0	0.81643	0.009626	0.032381	0.976073	626	4	0.81643
NDUFAF2	4	0.99037	0.9904	1	18885	0	0.40248	0.0096308	0.0324	0.976073	627	4	0.40248
SPIN3	4	0.99037	0.9904	1	18884	0	0.59638	0.0096324	0.032404	0.976073	628	4	0.59638
SFT2D3	4	0.54327	0.64525	0.998639	12303	1	0.55214	0.0096421	0.032434	0.976073	629	3	0.55214
RBM47	4	0.58545	0.66548	1	12675	1	0.24355	0.0096936	0.032607	0.976073	630	2	0.24355
USP34	4	0.9903	0.99032	1	18883	0	0.66834	0.009698	0.032619	0.976073	631	4	0.66834
PTGIR	4	0.9903	0.99032	1	18882	0	0.48774	0.0096996	0.032625	0.976073	632	4	0.48774
MAPK12	4	0.59055	0.66807	1	12726	1	0.73617	0.0097072	0.032658	0.976073	633	3	0.73617
MAPK8IP2	4	0.99026	0.99028	1	18881	0	0.48557	0.0097365	0.03276	0.976073	634	4	0.48557
TFF3	4	0.96571	0.96566	1	18402	0	0.53781	0.0097428	0.032781	0.976073	635	3	0.53781
TMC7	4	0.4192	0.56621	0.997791	10791	1	0.094514	0.0097451	0.032786	0.976073	636	2	0.094514
OCM	4	0.30052	0.44643	0.995512	8522	1	0.63627	0.0097966	0.03295	0.97942	637	3	0.63627
ZNF430	4	0.36433	0.51069	0.995512	9750	1	0.52312	0.0098259	0.033042	0.979748	638	2	0.52312
WSB2	4	0.99015	0.99016	1	18880	0	0.66237	0.0098528	0.033126	0.979748	639	4	0.66237
FOXD3	4	0.98845	0.98849	1	18847	0	0.65442	0.0098683	0.03318	0.979748	640	4	0.65442
SF3B1	4	0.99011	0.99013	1	18879	0	0.4805	0.0098853	0.033226	0.979748	641	4	0.4805
CDAN1	4	0.026384	0.075322	0.975453	1465	3	-0.50053	0.0098996	0.033268	0.979748	642	1	-0.50053
C19orf52	4	0.026659	0.07588	0.975453	1475	3	-2.1474	0.0099511	0.033418	0.982658	643	1	-2.1474
DCAF13	4	0.022049	0.066317	0.975453	1276	1	0.53658	0.0099812	0.033522	0.984175	644	2	0.53658
CASP3	4	0.90147	0.90111	1	17147	0	0.7177	0.010003	0.033584	0.984488	645	2	0.7177
C8orf76	4	0.98991	0.98993	1	18878	0	0.34884	0.010089	0.033821	0.989019	646	4	0.34884
CLLU1OS	4	0.34377	0.48998	0.995512	9359	1	0.56242	0.010106	0.033879	0.989019	647	3	0.56242
NCR3	4	0.84759	0.84697	1	16155	0	0.49084	0.010118	0.033917	0.989019	648	3	0.49084
SFT2D1	4	0.55912	0.65266	0.998639	12458	1	0.6068	0.010186	0.034138	0.989019	649	3	0.6068
GAS2L1	4	0.9898	0.98982	1	18876	0	0.5282	0.010201	0.034184	0.989019	650	4	0.5282
CARM1	4	0.83582	0.83518	1	15903	1	0.53242	0.010204	0.034192	0.989019	651	3	0.53242
ZNF497	4	0.98979	0.98981	1	18875	0	0.28731	0.010208	0.034201	0.989019	652	4	0.28731
CBR3	4	0.12643	0.26138	0.987009	5030	1	0.09753	0.010209	0.034202	0.989019	653	2	0.09753
USP25	4	0.94256	0.94247	1	17953	0	0.5879	0.010216	0.034226	0.989019	654	3	0.5879
DEFA5	4	0.93793	0.93788	1	17873	0	0.12559	0.01026	0.034369	0.989019	655	2	0.12559
EHBP1	4	0.93666	0.93658	1	17846	0	0.57594	0.010295	0.034487	0.989019	656	3	0.57594
ST8SIA4	4	0.98969	0.98971	1	18874	0	0.63917	0.01031	0.03454	0.989019	657	4	0.63917
HAMP	4	0.90869	0.90844	1	17286	0	0.087719	0.010312	0.034543	0.989019	658	1	0.087719
ZNF578	4	0.98967	0.9897	1	18873	0	0.41084	0.010327	0.034591	0.989019	659	4	0.41084
CDH6	4	0.98966	0.98968	1	18872	0	0.48937	0.010344	0.034637	0.989019	660	4	0.48937
GSK3B	4	0.63137	0.68932	1	13125	1	0.41086	0.01035	0.034659	0.989019	661	2	0.41086
HERC2	4	0.9282	0.92799	1	17690	0	0.80798	0.010362	0.034698	0.989019	662	3	0.80798
EEF2	3	0.9445	0.94469	1	17989	0	0.60757	0.010374	0.027779	0.96843	663	2	0.60757
C7orf31	4	0.9889	0.98895	1	18854	0	0.70023	0.010393	0.034792	0.989019	664	4	0.70023
ORAI3	4	0.98959	0.98962	1	18869	0	0.39244	0.010409	0.034846	0.989019	665	4	0.39244
FST	4	0.23242	0.37831	0.995512	7250	2	-0.23183	0.010415	0.03486	0.989019	666	1	-0.23183
PHLDB2	4	0.085801	0.18976	0.987009	3620	2	0.23134	0.010448	0.034961	0.989019	667	2	0.23134
DDB2	4	0.98954	0.98957	1	18868	0	0.45562	0.010464	0.035017	0.989019	668	4	0.45562
MTTP	4	0.78987	0.79389	1	15112	1	0.55931	0.010472	0.035052	0.989019	669	3	0.55931
MED13	4	0.80064	0.80299	1	15294	1	0.93096	0.01051	0.035161	0.989019	670	3	0.93096
CCL3L3	4	0.41982	0.56683	0.997791	10806	2	-0.15993	0.010517	0.035184	0.989019	671	1	-0.15993
PNPLA8	4	0.29778	0.44363	0.995512	8464	1	0.40136	0.010528	0.035217	0.989019	672	2	0.40136
IFT88	4	0.98946	0.98949	1	18867	0	0.48627	0.010544	0.035261	0.989019	673	4	0.48627
KIF3A	4	0.88473	0.88431	1	16851	0	0.66765	0.010551	0.035289	0.989019	674	3	0.66765
RANBP2	4	0.46588	0.61205	0.998639	11650	1	0.8865	0.010552	0.035291	0.989019	675	2	0.8865
MRPL36	4	0.71211	0.73691	1	14066	1	0.48138	0.010569	0.035338	0.989019	676	2	0.48138
TMCC1	4	0.27375	0.41961	0.995512	8014	1	0.64984	0.010571	0.035342	0.989019	677	3	0.64984
SUN5	4	0.83336	0.83276	1	15852	1	0.63349	0.010595	0.035427	0.989947	678	3	0.63349
NUP214	4	0.98938	0.98942	1	18865	0	0.55973	0.010616	0.035503	0.990481	679	4	0.55973
RPS23	4	0.98937	0.9894	1	18864	0	0.54792	0.010635	0.03556	0.990481	680	4	0.54792
PRRT3	4	0.91429	0.91406	1	17409	0	0.67622	0.010651	0.035613	0.990481	681	3	0.67622
SRA1	4	0.37543	0.52197	0.995512	9999	2	0.1162	0.010672	0.035671	0.990481	682	2	0.1162
POLR2A	4	0.62629	0.68665	1	13068	1	-0.098527	0.010723	0.035835	0.990481	683	1	-0.098527
ZNF777	4	0.87799	0.87756	1	16726	0	0.58981	0.010739	0.035886	0.990481	684	3	0.58981
LDOC1	3	0.98923	0.98935	1	18862	0	0.3122	0.010773	0.028796	0.974126	685	3	0.3122
POM121L12	4	0.9513	0.95122	1	18122	0	0.21679	0.010775	0.035991	0.990481	686	2	0.21679
XCL1	4	0.30598	0.45183	0.995512	8613	1	0.96558	0.0108	0.036083	0.990481	687	3	0.96558
IFNA17	4	0.16502	0.31053	0.987015	5993	1	0.67083	0.010818	0.036132	0.990481	688	2	0.67083
SLFN5	4	0.11886	0.24835	0.987009	4767	1	0.26694	0.010826	0.036156	0.990481	689	2	0.26694
NEXN	4	0.98916	0.9892	1	18861	0	0.24486	0.010839	0.036196	0.990481	690	4	0.24486
EML3	4	0.98914	0.98918	1	18860	0	0.266	0.010858	0.036258	0.990481	691	4	0.266
C11orf31	4	0.13879	0.28251	0.987009	5445	1	0.16095	0.010878	0.036321	0.990481	692	2	0.16095
RAI2	4	0.18148	0.32715	0.992785	6283	1	0.55071	0.010906	0.036409	0.990481	693	3	0.55071
PRR15L	4	0.98908	0.98913	1	18859	0	0.45401	0.010919	0.036453	0.990481	694	4	0.45401
LIG3	4	0.23657	0.38246	0.995512	7330	1	0.56636	0.010929	0.036485	0.990481	695	3	0.56636
OPALIN	4	0.98907	0.98912	1	18858	0	0.73969	0.010933	0.036498	0.990481	696	4	0.73969
DDX19A	4	0.24404	0.38989	0.995512	7458	1	0.54356	0.010956	0.036557	0.990481	697	3	0.54356
C17orf70	4	0.84432	0.84366	1	16083	0	0.64159	0.010957	0.036564	0.990481	698	3	0.64159
IRF2BP2	4	0.094267	0.20512	0.987009	3903	2	-0.69512	0.010981	0.03664	0.990481	699	1	-0.69512
RAET1E	4	0.5092	0.63015	0.998639	12006	1	0.71319	0.010985	0.036655	0.990481	700	3	0.71319
QRFP	4	0.32151	0.46739	0.995512	8921	1	0.68004	0.011022	0.036768	0.990481	701	3	0.68004
OGT	4	0.83842	0.83773	1	15957	0	0.94756	0.011031	0.0368	0.990481	702	2	0.94756
SYBU	4	0.98894	0.98899	1	18857	0	0.38527	0.011064	0.036902	0.990481	703	4	0.38527
CBX5	4	0.98893	0.98899	1	18856	0	0.56029	0.011067	0.036917	0.990481	704	4	0.56029
ABCB8	4	0.98892	0.98897	1	18855	0	0.6419	0.011081	0.036964	0.990481	705	4	0.6419
CCDC169	4	0.96206	0.96197	1	18332	0	0.59016	0.011115	0.037084	0.990481	706	3	0.59016
WDR81	4	0.91424	0.91401	1	17408	0	0.59666	0.011127	0.037118	0.990481	707	3	0.59666
C5orf45	4	0.64189	0.69504	1	13238	1	0.38351	0.011132	0.03713	0.990481	708	2	0.38351
MRRF	4	0.98887	0.98892	1	18853	0	0.64805	0.011133	0.037135	0.990481	709	4	0.64805
CASC10	4	0.10127	0.21766	0.987009	4159	2	0.23937	0.011135	0.037143	0.990481	710	2	0.23937
DMRTC2	4	0.94661	0.94657	1	18022	0	0.47261	0.011175	0.037263	0.990481	711	3	0.47261
ACTL7A	4	0.4235	0.57057	0.997791	10875	1	0.43053	0.011187	0.037299	0.990481	712	3	0.43053
SPCS3	4	0.9888	0.98885	1	18852	0	0.54827	0.011202	0.037349	0.990481	713	4	0.54827
MTHFD2	4	0.67017	0.71108	1	13549	1	0.36196	0.01122	0.037401	0.990481	714	2	0.36196
SLC47A1	4	0.72753	0.74732	1	14266	1	0.89268	0.011229	0.037424	0.990481	715	3	0.89268
SLC25A33	4	0.52424	0.63674	0.998639	12131	1	0.44285	0.011238	0.037441	0.990481	716	3	0.44285
NDUFS2	4	0.67197	0.71216	1	13572	1	0.26995	0.011289	0.037613	0.990481	717	2	0.26995
NKAIN4	3	0.90374	0.9038	1	17195	0	0.049255	0.011301	0.030116	0.974129	718	1	0.049255
CHTOP	4	0.98785	0.98788	1	18836	0	0.50645	0.011324	0.037714	0.990481	719	4	0.50645
DUSP19	3	0.052463	0.12225	0.987009	2440	2	-0.79599	0.01134	0.030215	0.974129	720	1	-0.79599
MT1B	4	0.043857	0.11046	0.981219	2146	2	0.40815	0.011341	0.037765	0.990481	721	2	0.40815
IRG1	4	0.81334	0.81416	1	15488	1	0.57731	0.01135	0.037794	0.990481	722	3	0.57731
TRAPPC12	4	0.98858	0.98863	1	18850	0	0.36794	0.011416	0.037987	0.990481	723	4	0.36794
ADH7	4	0.98856	0.9886	1	18849	0	0.5204	0.011444	0.038072	0.990481	724	4	0.5204
LRP5	4	0.25246	0.39832	0.995512	7610	1	0.48002	0.011444	0.038072	0.990481	725	3	0.48002
ACKR3	4	0.9482	0.94816	1	18059	0	0.46406	0.011465	0.038138	0.990481	726	3	0.46406
ILDR1	4	0.97157	0.97155	1	18514	0	0.5372	0.011474	0.038163	0.990481	727	3	0.5372
SPACA5	4	0.068304	0.15736	0.987009	3023	2	-0.05196	0.011495	0.038225	0.990481	728	1	-0.05196
TRAF3IP1	3	0.9885	0.98864	1	18848	0	0.64185	0.011496	0.030593	0.976073	729	3	0.64185
ABHD15	4	0.70774	0.73412	1	14012	1	0.52022	0.011526	0.038332	0.990481	730	2	0.52022
HSD11B1L	4	0.5378	0.64276	0.998639	12244	1	1.0063	0.011547	0.038401	0.990481	731	3	1.0063
LILRA6	4	0.86563	0.8652	1	16493	0	0.66149	0.011567	0.038454	0.990481	732	3	0.66149
EDA	4	0.35368	0.50001	0.995512	9538	2	0.2748	0.011584	0.038501	0.990481	733	2	0.2748
POLR1E	4	0.55186	0.64924	0.998639	12382	1	0.080127	0.011598	0.038547	0.990481	734	1	0.080127
FAIM2	4	0.42042	0.56744	0.997791	10820	2	-0.22394	0.01165	0.038697	0.990481	735	1	-0.22394
RAD9B	4	0.98832	0.98834	1	18846	0	0.91352	0.011679	0.038778	0.990481	736	4	0.91352
PRPF19	4	0.7817	0.78726	1	14981	1	0.078643	0.011701	0.038848	0.990481	737	1	0.078643
LIPT2	4	0.98828	0.9883	1	18844	0	0.59207	0.011718	0.038893	0.990481	738	4	0.59207
FDXR	4	0.98827	0.98829	1	18843	0	0.52743	0.011731	0.03893	0.990481	739	4	0.52743
EFNA2	4	0.72587	0.74618	1	14241	1	0.47483	0.011745	0.038975	0.990481	740	3	0.47483
CLEC4F	4	0.12869	0.26531	0.987009	5107	3	-0.43033	0.011752	0.039005	0.990481	741	1	-0.43033
EBAG9	4	0.91525	0.91504	1	17428	0	1.1258	0.011758	0.039018	0.990481	742	3	1.1258
SRP68	4	0.13712	0.27966	0.987009	5391	2	0.079583	0.011804	0.039168	0.990481	743	2	0.079583
SEMA4A	4	0.75765	0.76872	1	14666	1	0.92083	0.011807	0.039176	0.990481	744	3	0.92083
STAMBPL1	4	0.62497	0.68596	1	13054	1	0.73914	0.01181	0.039186	0.990481	745	3	0.73914
GRAMD1B	4	0.86017	0.8597	1	16386	0	0.45702	0.011855	0.039325	0.990481	746	3	0.45702
OR10K1	4	0.97192	0.97189	1	18524	0	0.50024	0.011896	0.039442	0.990481	747	3	0.50024
CEP164	4	0.04215	0.10704	0.97787	2087	2	-0.22416	0.011907	0.039478	0.990481	748	1	-0.22416
RPN2	4	0.27142	0.41725	0.995512	7966	1	1.168	0.011907	0.039481	0.990481	749	3	1.168
ZPBP2	4	0.67287	0.7127	1	13586	1	0.66777	0.01194	0.03958	0.990481	750	2	0.66777
GXYLT2	4	0.86287	0.86243	1	16442	0	0.38835	0.011966	0.039656	0.990481	751	2	0.38835
USP28	4	0.98802	0.98804	1	18841	0	0.54129	0.011981	0.039707	0.990481	752	4	0.54129
KCNK13	4	0.50226	0.6272	0.998639	11951	1	0.46636	0.011999	0.039763	0.990481	753	3	0.46636
BRK1	4	0.74409	0.75884	1	14469	1	-0.081947	0.01201	0.039795	0.990481	754	1	-0.081947
DMC1	4	0.98798	0.98801	1	18840	0	0.53079	0.012021	0.039834	0.990481	755	4	0.53079
NT5E	4	0.94802	0.94798	1	18055	0	0.61867	0.01205	0.039914	0.990481	756	3	0.61867
SLAMF1	4	0.019904	0.061855	0.975453	1200	1	0.020571	0.012061	0.039944	0.990481	757	1	0.020571
LSS	4	0.98794	0.98796	1	18839	0	0.47588	0.012064	0.039954	0.990481	758	4	0.47588
OR8B2	4	0.98792	0.98795	1	18838	0	0.26017	0.012075	0.039987	0.990481	759	4	0.26017
HTRA3	4	0.98792	0.98794	1	18837	0	0.32137	0.012083	0.04001	0.990481	760	4	0.32137
TNFRSF13B	4	0.057679	0.13719	0.987009	2627	1	0.68417	0.01209	0.040037	0.990481	761	3	0.68417
BLOC1S5	4	0.28172	0.42761	0.995512	8151	1	0.5183	0.012117	0.040118	0.990481	762	3	0.5183
RPS27L	4	0.9239	0.92376	1	17598	0	0.78444	0.012136	0.040184	0.990481	763	3	0.78444
MEX3B	4	0.59344	0.66954	1	12750	1	0.68615	0.012156	0.040242	0.990481	764	2	0.68615
PCDHA8	4	0.66924	0.71054	1	13532	1	-0.00035356	0.012164	0.040267	0.990481	765	1	-0.00035356
ZNF512B	4	0.98782	0.98785	1	18835	0	0.72389	0.012178	0.040312	0.990481	766	4	0.72389
CLIC3	4	0.22257	0.36844	0.995371	7061	1	0.61664	0.012209	0.040408	0.990481	767	3	0.61664
SMYD2	4	0.34108	0.48725	0.995512	9313	2	-0.3047	0.012215	0.040425	0.990481	768	1	-0.3047
CHD1L	4	0.073068	0.16632	0.987009	3191	3	-0.41366	0.012267	0.040585	0.990481	769	1	-0.41366
AFAP1L2	4	0.98772	0.98774	1	18834	0	0.61611	0.012279	0.040617	0.990481	770	4	0.61611
LYZL4	4	0.98772	0.98774	1	18833	0	0.21658	0.012285	0.040639	0.990481	771	4	0.21658
ANGPTL5	4	0.69363	0.72526	1	13839	1	0.13306	0.012318	0.040732	0.990481	772	1	0.13306
RPL23	3	0.94127	0.94143	1	17936	0	0.94305	0.012333	0.032673	0.976073	773	2	0.94305
ORC3	4	0.98766	0.98768	1	18832	0	0.67891	0.012342	0.040814	0.990481	774	4	0.67891
CD34	4	0.96273	0.96267	1	18347	0	0.66401	0.012348	0.040833	0.990481	775	3	0.66401
CHAF1A	4	0.96548	0.96542	1	18397	0	0.90986	0.012409	0.041009	0.990481	776	3	0.90986
POLR3GL	4	0.97441	0.97435	1	18575	0	0.41418	0.012421	0.041037	0.990481	777	3	0.41418
TFB2M	4	0.98757	0.9876	1	18831	0	0.51916	0.012431	0.041068	0.990481	778	4	0.51916
RRS1	4	0.65764	0.70383	1	13390	1	0.25175	0.012472	0.041193	0.990481	779	2	0.25175
GPR180	4	0.74603	0.76024	1	14497	1	0.82537	0.012473	0.041198	0.990481	780	3	0.82537
ZASP	4	0.48963	0.6219	0.998639	11846	1	0.59628	0.0125	0.041291	0.990481	781	3	0.59628
ARL14EP	4	0.9875	0.98753	1	18829	0	0.43084	0.0125	0.041292	0.990481	782	4	0.43084
FOLR2	4	0.15998	0.30544	0.987015	5892	1	0.33342	0.012507	0.041311	0.990481	783	2	0.33342
TUB	4	0.026583	0.075714	0.975453	1474	2	-0.22331	0.012524	0.041359	0.990481	784	1	-0.22331
SEPTIN14	4	0.94835	0.94831	1	18060	0	0.51403	0.01255	0.04144	0.990481	785	3	0.51403
XKR6	4	0.98745	0.98748	1	18828	0	0.36653	0.012555	0.041454	0.990481	786	4	0.36653
MYH11	3	0.98742	0.98757	1	18827	0	0.59779	0.012579	0.033267	0.979748	787	3	0.59779
ZNF598	4	0.98742	0.98746	1	18826	0	0.35356	0.01258	0.041533	0.990481	788	4	0.35356
MAP3K6	4	0.77967	0.78562	1	14950	1	0.59972	0.012607	0.041614	0.990481	789	2	0.59972
OR2T12	4	0.98739	0.98741	1	18825	0	0.43983	0.012613	0.041641	0.990481	790	4	0.43983
NUPR1L	4	0.88063	0.88015	1	16776	0	0.9536	0.012623	0.041667	0.990481	791	3	0.9536
ZP2	4	0.98734	0.98737	1	18824	0	0.28636	0.012658	0.041788	0.990481	792	4	0.28636
NDUFB11	4	0.18708	0.33276	0.993272	6387	2	-0.14954	0.012678	0.041846	0.990481	793	2	-0.14954
SIT1	4	0.25071	0.39655	0.995512	7576	1	0.63481	0.012694	0.041894	0.990481	794	3	0.63481
GALNT2	4	0.97771	0.97775	1	18640	0	0.77005	0.012701	0.041921	0.990481	795	3	0.77005
KRTAP10-9	4	0.71782	0.74071	1	14131	1	0.46111	0.012728	0.042006	0.990481	796	3	0.46111
CD28	4	0.85698	0.8565	1	16335	0	0.65165	0.012729	0.042008	0.990481	797	3	0.65165
NUDC	4	0.26786	0.41368	0.995512	7903	1	1.1722	0.012741	0.042035	0.990481	798	3	1.1722
CTLA4	4	0.98724	0.98726	1	18823	0	0.39118	0.012764	0.042104	0.990481	799	4	0.39118
MTRNR2L5	4	0.68032	0.71713	1	13682	1	0.6571	0.012769	0.04212	0.990481	800	3	0.6571
TMEM26	4	0.98723	0.98726	1	18822	0	0.25158	0.012774	0.042138	0.990481	801	4	0.25158
LRRC18	4	0.56985	0.6578	0.999461	12551	1	0.54138	0.012781	0.042161	0.990481	802	2	0.54138
CNOT11	4	0.21403	0.35993	0.993689	6906	1	0.58198	0.012818	0.042281	0.990481	803	3	0.58198
HTR7	4	0.44007	0.58732	0.997791	11218	1	0.45421	0.012828	0.042313	0.990481	804	2	0.45421
FSHB	4	0.93923	0.93919	1	17900	0	0.42844	0.012862	0.042418	0.990481	805	3	0.42844
KCNK5	4	0.97164	0.9716	1	18519	0	0.64015	0.012877	0.042462	0.990481	806	3	0.64015
MRGPRD	4	0.92468	0.92449	1	17611	0	0.39546	0.012883	0.042481	0.990481	807	2	0.39546
SLC26A3	4	0.51181	0.63122	0.998639	12033	1	0.2791	0.012916	0.042577	0.990481	808	2	0.2791
CKM	4	0.98707	0.98709	1	18820	0	0.57227	0.012931	0.042627	0.990481	809	4	0.57227
TMEM99	4	0.059564	0.14081	0.987009	2700	1	0.43652	0.012935	0.042639	0.990481	810	3	0.43652
CHST13	4	0.95051	0.95045	1	18101	0	0.49787	0.012974	0.042767	0.990481	811	3	0.49787
ZNF646	4	0.92187	0.92168	1	17558	0	0.82232	0.012977	0.042774	0.990481	812	3	0.82232
PALM3	4	0.6449	0.69668	1	13271	1	-0.094227	0.012986	0.042805	0.990481	813	1	-0.094227
KRTAP19-1	4	0.98701	0.98704	1	18819	0	0.39221	0.012987	0.042805	0.990481	814	4	0.39221
TNRC6A	4	0.034188	0.0912	0.975821	1786	1	0.65617	0.013021	0.042914	0.990481	815	3	0.65617
MAP4K1	4	0.25757	0.40345	0.995512	7712	2	0.25466	0.013025	0.042921	0.990481	816	2	0.25466
NPIPA2	4	0.98696	0.98698	1	18817	0	0.61121	0.013043	0.042977	0.990481	817	4	0.61121
NQO1	4	0.98693	0.98695	1	18816	0	0.62163	0.013067	0.043052	0.990481	818	4	0.62163
CPNE9	4	0.014475	0.047405	0.975453	910	2	-0.47563	0.013089	0.043108	0.990481	819	1	-0.47563
TRIP10	4	0.92297	0.92284	1	17576	0	0.77824	0.01309	0.043112	0.990481	820	3	0.77824
RIC8B	4	0.98689	0.98691	1	18815	0	0.43707	0.013107	0.043173	0.990481	821	4	0.43707
FAM196B	4	0.57673	0.66114	1	12599	1	0.48015	0.01312	0.04321	0.990481	822	2	0.48015
WASH1	4	0.40835	0.55528	0.997791	10600	1	1.6536	0.013176	0.043364	0.990481	823	3	1.6536
PCF11	4	0.62502	0.68598	1	13055	1	1.0453	0.013181	0.04338	0.990481	824	3	1.0453
PREB	4	0.45629	0.60369	0.998639	11502	2	0.19027	0.013192	0.043416	0.990481	825	2	0.19027
MAPK11	4	0.74195	0.75732	1	14449	1	0.84409	0.01321	0.043468	0.990481	826	3	0.84409
C22orf34	4	0.81993	0.82009	1	15598	1	0.73069	0.013243	0.043577	0.990481	827	3	0.73069
MRPL49	4	0.28162	0.42751	0.995512	8148	2	-0.14043	0.013243	0.043577	0.990481	828	1	-0.14043
LRRIQ3	4	0.4079	0.5548	0.997791	10591	1	0.47979	0.013294	0.043745	0.990481	829	2	0.47979
CASR	4	0.9867	0.9867	1	18814	0	0.38204	0.013301	0.043763	0.990481	830	4	0.38204
MAP3K11	4	0.98668	0.98667	1	18813	0	0.45123	0.013323	0.043836	0.990481	831	4	0.45123
IGDCC4	4	0.98667	0.98667	1	18812	0	0.32426	0.013329	0.043854	0.990481	832	4	0.32426
MBOAT1	4	0.37453	0.52107	0.995512	9985	2	-0.19419	0.013397	0.044078	0.990481	833	1	-0.19419
TATDN3	4	0.98659	0.98659	1	18811	0	0.27526	0.013407	0.044107	0.990481	834	4	0.27526
TNKS1BP1	4	0.90333	0.903	1	17188	0	0.64167	0.013433	0.044186	0.990481	835	3	0.64167
PFN4	4	0.82536	0.8251	1	15693	1	0.35197	0.013448	0.044226	0.990481	836	2	0.35197
HVCN1	4	0.98655	0.98655	1	18810	0	0.43369	0.013452	0.044236	0.990481	837	4	0.43369
KIAA0226L	4	0.92893	0.92873	1	17705	0	0.70245	0.013469	0.04428	0.990481	838	3	0.70245
PRRG4	4	0.47352	0.61518	0.998639	11715	1	0.53129	0.013488	0.044337	0.990481	839	3	0.53129
GOLGA8B	4	0.33078	0.47681	0.995512	9107	1	0.53657	0.013497	0.044375	0.990481	840	2	0.53657
SMKR1	4	0.83706	0.83639	1	15932	1	0.61972	0.013538	0.044494	0.990481	841	2	0.61972
PRR11	4	0.70914	0.73502	1	14024	1	0.11713	0.013551	0.044534	0.990481	842	2	0.11713
FAT3	4	0.60672	0.67629	1	12856	1	0.67398	0.013559	0.044557	0.990481	843	3	0.67398
SLC25A31	4	0.96658	0.96652	1	18418	0	0.59528	0.013575	0.044602	0.990481	844	3	0.59528
ZSWIM2	4	0.36517	0.51155	0.995512	9770	2	-0.1833	0.013603	0.04468	0.990481	845	1	-0.1833
C6orf141	4	0.94689	0.94685	1	18030	0	0.82302	0.013621	0.044746	0.990481	846	3	0.82302
TMEM176B	4	0.98637	0.98637	1	18809	0	0.36922	0.013629	0.044775	0.990481	847	4	0.36922
GMFG	4	0.79592	0.79897	1	15221	1	0.76127	0.013635	0.044795	0.990481	848	3	0.76127
ZNF534	4	0.26593	0.41179	0.995512	7873	1	0.69175	0.013636	0.044796	0.990481	849	3	0.69175
MYCBPAP	4	0.21429	0.3602	0.993689	6910	1	0.17529	0.013654	0.044845	0.990481	850	2	0.17529
PDCD5	4	0.98634	0.98634	1	18808	0	0.30636	0.013662	0.04487	0.990481	851	4	0.30636
SLC30A6	4	0.98633	0.98633	1	18807	0	0.23145	0.013666	0.044883	0.990481	852	4	0.23145
PRPSAP1	4	0.98016	0.98021	1	18683	0	0.96784	0.013675	0.044912	0.990481	853	3	0.96784
TSPYL1	4	0.099735	0.21495	0.987009	4098	1	0.50316	0.013677	0.04492	0.990481	854	3	0.50316
NME5	4	0.98631	0.9863	1	18806	0	0.67955	0.013693	0.044971	0.990481	855	4	0.67955
NEUROD1	4	0.052607	0.12749	0.987009	2445	1	0.36095	0.013705	0.045004	0.990481	856	2	0.36095
DLST	4	0.98628	0.98628	1	18805	0	0.42595	0.01372	0.045045	0.990481	857	4	0.42595
ZPR1	4	0.8122	0.81311	1	15461	1	0.54311	0.013757	0.045158	0.990481	858	3	0.54311
PCDHA9	4	0.89577	0.89545	1	17042	0	0.86636	0.013759	0.045165	0.990481	859	3	0.86636
DUSP18	4	0.45968	0.60711	0.998639	11558	2	0.31754	0.013816	0.045347	0.990481	860	2	0.31754
PGP	4	0.98618	0.98618	1	18804	0	0.39682	0.013824	0.045369	0.990481	861	4	0.39682
ASB13	4	0.12704	0.26242	0.987009	5049	1	0.59868	0.013837	0.045417	0.990481	862	3	0.59868
MRPL19	4	0.86148	0.86102	1	16410	0	1.0199	0.01385	0.045458	0.990481	863	3	1.0199
ZNF443	4	0.93961	0.93959	1	17905	0	0.91553	0.013858	0.045486	0.990481	864	3	0.91553
F11R	4	0.90725	0.90702	1	17258	0	0.13581	0.013859	0.045489	0.990481	865	2	0.13581
IL12RB2	4	0.88092	0.88045	1	16782	0	0.69686	0.013883	0.045559	0.990481	866	3	0.69686
JAG2	4	0.64466	0.69655	1	13267	1	0.86816	0.013896	0.045598	0.990481	867	3	0.86816
MAG	4	0.6735	0.71307	1	13595	1	0.44588	0.013903	0.045619	0.990481	868	3	0.44588
SUMO2	4	0.62385	0.68535	1	13037	1	0.36361	0.013911	0.045643	0.990481	869	2	0.36361
PDHA2	4	0.98607	0.98608	1	18802	0	0.27792	0.013925	0.045692	0.990481	870	4	0.27792
RBPMS2	4	0.60263	0.67422	1	12830	1	0.14753	0.013962	0.045794	0.990481	871	2	0.14753
OR51Q1	4	0.98603	0.98603	1	18800	0	0.31818	0.013974	0.045831	0.990481	872	4	0.31818
SLC7A1	4	0.56662	0.65629	0.999461	12516	1	0.52077	0.013975	0.045834	0.990481	873	3	0.52077
NTF3	4	0.98599	0.98599	1	18799	0	0.50603	0.014007	0.045932	0.990481	874	4	0.50603
KIF9	4	0.39205	0.53873	0.997475	10299	1	0.98665	0.014012	0.045946	0.990481	875	3	0.98665
TRMT2B	4	0.53348	0.64083	0.998639	12206	1	0.71519	0.014054	0.046067	0.990481	876	3	0.71519
CX3CL1	4	0.98593	0.98593	1	18798	0	0.41769	0.014069	0.046116	0.990481	877	4	0.41769
NKX2-2	4	0.96151	0.96143	1	18323	0	0.53938	0.014073	0.046135	0.990481	878	3	0.53938
ACOT7	4	0.65055	0.69981	1	13329	1	0.77622	0.014082	0.046156	0.990481	879	3	0.77622
SUV39H1	4	0.97586	0.97583	1	18608	0	0.64977	0.014103	0.046222	0.990481	880	3	0.64977
NOX5	4	0.088979	0.19555	0.987009	3736	3	-0.40201	0.014116	0.046262	0.990481	881	1	-0.40201
C14orf105	4	0.94122	0.94114	1	17934	0	0.60294	0.014139	0.046335	0.990481	882	3	0.60294
SRI	4	0.57326	0.65946	0.99969	12580	1	0.41578	0.014167	0.046418	0.990481	883	3	0.41578
SLC18B1	4	0.4191	0.5661	0.997791	10787	2	-0.13426	0.014219	0.046574	0.990481	884	2	-0.13426
LRRC58	4	0.39265	0.53934	0.997475	10311	2	0.36862	0.014252	0.046687	0.990481	885	2	0.36862
CLEC7A	4	0.86491	0.8645	1	16483	0	0.30643	0.01427	0.046738	0.990481	886	2	0.30643
ZSCAN20	4	0.73363	0.75151	1	14343	1	0.64268	0.014287	0.0468	0.990481	887	2	0.64268
SH3BP2	4	0.10829	0.23	0.987009	4382	1	-0.069206	0.014321	0.046906	0.990481	888	1	-0.069206
PDP1	4	0.90716	0.90692	1	17255	0	0.58351	0.01433	0.046935	0.990481	889	2	0.58351
ZNF625	4	0.98564	0.98564	1	18796	0	0.37043	0.014361	0.047032	0.990481	890	4	0.37043
FAM173B	4	0.26312	0.40897	0.995512	7825	1	0.92303	0.014365	0.047048	0.990481	891	3	0.92303
UQCRQ	4	0.53643	0.64215	0.998639	12235	1	0.57667	0.014373	0.047071	0.990481	892	2	0.57667
POLM	4	0.98561	0.98561	1	18795	0	0.39781	0.014387	0.047116	0.990481	893	4	0.39781
ZNF69	4	0.74387	0.75868	1	14467	1	0.56632	0.014394	0.047135	0.990481	894	2	0.56632
C6orf163	4	0.9856	0.9856	1	18794	0	0.33916	0.014402	0.047167	0.990481	895	4	0.33916
ZNF491	4	0.36	0.50636	0.995512	9659	1	0.27107	0.014415	0.047212	0.990481	896	2	0.27107
INSM1	4	0.98558	0.98559	1	18793	0	0.42066	0.014417	0.047221	0.990481	897	4	0.42066
VAMP5	4	0.73394	0.75171	1	14347	1	0.71552	0.014422	0.047233	0.990481	898	3	0.71552
CTRC	4	0.73247	0.75073	1	14327	1	0.15932	0.014424	0.04724	0.990481	899	1	0.15932
LCA5L	4	0.98557	0.98558	1	18792	0	0.33658	0.014426	0.047241	0.990481	900	4	0.33658
VCPKMT	4	0.10428	0.22291	0.987009	4261	2	0.30933	0.014458	0.047345	0.990481	901	2	0.30933
R3HDM2	4	0.07168	0.16374	0.987009	3139	3	-0.50096	0.014475	0.047405	0.990481	902	1	-0.50096
CTNNAL1	4	0.98552	0.98552	1	18791	0	0.69206	0.014482	0.047425	0.990481	903	4	0.69206
ANXA2	4	0.94591	0.94584	1	18011	0	0.44083	0.014486	0.047436	0.990481	904	2	0.44083
C17orf112	4	0.98549	0.98549	1	18790	0	0.22573	0.014513	0.047512	0.990481	905	4	0.22573
ENDOD1	4	0.80742	0.80889	1	15388	1	0.30569	0.014527	0.047561	0.990481	906	3	0.30569
SLC18A3	4	0.96865	0.9686	1	18457	0	0.46721	0.014533	0.047582	0.990481	907	3	0.46721
CIPC	4	0.045662	0.11392	0.982582	2216	1	0.14931	0.014578	0.047722	0.990481	908	2	0.14931
ABR	4	0.98541	0.9854	1	18789	0	0.35261	0.014593	0.047763	0.990481	909	4	0.35261
MANSC4	4	0.019598	0.061205	0.975453	1186	1	0.73624	0.014601	0.047782	0.990481	910	2	0.73624
SNRNP200	4	0.98006	0.98012	1	18680	0	0.59076	0.014629	0.047871	0.990481	911	2	0.59076
SMNDC1	4	0.48232	0.61887	0.998639	11787	1	0.57667	0.014664	0.04798	0.990481	912	3	0.57667
CDKL5	4	0.98533	0.98533	1	18787	0	0.35026	0.014672	0.048006	0.990481	913	4	0.35026
ABCA3	4	0.98533	0.98533	1	18786	0	0.30368	0.014674	0.048013	0.990481	914	4	0.30368
CALM3	4	0.98531	0.98531	1	18785	0	0.58587	0.014694	0.048068	0.990481	915	4	0.58587
CD8B	4	0.9853	0.9853	1	18784	0	0.63392	0.014702	0.048093	0.990481	916	4	0.63392
OR5AP2	4	0.98529	0.98529	1	18783	0	0.31346	0.014713	0.048128	0.990481	917	4	0.31346
PLGLB2	4	0.83261	0.83203	1	15836	1	0.3087	0.014732	0.048188	0.990481	918	3	0.3087
FNBP4	4	0.98523	0.98524	1	18782	0	0.3908	0.014773	0.048314	0.990481	919	4	0.3908
PSG2	4	0.98522	0.98524	1	18781	0	0.27817	0.014777	0.048325	0.990481	920	4	0.27817
AASDH	4	0.84346	0.8428	1	16065	0	0.65964	0.014783	0.048345	0.990481	921	3	0.65964
RTN4R	4	0.9852	0.98522	1	18780	0	0.57397	0.014797	0.048386	0.990481	922	4	0.57397
NPR3	4	0.69374	0.72534	1	13840	1	0.5138	0.014802	0.048403	0.990481	923	2	0.5138
CLEC12A	4	0.98518	0.98519	1	18779	0	0.22526	0.014819	0.04846	0.990481	924	4	0.22526
GGCX	4	0.64402	0.69619	1	13261	1	0.24457	0.014835	0.048513	0.990481	925	1	0.24457
SGMS2	4	0.84628	0.84566	1	16132	0	0.54808	0.014838	0.048519	0.990481	926	2	0.54808
KCNAB1	4	0.98515	0.98517	1	18778	0	0.53833	0.014845	0.048549	0.990481	927	4	0.53833
MYO7B	4	0.52617	0.63759	0.998639	12151	1	0.54852	0.014855	0.048581	0.990481	928	3	0.54852
SH3GL2	4	0.98514	0.98516	1	18777	0	0.45151	0.014859	0.048592	0.990481	929	4	0.45151
COA4	4	0.33712	0.48318	0.995512	9227	2	-0.098735	0.014886	0.048682	0.990481	930	1	-0.098735
CLUL1	4	0.63601	0.6918	1	13177	1	0.58767	0.014896	0.048717	0.990481	931	3	0.58767
KMT2E	4	0.9851	0.98512	1	18776	0	0.39376	0.014898	0.048723	0.990481	932	4	0.39376
ATF4	3	0.94633	0.94655	1	18016	0	0.86446	0.014921	0.039131	0.990481	933	2	0.86446
PAX4	4	0.98507	0.98509	1	18775	0	0.39409	0.014927	0.048807	0.990481	934	4	0.39409
SLC47A2	4	0.98506	0.98508	1	18774	0	0.4579	0.014936	0.048834	0.990481	935	4	0.4579
GTF2H3	4	0.12571	0.26019	0.987009	5014	2	0.21589	0.014939	0.048841	0.990481	936	2	0.21589
CXorf58	4	0.42761	0.57476	0.997791	10955	2	0.38638	0.014968	0.048934	0.990481	937	2	0.38638
BSG	4	0.97462	0.97457	1	18580	0	0.56326	0.014971	0.048944	0.990481	938	3	0.56326
ZNF516	4	0.81408	0.81481	1	15503	1	0.41042	0.014975	0.048954	0.990481	939	2	0.41042
F8A3	4	0.98502	0.98503	1	18773	0	0.75954	0.01498	0.048972	0.990481	940	4	0.75954
KDELR1	4	0.985	0.98502	1	18772	0	0.3803	0.014996	0.049021	0.990481	941	4	0.3803
TMEM69	4	0.15404	0.29947	0.987015	5770	1	0.60804	0.014998	0.049024	0.990481	942	3	0.60804
RPTOR	4	0.57812	0.66182	1	12610	1	0.55595	0.01504	0.049153	0.991126	943	2	0.55595
ATG16L2	4	0.98496	0.98497	1	18771	0	0.43425	0.015043	0.04916	0.991126	944	4	0.43425
POLG2	4	0.98493	0.98495	1	18770	0	0.35159	0.015067	0.049234	0.991126	945	4	0.35159
DNAI1	4	0.98118	0.9812	1	18707	0	0.62594	0.015077	0.049263	0.991126	946	3	0.62594
PITPNB	3	0.98488	0.98505	1	18769	0	0.62009	0.015118	0.039629	0.990481	947	3	0.62009
LMF1	4	0.98487	0.98488	1	18768	0	0.43591	0.015132	0.049433	0.991712	948	4	0.43591
FAM160A1	4	0.64871	0.69878	1	13308	1	-0.022397	0.015142	0.049459	0.991712	949	1	-0.022397
ZDHHC18	4	0.54763	0.64726	0.998639	12343	1	0.1072	0.015194	0.049595	0.991712	950	2	0.1072
SYNE2	4	0.23707	0.38296	0.995512	7338	2	0.2625	0.015229	0.049697	0.991712	951	2	0.2625
ZNF267	4	0.54456	0.64583	0.998639	12313	1	0.51148	0.015245	0.049749	0.991712	952	2	0.51148
DDX10	4	0.98474	0.98473	1	18767	0	0.78501	0.015265	0.049809	0.991712	953	4	0.78501
CAGE1	4	0.89889	0.89857	1	17097	0	0.53447	0.015268	0.04982	0.991712	954	3	0.53447
METTL3	4	0.98473	0.98472	1	18766	0	0.72207	0.015269	0.049825	0.991712	955	4	0.72207
SPHKAP	4	0.47426	0.61547	0.998639	11721	1	0.62541	0.015295	0.049905	0.991712	956	3	0.62541
GPC2	4	0.72425	0.74506	1	14216	1	0.26013	0.015296	0.049907	0.991712	957	2	0.26013
GID8	4	0.36526	0.51164	0.995512	9772	1	1.0569	0.015339	0.050005	0.991712	958	3	1.0569
POC1B	3	0.46263	0.52903	0.996775	11613	1	-0.067844	0.01539	0.040293	0.990481	959	1	-0.067844
PADI2	4	0.80341	0.80535	1	15327	1	0.61836	0.015396	0.050113	0.991712	960	3	0.61836
RSG1	4	0.13209	0.27114	0.987009	5218	2	0.046789	0.015399	0.050117	0.991712	961	2	0.046789
TESK2	4	0.90811	0.90786	1	17274	0	0.65759	0.015405	0.050139	0.991712	962	3	0.65759
TEP1	4	0.55968	0.65291	0.998639	12465	1	0.21981	0.015427	0.050187	0.991712	963	2	0.21981
BIN2	4	0.10957	0.23228	0.987009	4437	2	-0.19206	0.01545	0.050238	0.991712	964	1	-0.19206
LOC113230	4	0.45596	0.60334	0.998639	11495	1	0.70447	0.015466	0.050274	0.991712	965	3	0.70447
ZNF696	4	0.98073	0.98076	1	18700	0	0.41923	0.015494	0.050341	0.991712	966	3	0.41923
USPL1	4	0.26226	0.40809	0.995512	7807	1	0.9174	0.015501	0.050355	0.991712	967	3	0.9174
ZNF75A	4	0.85361	0.85306	1	16274	0	0.42428	0.015553	0.050467	0.991712	968	2	0.42428
STATH	4	0.90993	0.90969	1	17318	0	0.97176	0.015578	0.050527	0.991712	969	3	0.97176
GTF3C6	4	0.50582	0.62873	0.998639	11971	1	0.35529	0.015582	0.050531	0.991712	970	2	0.35529
SP7	4	0.93615	0.93605	1	17831	0	0.74933	0.015652	0.050682	0.991712	971	3	0.74933
CACNG5	4	0.39155	0.53822	0.997475	10289	2	0.054491	0.015707	0.0508	0.991712	972	2	0.054491
GATA3	4	0.81388	0.81464	1	15498	1	0.47168	0.015767	0.050917	0.991712	973	3	0.47168
FAM170A	4	0.85019	0.8496	1	16213	0	0.26074	0.015809	0.051004	0.991712	974	2	0.26074
DNAH11	4	0.97867	0.97871	1	18657	0	0.60501	0.015819	0.051019	0.991712	975	3	0.60501
IGFALS	4	0.84603	0.8454	1	16126	0	0.32489	0.015856	0.051103	0.991712	976	2	0.32489
C9orf64	4	0.48655	0.62066	0.998639	11826	1	0.24897	0.01586	0.051116	0.991712	977	2	0.24897
CYB561D2	4	0.28673	0.43261	0.995512	8251	1	0.51293	0.015883	0.051171	0.991712	978	3	0.51293
MRPL50	4	0.71056	0.73595	1	14042	1	0.98079	0.015912	0.051227	0.991712	979	3	0.98079
PTH1R	4	0.77109	0.77896	1	14843	1	0.67658	0.015975	0.051392	0.991712	980	3	0.67658
DOCK3	4	0.95529	0.95519	1	18209	0	0.4604	0.016014	0.051465	0.991712	981	2	0.4604
RABGAP1L	4	0.8644	0.86399	1	16472	0	0.71622	0.016015	0.051467	0.991712	982	3	0.71622
C4orf51	4	0.97617	0.97615	1	18618	0	0.52247	0.016036	0.051522	0.991712	983	3	0.52247
PTGES	4	0.4446	0.59185	0.998449	11290	1	0.71624	0.016065	0.05159	0.991712	984	3	0.71624
RHOBTB2	4	0.37143	0.51788	0.995512	9920	1	-0.0075852	0.016065	0.051592	0.991712	985	1	-0.0075852
CTAGE9	4	0.43859	0.58577	0.997791	11183	2	-0.18544	0.016117	0.051702	0.991712	986	2	-0.18544
FBXO16	4	0.68476	0.71982	1	13739	1	0.10621	0.016168	0.05181	0.991712	987	2	0.10621
DHX15	4	0.055047	0.13218	0.987009	2525	2	0.4244	0.016177	0.051826	0.991712	988	2	0.4244
SCYL1	4	0.36244	0.5088	0.995512	9708	2	0.27536	0.016199	0.051877	0.991712	989	2	0.27536
HAUS7	4	0.54229	0.64478	0.998639	12293	1	0.35107	0.016219	0.051929	0.991712	990	3	0.35107
GMEB1	4	0.8431	0.84243	1	16054	0	0.48343	0.016252	0.052009	0.991712	991	2	0.48343
PRLH	4	0.68882	0.7223	1	13778	1	0.49524	0.016267	0.052042	0.991712	992	2	0.49524
RPL9	4	0.40914	0.55608	0.997791	10616	2	0.074279	0.01627	0.052047	0.991712	993	2	0.074279
APITD1	4	0.67222	0.71231	1	13578	1	0.34301	0.01629	0.052089	0.991712	994	2	0.34301
SCN5A	4	0.091217	0.19967	0.987009	3806	1	0.62567	0.01631	0.052137	0.991712	995	3	0.62567
POMGNT2	4	0.41289	0.55983	0.997791	10679	2	0.11673	0.016373	0.052258	0.991712	996	2	0.11673
RPS10-NUDT3	3	0.94952	0.94976	1	18081	0	0.91886	0.016405	0.042812	0.990481	997	2	0.91886
CARD17	4	0.85834	0.85789	1	16359	0	-0.012626	0.016424	0.052375	0.991712	998	1	-0.012626
LIPN	4	0.85509	0.85458	1	16297	0	0.48428	0.016425	0.052377	0.991712	999	2	0.48428
ARFGEF3	4	0.73274	0.75092	1	14334	1	0.60045	0.016426	0.052377	0.991712	1000	3	0.60045
TNPO1	4	0.17952	0.32515	0.992785	6242	1	0.84642	0.016448	0.052427	0.991712	1001	3	0.84642
PSMD2	4	0.8735	0.87309	1	16636	0	0.36453	0.016527	0.05259	0.991712	1002	2	0.36453
DGKZ	4	0.11864	0.24797	0.987009	4762	3	-0.25584	0.016578	0.052698	0.991712	1003	1	-0.25584
SLC35A1	4	0.46546	0.61187	0.998639	11646	1	0.57229	0.016597	0.052737	0.991712	1004	3	0.57229
DUSP27	4	0.97555	0.97549	1	18602	0	0.62473	0.016619	0.052795	0.991712	1005	3	0.62473
DDX3Y	4	0.29738	0.44319	0.995512	8455	1	0.75763	0.016678	0.052913	0.991712	1006	3	0.75763
TRAM2	4	0.24896	0.39482	0.995512	7546	2	-0.30711	0.016732	0.053023	0.991712	1007	1	-0.30711
XPR1	4	0.34366	0.48986	0.995512	9358	1	0.40828	0.016737	0.053037	0.991712	1008	2	0.40828
APEX1	4	0.85643	0.85594	1	16321	0	0.51503	0.016752	0.053073	0.991712	1009	2	0.51503
LPAR3	4	0.95253	0.95241	1	18151	0	0.46933	0.016836	0.053257	0.991712	1010	3	0.46933
FARSB	4	0.032671	0.088067	0.975453	1716	1	0.64046	0.016843	0.053268	0.991712	1011	3	0.64046
PYCR2	4	0.42496	0.57206	0.997791	10901	2	0.2658	0.016874	0.053335	0.991712	1012	2	0.2658
OSBPL6	4	0.81125	0.81225	1	15438	1	0.47435	0.016888	0.053361	0.991712	1013	3	0.47435
URI1	4	0.0051243	0.01792	0.975453	340	2	-0.43457	0.016937	0.053479	0.991712	1014	1	-0.43457
CADM1	4	0.60385	0.67486	1	12845	1	0.60505	0.016981	0.053581	0.991712	1015	3	0.60505
COL6A1	4	0.555	0.65073	0.998639	12413	1	0.65217	0.016984	0.053588	0.991712	1016	3	0.65217
TMEM67	4	0.82378	0.82368	1	15659	1	0.41697	0.016988	0.053596	0.991712	1017	3	0.41697
SRPR	4	0.62333	0.68508	1	13032	1	0.60852	0.017025	0.053684	0.991712	1018	3	0.60852
SPX	4	0.82699	0.82665	1	15730	1	0.33013	0.017039	0.053718	0.991712	1019	2	0.33013
CD200	4	0.94244	0.94236	1	17950	0	0.51945	0.017047	0.053736	0.991712	1020	3	0.51945
EXTL3	4	0.0095712	0.032219	0.975453	617	3	-0.63977	0.01709	0.053826	0.991712	1021	1	-0.63977
AGAP1	4	0.84803	0.84743	1	16167	0	0.5157	0.017107	0.053863	0.991712	1022	3	0.5157
IBA57	4	0.96309	0.96302	1	18357	0	0.73233	0.01711	0.053874	0.991712	1023	3	0.73233
SLCO4A1	4	0.93331	0.93311	1	17778	0	0.60141	0.017133	0.053931	0.991712	1024	3	0.60141
LARGE	4	0.034631	0.092053	0.976844	1801	2	-0.29551	0.017141	0.053947	0.991712	1025	1	-0.29551
MEGF9	4	0.74101	0.75664	1	14441	1	0.23789	0.017174	0.054009	0.991712	1026	2	0.23789
CD177	4	0.84037	0.83965	1	16001	0	0.4736	0.017193	0.05405	0.991712	1027	3	0.4736
MIB1	4	0.9712	0.97116	1	18506	0	0.7635	0.017208	0.054085	0.991712	1028	3	0.7635
ITLN2	4	0.7862	0.79089	1	15055	1	0.33108	0.017244	0.054164	0.991712	1029	3	0.33108
ACY3	4	0.59817	0.67192	1	12789	1	0.5228	0.017251	0.054177	0.991712	1030	2	0.5228
MTPAP	4	0.35546	0.50173	0.995512	9572	2	-0.12336	0.017295	0.054268	0.991712	1031	1	-0.12336
PAQR9	4	0.0055663	0.019382	0.975453	366	1	0.57998	0.017316	0.054314	0.991712	1032	3	0.57998
ADRB3	4	0.98082	0.98084	1	18702	0	0.57582	0.01732	0.054322	0.991712	1033	3	0.57582
OLA1	4	0.42106	0.56813	0.997791	10834	1	0.48271	0.017343	0.054379	0.991712	1034	3	0.48271
EDEM1	4	0.33701	0.48308	0.995512	9225	1	0.058733	0.017346	0.054384	0.991712	1035	1	0.058733
CDK6	4	0.31163	0.45759	0.995512	8725	2	0.28921	0.017375	0.054442	0.991712	1036	2	0.28921
KIF5B	4	0.021641	0.065473	0.975453	1265	3	-0.4622	0.017398	0.054493	0.991712	1037	1	-0.4622
KIF15	4	0.71264	0.73724	1	14073	1	0.85169	0.017444	0.054587	0.991712	1038	3	0.85169
RPGR	4	0.1981	0.34378	0.993689	6595	1	0.60102	0.017445	0.054587	0.991712	1039	3	0.60102
LCNL1	4	0.1221	0.25397	0.987009	4886	3	-0.3315	0.017449	0.054595	0.991712	1040	1	-0.3315
SLC22A8	4	0.44988	0.59722	0.998472	11395	1	0.81651	0.017499	0.0547	0.991712	1041	3	0.81651
HSPA1L	4	0.25986	0.40572	0.995512	7751	2	0.10343	0.0175	0.054702	0.991712	1042	2	0.10343
KIF13B	4	0.97161	0.97158	1	18516	0	0.52869	0.017512	0.054728	0.991712	1043	3	0.52869
SNX13	4	0.44656	0.59384	0.998449	11322	1	0.41508	0.017539	0.054785	0.991712	1044	3	0.41508
ZNF81	4	0.9769	0.97691	1	18625	0	0.3002	0.017551	0.054813	0.991712	1045	3	0.3002
ERAL1	4	0.77623	0.7829	1	14903	1	0.37305	0.017585	0.054891	0.991712	1046	2	0.37305
SPOCK1	4	0.69128	0.72382	1	13808	1	0.18206	0.017602	0.054926	0.991712	1047	2	0.18206
BCL2L11	4	0.80689	0.80843	1	15378	1	0.76746	0.017616	0.054951	0.991712	1048	3	0.76746
FAM208B	4	0.8392	0.8385	1	15972	0	0.51495	0.017647	0.055004	0.991712	1049	2	0.51495
RSPH6A	4	0.6018	0.67379	1	12819	1	0.050339	0.017654	0.055014	0.991712	1050	1	0.050339
SPRR2A	4	0.21749	0.36334	0.994075	6976	1	0.42264	0.017676	0.055055	0.991712	1051	3	0.42264
KANSL2	4	0.49875	0.62571	0.998639	11917	1	0.048676	0.017705	0.055123	0.991712	1052	2	0.048676
STX3	4	0.077423	0.17441	0.987009	3358	1	0.70599	0.017749	0.055221	0.991712	1053	3	0.70599
OAF	4	0.83682	0.83616	1	15925	1	0.13335	0.017756	0.05524	0.991712	1054	2	0.13335
ZNF460	4	0.6402	0.6941	1	13222	1	0.77043	0.017759	0.055247	0.991712	1055	3	0.77043
TEX28	4	0.1252	0.25932	0.987009	4993	2	0.16723	0.017788	0.055309	0.991712	1056	2	0.16723
CYGB	4	0.1742	0.31979	0.991044	6147	2	0.088666	0.017796	0.055326	0.991712	1057	2	0.088666
GALNS	4	0.97247	0.97243	1	18533	0	0.54038	0.017813	0.05537	0.991712	1058	3	0.54038
B3GAT2	4	0.45147	0.59879	0.998522	11420	1	0.71754	0.017835	0.055426	0.991712	1059	3	0.71754
MPP1	4	0.44287	0.5901	0.998449	11256	2	-0.1489	0.017858	0.055466	0.991712	1060	1	-0.1489
SYT6	4	0.53427	0.64117	0.998639	12215	1	0.57465	0.017866	0.055483	0.991712	1061	2	0.57465
PSKH1	4	0.75617	0.76765	1	14645	1	0.61848	0.017905	0.055574	0.991712	1062	3	0.61848
FADS3	4	0.43486	0.58206	0.997791	11110	2	0.10211	0.01791	0.055587	0.991712	1063	2	0.10211
CLIC2	4	0.93305	0.93285	1	17774	0	0.41287	0.017945	0.055661	0.991712	1064	2	0.41287
OSTM1	4	0.18994	0.33562	0.99356	6442	1	0.4608	0.017961	0.055688	0.991712	1065	3	0.4608
FAM13A	4	0.68973	0.72285	1	13791	1	0.56439	0.018063	0.05591	0.991712	1066	3	0.56439
CACNA1A	3	0.96032	0.96061	1	18311	0	0.72992	0.018081	0.046944	0.990481	1067	3	0.72992
RGPD1	4	0.8834	0.88297	1	16823	0	0.43024	0.018095	0.055974	0.991712	1068	2	0.43024
SLFN12L	4	0.18847	0.3341	0.99356	6414	1	0.67487	0.018114	0.056021	0.991712	1069	3	0.67487
GJD2	4	0.80896	0.8102	1	15408	1	0.54767	0.018217	0.056242	0.991712	1070	3	0.54767
GRIK3	4	0.97047	0.97041	1	18497	0	0.64529	0.018241	0.056297	0.991712	1071	3	0.64529
RPL7	4	0.37315	0.51964	0.995512	9959	1	0.088619	0.018268	0.056362	0.991712	1072	2	0.088619
PSG8	4	0.59145	0.66854	1	12734	1	0.44002	0.018283	0.056396	0.991712	1073	3	0.44002
MUC5B	4	0.95337	0.95326	1	18168	0	0.53191	0.018293	0.056414	0.991712	1074	3	0.53191
TIGD3	4	0.70613	0.73307	1	13985	1	0.53016	0.018319	0.056474	0.991712	1075	2	0.53016
MFHAS1	4	0.64392	0.69614	1	13259	1	0.36022	0.018348	0.056531	0.991712	1076	2	0.36022
IMP3	4	0.87087	0.87047	1	16588	0	0.13487	0.01837	0.056574	0.991712	1077	1	0.13487
PKD2L1	4	0.80318	0.80516	1	15321	1	0.69671	0.018372	0.056578	0.991712	1078	3	0.69671
TMEM258	4	0.61162	0.67884	1	12907	1	0.81448	0.018396	0.056636	0.991712	1079	3	0.81448
MYADM	4	0.36786	0.51429	0.995512	9826	2	0.065473	0.018473	0.056803	0.991712	1080	2	0.065473
IL2RG	4	0.94362	0.94353	1	17971	0	0.58164	0.01849	0.056845	0.991712	1081	3	0.58164
ARMC1	4	0.97855	0.97859	1	18656	0	0.38067	0.018548	0.056967	0.991712	1082	2	0.38067
CCL8	4	0.78251	0.78791	1	14993	1	0.41254	0.018556	0.056982	0.991712	1083	2	0.41254
LAMA1	4	0.3789	0.52549	0.995875	10069	2	0.072301	0.018575	0.057031	0.991712	1084	2	0.072301
PTPN18	4	0.95904	0.95896	1	18282	0	0.4594	0.018604	0.05709	0.991712	1085	3	0.4594
FHIT	4	0.071842	0.16404	0.987009	3148	1	0.32145	0.018626	0.057138	0.991712	1086	3	0.32145
NAA40	4	0.077661	0.17486	0.987009	3366	3	-0.50371	0.018677	0.057238	0.991712	1087	1	-0.50371
ANKZF1	4	0.86504	0.86462	1	16485	0	0.29117	0.018728	0.057349	0.991712	1088	2	0.29117
PARVB	4	0.63402	0.69075	1	13155	1	0.50329	0.018748	0.057388	0.991712	1089	3	0.50329
MAK	4	0.63428	0.69088	1	13158	1	0.10596	0.018779	0.057451	0.991712	1090	2	0.10596
CENPT	4	0.62168	0.68419	1	13018	1	0.2536	0.018796	0.057493	0.991712	1091	2	0.2536
NPY1R	4	0.87372	0.87329	1	16640	0	0.89775	0.018817	0.05755	0.991712	1092	3	0.89775
PDIA5	4	0.9021	0.90173	1	17161	0	0.43484	0.018831	0.05758	0.991712	1093	3	0.43484
RHOA	4	0.87959	0.87913	1	16751	0	0.022397	0.018882	0.057688	0.991712	1094	1	0.022397
EFNB1	4	0.5318	0.64005	0.998639	12191	1	0.67031	0.018925	0.057788	0.991712	1095	3	0.67031
ITCH	4	0.53119	0.63978	0.998639	12184	1	0.68656	0.018988	0.057914	0.991712	1096	3	0.68656
PLEKHS1	4	0.8308	0.8303	1	15796	1	0.54862	0.019027	0.058008	0.991712	1097	3	0.54862
FKBPL	4	0.28	0.42589	0.995512	8121	2	-0.17001	0.019035	0.058026	0.991712	1098	1	-0.17001
OR51L1	4	0.74887	0.7623	1	14537	1	0.26594	0.019086	0.058142	0.991712	1099	2	0.26594
GOLGA8J	4	0.76289	0.7727	1	14735	1	0.72332	0.019087	0.058142	0.991712	1100	3	0.72332
TEK	4	0.7282	0.74775	1	14277	1	0.36116	0.019111	0.058191	0.991712	1101	2	0.36116
CDK19	4	0.35996	0.50632	0.995512	9658	1	0.33446	0.019143	0.058258	0.991712	1102	2	0.33446
MDM1	4	0.94778	0.94773	1	18050	0	0.41635	0.019189	0.05834	0.991712	1103	2	0.41635
H2BFWT	4	0.023528	0.069451	0.975453	1342	1	0.55268	0.019199	0.058366	0.991712	1104	3	0.55268
WDR6	4	0.31825	0.46416	0.995512	8859	1	0.42057	0.01924	0.058461	0.991712	1105	2	0.42057
MICU1	4	0.5767	0.66113	1	12598	1	0.47988	0.019255	0.058492	0.991712	1106	3	0.47988
TAC3	4	0.83144	0.83092	1	15810	1	0.76196	0.019264	0.05851	0.991712	1107	3	0.76196
ZBTB34	4	0.97606	0.97604	1	18616	0	0.44657	0.019268	0.058522	0.991712	1108	3	0.44657
CCT7	4	0.97212	0.97208	1	18529	0	0.82934	0.019289	0.058572	0.991712	1109	2	0.82934
KRTAP10-6	4	0.56545	0.65574	0.999461	12510	1	0.30071	0.019291	0.058576	0.991712	1110	2	0.30071
PEX3	4	0.23457	0.38047	0.995512	7290	2	0.23183	0.019393	0.058808	0.991712	1111	2	0.23183
OR4D1	4	0.81375	0.81454	1	15496	1	0.36055	0.019404	0.058833	0.991712	1112	2	0.36055
LIPT1	4	0.96487	0.96483	1	18382	0	0.5453	0.019481	0.058994	0.991712	1113	3	0.5453
FAM50B	4	0.70725	0.73381	1	14004	1	0.33932	0.01951	0.05905	0.991712	1114	2	0.33932
B3GALT4	4	0.55274	0.64965	0.998639	12393	1	0.67917	0.019526	0.059079	0.991712	1115	3	0.67917
NHLH1	4	0.48891	0.62162	0.998639	11842	1	0.44887	0.01953	0.059088	0.991712	1116	3	0.44887
SARS	4	0.37161	0.51806	0.995512	9924	2	-0.11566	0.019547	0.059121	0.991712	1117	2	-0.11566
TMEM191C	4	0.64476	0.6966	1	13269	1	0.45175	0.019566	0.059155	0.991712	1118	3	0.45175
SMIM2	4	0.49704	0.625	0.998639	11904	1	0.36196	0.019575	0.059174	0.991712	1119	2	0.36196
NTHL1	4	0.77903	0.7851	1	14939	1	0.68501	0.019578	0.05918	0.991712	1120	3	0.68501
DCDC2C	4	0.065397	0.15191	0.987009	2912	2	-0.055859	0.019598	0.059215	0.991712	1121	1	-0.055859
HLCS	4	0.49132	0.62263	0.998639	11859	1	0.37553	0.019608	0.059238	0.991712	1122	2	0.37553
OR1B1	4	0.87007	0.86966	1	16571	0	0.42775	0.0197	0.059425	0.991712	1123	2	0.42775
HIST1H2AG	4	0.97484	0.97479	1	18589	0	0.48262	0.019739	0.05951	0.991712	1124	2	0.48262
MFSD3	4	0.94362	0.94354	1	17972	0	0.70004	0.019753	0.059535	0.991712	1125	3	0.70004
TACR3	4	0.83766	0.837	1	15944	0	0.38528	0.019764	0.059555	0.991712	1126	2	0.38528
SNRPB	4	0.064752	0.1507	0.987009	2892	2	0.11801	0.019802	0.059635	0.991712	1127	2	0.11801
FITM1	3	0.75742	0.7577	1	14661	0	-0.085921	0.019812	0.051093	0.991712	1128	1	-0.085921
PURB	4	0.36174	0.50811	0.995512	9695	1	0.62172	0.019835	0.05971	0.991712	1129	3	0.62172
RAB3A	4	0.42683	0.57393	0.997791	10942	1	0.30399	0.019853	0.059757	0.991712	1130	2	0.30399
KCNH1	4	0.22853	0.3744	0.995512	7174	1	0.63955	0.019863	0.059773	0.991712	1131	3	0.63955
PPIH	4	0.56795	0.65687	0.999461	12530	1	0.60261	0.019871	0.059792	0.991712	1132	3	0.60261
GPR119	4	0.88229	0.88184	1	16808	0	0.38446	0.019887	0.059838	0.991712	1133	2	0.38446
FPR2	4	0.26985	0.41567	0.995512	7942	2	-0.071167	0.019904	0.059873	0.991712	1134	2	-0.071167
OR5H2	4	0.074538	0.16901	0.987009	3257	1	0.70151	0.019909	0.059882	0.991712	1135	3	0.70151
C5orf28	4	0.10905	0.23133	0.987009	4417	1	0.73103	0.01992	0.059904	0.991712	1136	3	0.73103
ANKRD42	3	0.98008	0.98018	1	18681	0	0.39342	0.019921	0.051349	0.991712	1137	3	0.39342
SH3BGRL2	4	0.98154	0.98157	1	18716	0	0.60976	0.019942	0.059946	0.991712	1138	3	0.60976
BLOC1S3	4	0.19564	0.34135	0.993689	6549	1	0.18633	0.019956	0.059976	0.991712	1139	2	0.18633
WNT9A	4	0.84953	0.84893	1	16202	0	0.40613	0.020003	0.060065	0.991712	1140	3	0.40613
TRIP4	4	0.91983	0.91964	1	17513	0	0.29455	0.02002	0.060099	0.991712	1141	2	0.29455
ALB	4	0.17651	0.32216	0.991686	6198	2	-0.39585	0.020058	0.060182	0.991712	1142	1	-0.39585
TBC1D8B	4	0.93972	0.93969	1	17906	0	0.53649	0.020069	0.060209	0.991712	1143	3	0.53649
OVOL1	4	0.20284	0.34856	0.993689	6692	1	0.45227	0.020077	0.060228	0.991712	1144	3	0.45227
ZBTB49	4	0.8693	0.86888	1	16549	0	0.48488	0.020109	0.060315	0.991712	1145	3	0.48488
SPAG16	4	0.97364	0.97358	1	18561	0	0.70033	0.020115	0.060325	0.991712	1146	3	0.70033
FBXO44	4	0.97236	0.97232	1	18531	0	0.6027	0.020148	0.060395	0.991712	1147	3	0.6027
C8orf44	4	0.0723	0.16489	0.987009	3169	3	-0.59772	0.02016	0.060413	0.991712	1148	1	-0.59772
USP31	4	0.90633	0.90603	1	17239	0	0.54678	0.020202	0.060504	0.991712	1149	2	0.54678
GPR153	4	0.97576	0.97572	1	18606	0	0.45167	0.02021	0.06052	0.991712	1150	3	0.45167
TMEM86A	4	0.3543	0.50061	0.995512	9549	1	0.0046291	0.020262	0.060636	0.991712	1151	1	0.0046291
AGMO	4	0.94936	0.94931	1	18078	0	0.4253	0.020302	0.06071	0.991712	1152	2	0.4253
CYP2J2	4	0.37114	0.51758	0.995512	9914	1	0.24147	0.020313	0.060731	0.991712	1153	2	0.24147
ADGRF3	4	0.95422	0.9541	1	18188	0	0.49519	0.020343	0.060799	0.991712	1154	3	0.49519
OR2T11	4	0.70516	0.73245	1	13968	1	0.42266	0.020401	0.06093	0.991712	1155	3	0.42266
ZNF580	4	0.85886	0.8584	1	16368	0	0.58715	0.020444	0.061018	0.991712	1156	3	0.58715
ZBTB47	4	0.097575	0.21108	0.987009	4025	2	-0.18927	0.020518	0.061171	0.991712	1157	1	-0.18927
NCAPD3	4	0.94411	0.94402	1	17980	0	0.39688	0.020527	0.061195	0.991712	1158	2	0.39688
CDH2	4	0.83913	0.83844	1	15968	0	0.55945	0.020544	0.061226	0.991712	1159	3	0.55945
FBXO42	4	0.82408	0.82396	1	15664	1	0.44889	0.020577	0.061304	0.991712	1160	2	0.44889
NOX1	4	0.96785	0.9678	1	18439	0	0.56653	0.020601	0.061353	0.991712	1161	3	0.56653
KLK11	4	0.95063	0.95057	1	18104	0	0.55005	0.020605	0.061364	0.991712	1162	3	0.55005
AOC1	4	0.53622	0.64206	0.998639	12232	1	0.15807	0.02062	0.061393	0.991712	1163	1	0.15807
IGFBP5	4	0.88035	0.87988	1	16769	0	0.45016	0.020626	0.061406	0.991712	1164	3	0.45016
SLC16A14	4	0.83316	0.83256	1	15845	1	0.31793	0.020636	0.061428	0.991712	1165	2	0.31793
FAM166B	4	0.62443	0.68567	1	13049	1	0.4814	0.020644	0.06144	0.991712	1166	2	0.4814
ZNRF4	3	0.066699	0.14142	0.987009	2959	1	0.64115	0.020665	0.053238	0.991712	1167	2	0.64115
ALLC	4	0.82412	0.824	1	15665	1	0.31004	0.020695	0.061548	0.991712	1168	2	0.31004
NFU1	4	0.62674	0.68688	1	13073	1	0.34702	0.020712	0.061584	0.991712	1169	2	0.34702
ZFY	4	0.05166	0.1256	0.987009	2408	1	0.74012	0.020744	0.061634	0.991712	1170	3	0.74012
CHST5	4	0.0032673	0.011608	0.957211	231	3	-0.839	0.020773	0.061691	0.991712	1171	1	-0.839
DDA1	4	0.44406	0.59132	0.998449	11278	1	0.73696	0.020804	0.061754	0.991712	1172	2	0.73696
KLK2	4	0.28786	0.43373	0.995512	8277	1	0.4482	0.020813	0.061766	0.991712	1173	2	0.4482
MEX3A	4	0.64652	0.69756	1	13291	1	0.58422	0.020875	0.061914	0.991712	1174	3	0.58422
LPPR2	4	0.98445	0.98445	1	18764	0	0.9201	0.020917	0.061994	0.991712	1175	3	0.9201
TRIML2	4	0.956	0.95591	1	18221	0	0.45033	0.020934	0.062025	0.991712	1176	3	0.45033
CCKBR	4	0.88963	0.88929	1	16934	0	0.45362	0.020964	0.062094	0.991712	1177	2	0.45362
MMP17	4	0.33922	0.48535	0.995512	9279	2	0.041732	0.020981	0.062121	0.991712	1178	2	0.041732
FASTKD2	4	0.036259	0.095322	0.97787	1851	1	0.47659	0.020989	0.062138	0.991712	1179	3	0.47659
ZNF805	4	0.44336	0.59059	0.998449	11266	1	0.42245	0.021019	0.062205	0.991712	1180	3	0.42245
C7	4	0.059467	0.14064	0.987009	2695	3	-1.0614	0.021028	0.062223	0.991712	1181	1	-1.0614
ABHD16B	4	0.75444	0.76639	1	14614	1	0.65915	0.021031	0.062233	0.991712	1182	3	0.65915
TAL2	4	0.42237	0.56943	0.997791	10856	1	0.52754	0.021069	0.062318	0.991712	1183	3	0.52754
MGC50722	4	0.36986	0.5163	0.995512	9885	1	0.5034	0.021074	0.06233	0.991712	1184	2	0.5034
PHF21A	4	0.62554	0.68627	1	13059	1	0.33636	0.021079	0.062343	0.991712	1185	2	0.33636
ZNF880	4	0.70869	0.73474	1	14018	1	0.33925	0.021131	0.062461	0.991712	1186	3	0.33925
FAM120A	4	0.83821	0.83753	1	15953	0	0.42472	0.021134	0.062469	0.991712	1187	3	0.42472
TK2	4	0.87323	0.87283	1	16632	0	0.14045	0.021182	0.062571	0.991712	1188	2	0.14045
MMP14	4	0.89132	0.891	1	16960	0	0.43013	0.021193	0.0626	0.991712	1189	3	0.43013
LYPD6B	4	0.43742	0.58462	0.997791	11162	1	0.60079	0.021197	0.062612	0.991712	1190	3	0.60079
BHLHE23	4	0.7333	0.7513	1	14338	1	0.47481	0.021236	0.062683	0.991712	1191	2	0.47481
C20orf196	4	0.47079	0.61403	0.998639	11695	1	0.33085	0.02127	0.062754	0.991712	1192	2	0.33085
GOSR2	4	0.36621	0.51262	0.995512	9794	2	-0.025844	0.021284	0.062785	0.991712	1193	2	-0.025844
KCNJ13	4	0.66215	0.70635	1	13446	1	0.49827	0.021287	0.062789	0.991712	1194	3	0.49827
SHISA6	4	0.92065	0.92046	1	17527	0	0.8244	0.021295	0.062801	0.991712	1195	3	0.8244
OSM	4	0.1418	0.28714	0.987009	5537	2	0.41469	0.021304	0.062817	0.991712	1196	2	0.41469
PRH1	4	0.95166	0.95155	1	18133	0	0.53203	0.021355	0.062928	0.991712	1197	3	0.53203
METTL5	4	0.76453	0.77392	1	14758	1	0.46921	0.021368	0.06295	0.991712	1198	3	0.46921
TRIM77	4	0.31051	0.45643	0.995512	8704	1	0.27017	0.021386	0.062978	0.991712	1199	2	0.27017
CORO6	4	0.58058	0.66306	1	12635	1	0.47561	0.021415	0.063038	0.991712	1200	3	0.47561
GCC1	4	0.75554	0.76718	1	14634	1	0.51878	0.021437	0.063084	0.991712	1201	3	0.51878
NUDT18	4	0.7063	0.73318	1	13989	1	0.45985	0.021476	0.063165	0.991712	1202	3	0.45985
ST8SIA3	4	0.97831	0.97835	1	18651	0	0.42569	0.021488	0.063197	0.991712	1203	3	0.42569
FETUB	4	0.86934	0.86893	1	16551	0	0.48099	0.021491	0.063208	0.991712	1204	2	0.48099
GATAD2A	4	0.48339	0.61932	0.998639	11799	1	0.56371	0.02151	0.063249	0.991712	1205	3	0.56371
TMEM163	4	0.98097	0.981	1	18703	0	0.52689	0.021549	0.06333	0.991712	1206	3	0.52689
LGALS3	4	0.97753	0.97755	1	18638	0	0.40241	0.021551	0.063333	0.991712	1207	2	0.40241
HHLA3	4	0.19199	0.33768	0.99356	6478	2	0.13868	0.02156	0.06336	0.991712	1208	2	0.13868
OR8G5	4	0.98055	0.98059	1	18695	0	0.83381	0.021588	0.063427	0.991712	1209	3	0.83381
RPS29	4	0.9265	0.9263	1	17648	0	0.23484	0.02159	0.06343	0.991712	1210	2	0.23484
GTF3A	4	0.72215	0.74363	1	14189	1	0.78742	0.021609	0.063471	0.991712	1211	3	0.78742
PRG4	3	0.96489	0.96508	1	18384	0	0.73475	0.021612	0.055542	0.991712	1212	3	0.73475
SAMD4B	4	0.081081	0.18113	0.987009	3488	1	0.57058	0.021622	0.06349	0.991712	1213	3	0.57058
RTN4IP1	4	0.9005	0.90014	1	17129	0	0.73307	0.021641	0.063529	0.991712	1214	3	0.73307
MEIS3	4	0.47867	0.61732	0.998639	11761	1	0.50976	0.021644	0.063538	0.991712	1215	3	0.50976
DUPD1	4	0.15665	0.30208	0.987015	5820	2	0.038033	0.02174	0.063744	0.991712	1216	2	0.038033
INAFM1	4	0.022301	0.066854	0.975453	1287	2	-0.43917	0.021743	0.063754	0.991712	1217	1	-0.43917
FYB	4	0.68092	0.71749	1	13692	1	0.77719	0.021748	0.063764	0.991712	1218	3	0.77719
SLC16A2	4	0.49698	0.62497	0.998639	11903	1	0.5378	0.021765	0.0638	0.991712	1219	3	0.5378
CXorf40A	4	0.37279	0.51928	0.995512	9950	1	0.72967	0.021769	0.063807	0.991712	1220	3	0.72967
KDM8	4	0.9835	0.98352	1	18745	0	0.65858	0.0218	0.063872	0.991712	1221	3	0.65858
GOLIM4	4	0.33861	0.48474	0.995512	9265	2	0.35786	0.02186	0.06399	0.991712	1222	2	0.35786
IDH3B	4	0.95278	0.95265	1	18156	0	0.44677	0.021878	0.064016	0.991712	1223	3	0.44677
PYDC1	4	0.8434	0.84273	1	16063	0	0.70971	0.021904	0.064077	0.991712	1224	3	0.70971
ZNF467	4	0.56971	0.65773	0.999461	12549	1	0.37056	0.021938	0.064146	0.991712	1225	2	0.37056
STX5	4	0.89987	0.89953	1	17117	0	0.69333	0.021939	0.064149	0.991712	1226	3	0.69333
SCAF1	4	0.75547	0.76713	1	14632	1	0.296	0.021947	0.064165	0.991712	1227	2	0.296
TBC1D25	4	0.97547	0.97541	1	18598	0	0.5911	0.022024	0.064332	0.991712	1228	3	0.5911
LDHD	4	0.95928	0.95921	1	18288	0	0.54806	0.022032	0.064348	0.991712	1229	3	0.54806
SLC14A2	4	0.033425	0.089618	0.975453	1746	2	-0.25045	0.022049	0.064381	0.991712	1230	2	-0.25045
LYSMD1	4	0.71916	0.74161	1	14151	1	0.51074	0.022083	0.064452	0.991712	1231	3	0.51074
MRPL47	4	0.90272	0.90238	1	17176	0	0.22413	0.0221	0.064492	0.991712	1232	2	0.22413
MAGOHB	4	0.88532	0.88493	1	16861	0	0.23325	0.022151	0.064597	0.991712	1233	3	0.23325
FSIP1	4	0.90088	0.90052	1	17136	0	0.59923	0.022154	0.064601	0.991712	1234	2	0.59923
ASPHD2	4	0.97588	0.97585	1	18609	0	0.56195	0.022188	0.06469	0.991712	1235	3	0.56195
RAB23	4	0.14925	0.29467	0.987009	5687	2	0.27804	0.022202	0.064725	0.991712	1236	2	0.27804
TRIM14	4	0.91863	0.91843	1	17489	0	0.61063	0.02225	0.064826	0.991712	1237	3	0.61063
TPM4	4	0.9255	0.9253	1	17628	0	0.80089	0.022253	0.064834	0.991712	1238	3	0.80089
SLC24A1	4	0.83786	0.83719	1	15948	0	0.45505	0.022304	0.064932	0.991712	1239	3	0.45505
CSNK1E	4	0.92143	0.92124	1	17548	0	0.51203	0.022324	0.064979	0.991712	1240	3	0.51203
TTC9B	4	0.92086	0.92065	1	17534	0	0.43296	0.022336	0.065006	0.991712	1241	2	0.43296
C4orf32	4	0.77994	0.78582	1	14957	1	0.022526	0.022355	0.06504	0.991712	1242	1	0.022526
NKD1	4	0.97477	0.97472	1	18584	0	0.85327	0.022388	0.065098	0.991712	1243	3	0.85327
ZNF645	4	0.91698	0.91678	1	17455	0	0.038568	0.022406	0.065135	0.991712	1244	1	0.038568
PRKAR1A	4	0.5698	0.65777	0.999461	12550	1	0.57707	0.022448	0.06522	0.991712	1245	3	0.57707
TMEM249	4	0.52883	0.63876	0.998639	12169	1	0.4733	0.022449	0.065223	0.991712	1246	2	0.4733
IFT122	4	0.42179	0.56885	0.997791	10846	1	0.55878	0.022458	0.065246	0.991712	1247	3	0.55878
S100A13	4	0.52611	0.63756	0.998639	12149	1	0.57532	0.022509	0.065358	0.991712	1248	3	0.57532
PABPC3	4	0.092407	0.2018	0.987009	3848	2	0.040858	0.022519	0.065376	0.991712	1249	2	0.040858
INTS7	4	0.1646	0.31008	0.987015	5986	2	-0.16141	0.022611	0.065574	0.991712	1250	2	-0.16141
CLNK	4	0.46312	0.61056	0.998639	11623	1	0.55411	0.022615	0.065585	0.991712	1251	2	0.55411
NDRG1	4	0.89988	0.89955	1	17118	0	0.52713	0.022625	0.065604	0.991712	1252	3	0.52713
FICD	4	0.5693	0.65753	0.999461	12544	1	0.64636	0.022634	0.065624	0.991712	1253	3	0.64636
ABCC5	4	0.93898	0.93897	1	17893	0	0.66271	0.02265	0.065662	0.991712	1254	2	0.66271
CELA2B	4	0.34025	0.48644	0.995512	9300	2	0.15717	0.022659	0.065682	0.991712	1255	2	0.15717
LTBP1	4	0.90418	0.90385	1	17206	0	0.028582	0.022662	0.065686	0.991712	1256	1	0.028582
LNP1	4	0.13884	0.28257	0.987009	5447	1	0.5211	0.022711	0.065792	0.991712	1257	2	0.5211
MAPKBP1	4	0.44272	0.58995	0.998449	11254	1	0.32726	0.022713	0.065795	0.991712	1258	2	0.32726
CCDC58	4	0.11919	0.24894	0.987009	4778	1	0.63065	0.02272	0.065811	0.991712	1259	2	0.63065
ZNF649	4	0.94309	0.943	1	17961	0	0.25354	0.022764	0.065905	0.991712	1260	2	0.25354
CALHM1	4	0.83593	0.83529	1	15905	1	0.33289	0.022799	0.065972	0.991712	1261	3	0.33289
MPZL1	4	0.6922	0.72439	1	13820	1	0.4373	0.022815	0.066012	0.991712	1262	3	0.4373
DDHD2	4	0.14236	0.2877	0.987009	5549	2	-0.21657	0.022866	0.06612	0.991712	1263	1	-0.21657
FIBIN	4	0.44359	0.59084	0.998449	11270	2	0.42839	0.022887	0.066169	0.991712	1264	2	0.42839
IGFBP3	4	0.93726	0.9372	1	17860	0	0.4146	0.022895	0.066186	0.991712	1265	3	0.4146
TIAM1	4	0.0096566	0.032482	0.975453	626	3	-0.5094	0.022917	0.066235	0.991712	1266	1	-0.5094
PBOV1	4	0.46582	0.61203	0.998639	11649	1	0.31773	0.022922	0.066244	0.991712	1267	2	0.31773
ZNF514	4	0.91717	0.91697	1	17462	0	0.41023	0.022978	0.066354	0.991712	1268	3	0.41023
SERINC1	4	0.59283	0.66923	1	12744	1	0.52271	0.022987	0.066381	0.991712	1269	3	0.52271
RPN1	4	0.67518	0.71402	1	13615	1	0.83443	0.023019	0.066445	0.991712	1270	3	0.83443
PPRC1	3	0.88842	0.88852	1	16919	0	0.17946	0.023034	0.05895	0.991712	1271	2	0.17946
C2orf50	4	0.85327	0.85268	1	16266	0	0.67609	0.023054	0.066517	0.991712	1272	3	0.67609
NKRF	4	0.37356	0.52005	0.995512	9968	2	-0.17504	0.023069	0.06655	0.991712	1273	1	-0.17504
PRKCD	4	0.098488	0.21268	0.987009	4056	1	0.027268	0.02312	0.06666	0.991712	1274	2	0.027268
ZCCHC17	4	0.98364	0.98365	1	18748	0	0.52845	0.023225	0.066907	0.991712	1275	3	0.52845
SH3GLB1	4	0.88795	0.88761	1	16908	0	0.23625	0.023273	0.066995	0.991712	1276	2	0.23625
TRMT44	4	0.049392	0.12115	0.987009	2334	2	0.21149	0.023284	0.067024	0.991712	1277	2	0.21149
MANEA	4	0.17728	0.32291	0.992614	6204	1	0.53918	0.023293	0.067045	0.991712	1278	3	0.53918
ZMYND12	4	0.87618	0.87575	1	16688	0	0.4104	0.023301	0.067065	0.991712	1279	3	0.4104
KLF8	4	0.61378	0.68	1	12925	1	0.55435	0.023311	0.067085	0.991712	1280	3	0.55435
PTTG2	4	0.4163	0.56327	0.997791	10739	1	0.28807	0.023324	0.06711	0.991712	1281	3	0.28807
ZNF263	4	0.12429	0.25778	0.987009	4966	3	-0.22917	0.023375	0.067234	0.991712	1282	1	-0.22917
RAB15	4	0.90964	0.9094	1	17312	0	0.52363	0.023484	0.067449	0.991712	1283	3	0.52363
ZNF23	4	0.72736	0.74718	1	14261	1	0.51492	0.023515	0.067514	0.991712	1284	2	0.51492
RBBP8NL	4	0.95084	0.95077	1	18109	0	0.43014	0.023528	0.067544	0.991712	1285	3	0.43014
HRNR	4	0.10211	0.21911	0.987009	4194	2	0.040856	0.023559	0.067614	0.991712	1286	2	0.040856
CHD9	4	0.97329	0.97323	1	18554	0	0.41962	0.023568	0.067636	0.991712	1287	2	0.41962
FAM133B	4	0.98153	0.98156	1	18715	0	0.63257	0.023579	0.067654	0.991712	1288	3	0.63257
SLC22A9	4	0.63032	0.68876	1	13109	1	0.10446	0.023579	0.067654	0.991712	1289	1	0.10446
OSBPL1A	4	0.38933	0.53599	0.9973	10252	1	0.33878	0.02363	0.067767	0.991712	1290	3	0.33878
SP5	4	0.12512	0.25917	0.987009	4990	1	0.43173	0.023681	0.067883	0.991712	1291	3	0.43173
DEFB116	4	0.88157	0.88112	1	16793	0	0.44503	0.023712	0.067941	0.991712	1292	3	0.44503
MAMLD1	4	0.92371	0.92358	1	17592	0	0.35873	0.023732	0.067981	0.991712	1293	3	0.35873
ZNF408	4	0.27734	0.42321	0.995512	8078	1	0.17851	0.023783	0.068078	0.991712	1294	2	0.17851
DCP2	4	0.094012	0.20466	0.987009	3894	2	-0.23135	0.023834	0.068176	0.991712	1295	1	-0.23135
TTC17	3	0.72254	0.72333	1	14194	1	0.73077	0.023882	0.061007	0.991712	1296	2	0.73077
MAP10	4	0.32111	0.46698	0.995512	8916	2	0.18078	0.023936	0.068405	0.991712	1297	2	0.18078
CAMKK2	4	0.91736	0.91717	1	17464	0	0.60779	0.023941	0.068418	0.991712	1298	3	0.60779
MSRB3	4	0.42943	0.57667	0.997791	10998	2	-0.10108	0.023987	0.068509	0.991712	1299	1	-0.10108
LAMA4	4	0.524	0.63663	0.998639	12127	1	0.49624	0.023988	0.068512	0.991712	1300	2	0.49624
NR1H2	4	0.54052	0.644	0.998639	12278	1	0.54446	0.023992	0.068519	0.991712	1301	3	0.54446
NUFIP1	4	0.96251	0.96245	1	18342	0	0.52555	0.024028	0.068601	0.991712	1302	3	0.52555
EME1	4	0.94313	0.94303	1	17962	0	0.39114	0.024038	0.068625	0.991712	1303	2	0.39114
DHRS12	4	0.92685	0.92665	1	17658	0	0.53087	0.024047	0.068646	0.991712	1304	3	0.53087
U2AF2	4	0.32234	0.46822	0.995512	8938	2	0.32707	0.024051	0.068659	0.991712	1305	2	0.32707
CELF4	4	0.71661	0.73988	1	14120	1	0.62485	0.02407	0.06869	0.991712	1306	3	0.62485
PIK3R1	4	0.93759	0.93755	1	17866	0	0.45199	0.024112	0.068782	0.991712	1307	3	0.45199
EMILIN1	4	0.8684	0.86798	1	16534	0	0.28817	0.024114	0.068785	0.991712	1308	2	0.28817
GNAS	4	0.37249	0.51896	0.995512	9942	1	0.52555	0.024135	0.068833	0.991712	1309	3	0.52555
CENPQ	4	0.25033	0.39617	0.995512	7571	2	-0.20401	0.02414	0.068846	0.991712	1310	1	-0.20401
AVPR2	4	0.97655	0.97655	1	18621	0	0.45305	0.024168	0.068905	0.991712	1311	3	0.45305
P2RY11	4	0.49859	0.62565	0.998639	11915	1	0.40653	0.024191	0.06895	0.991712	1312	2	0.40653
SERPINB13	4	0.062836	0.147	0.987009	2830	2	-0.035982	0.024195	0.068958	0.991712	1313	2	-0.035982
PTPN7	4	0.72205	0.74356	1	14187	1	0.54663	0.024204	0.068975	0.991712	1314	3	0.54663
RINT1	4	0.27214	0.418	0.995512	7981	2	0.19301	0.024242	0.069056	0.991712	1315	2	0.19301
CCNG2	4	0.96146	0.96137	1	18322	0	0.45409	0.024276	0.069131	0.991712	1316	2	0.45409
SNX2	4	0.031557	0.08585	0.975453	1661	2	0.15624	0.024285	0.069147	0.991712	1317	2	0.15624
SPDEF	4	0.29401	0.43984	0.995512	8387	2	0.13558	0.024293	0.06916	0.991712	1318	2	0.13558
MFSD2A	4	0.87156	0.87118	1	16602	0	0.48182	0.024325	0.069222	0.991712	1319	3	0.48182
FAM71B	4	0.87949	0.87902	1	16749	0	0.32185	0.02434	0.069259	0.991712	1320	2	0.32185
MAP3K5	4	0.95985	0.95976	1	18303	0	0.44772	0.024344	0.069266	0.991712	1321	2	0.44772
PADI4	4	0.56809	0.65694	0.999461	12533	1	0.38322	0.024395	0.069373	0.991712	1322	3	0.38322
NUDT6	4	0.4486	0.5959	0.998449	11364	2	-0.24722	0.024445	0.069469	0.991712	1323	1	-0.24722
PKD2	4	0.85247	0.85188	1	16248	0	0.2689	0.024496	0.069565	0.991712	1324	2	0.2689
GOLGA1	4	0.1306	0.26852	0.987009	5169	2	0.08999	0.024547	0.069677	0.991712	1325	2	0.08999
CYTH1	4	0.3012	0.44709	0.995512	8532	1	0.51775	0.024548	0.069679	0.991712	1326	3	0.51775
APPL2	4	0.55112	0.64891	0.998639	12378	1	0.73025	0.024566	0.069718	0.991712	1327	2	0.73025
DBF4B	3	0.96415	0.96437	1	18377	0	0.47072	0.024566	0.062617	0.991712	1328	3	0.47072
TRIM29	4	0.1269	0.2622	0.987009	5043	1	0.13444	0.024598	0.069787	0.991712	1329	2	0.13444
TTC7B	4	0.7797	0.78565	1	14951	1	0.42784	0.024614	0.06982	0.991712	1330	3	0.42784
LCMT1	4	0.13246	0.27175	0.987009	5232	2	0.13082	0.02463	0.069858	0.991712	1331	2	0.13082
TREML2	4	0.65915	0.70469	1	13411	1	0.41256	0.024649	0.069894	0.991712	1332	2	0.41256
AHR	4	0.15765	0.30312	0.987015	5837	1	0.54696	0.024684	0.069965	0.991712	1333	3	0.54696
TPRN	4	0.92875	0.92855	1	17702	0	0.67359	0.024708	0.070018	0.991712	1334	3	0.67359
TNFAIP8L2	4	0.44128	0.58854	0.99821	11236	2	-0.11781	0.024751	0.070114	0.991712	1335	1	-0.11781
SIGIRR	4	0.30262	0.4485	0.995512	8560	1	0.447	0.024757	0.070127	0.991712	1336	3	0.447
BAZ2A	4	0.43788	0.58507	0.997791	11172	2	0.19409	0.024802	0.070211	0.991712	1337	2	0.19409
TTC7A	4	0.88066	0.88018	1	16777	0	0.87407	0.024802	0.070212	0.991712	1338	3	0.87407
NRXN3	4	0.031405	0.085533	0.975453	1658	1	0.64891	0.024839	0.070279	0.991712	1339	3	0.64891
HMGN2	4	0.84507	0.84443	1	16103	0	0.61699	0.024853	0.07031	0.991712	1340	3	0.61699
RBM39	4	0.85482	0.85431	1	16295	0	0.53791	0.024872	0.070357	0.991712	1341	3	0.53791
ANKRD20A4	4	0.86063	0.86014	1	16395	0	0.4257	0.024934	0.070495	0.991712	1342	3	0.4257
ADAM22	4	0.091506	0.20017	0.987009	3819	1	0.048976	0.024955	0.070549	0.991712	1343	2	0.048976
OR11H1	4	0.12665	0.26176	0.987009	5036	2	-0.12865	0.024985	0.070606	0.991712	1344	2	-0.12865
MYL4	4	0.90741	0.90719	1	17263	0	0.76035	0.024994	0.070619	0.991712	1345	3	0.76035
PXDN	4	0.4164	0.56337	0.997791	10740	1	0.32552	0.024995	0.070621	0.991712	1346	3	0.32552
ODF3B	4	0.074244	0.16848	0.987009	3245	2	-0.10096	0.025006	0.070645	0.991712	1347	1	-0.10096
ZNF182	4	0.86274	0.8623	1	16439	0	0.71333	0.025012	0.070659	0.991712	1348	3	0.71333
ATRNL1	4	0.96979	0.96973	1	18483	0	0.41727	0.025047	0.070726	0.991712	1349	3	0.41727
NR0B2	4	0.88071	0.88023	1	16780	0	0.17186	0.025057	0.070745	0.991712	1350	1	0.17186
LATS1	4	0.70951	0.73527	1	14031	1	0.57273	0.025086	0.070817	0.991712	1351	2	0.57273
MUM1	4	0.12484	0.2587	0.987009	4979	1	0.40349	0.025107	0.07087	0.991712	1352	3	0.40349
PLXNA4	4	0.25687	0.40276	0.995512	7700	1	0.53359	0.025113	0.07088	0.991712	1353	3	0.53359
LRRC7	4	0.63492	0.69121	1	13163	1	0.42838	0.025158	0.070975	0.991712	1354	2	0.42838
FAM159B	4	0.83594	0.83531	1	15906	1	0.49287	0.025161	0.070978	0.991712	1355	3	0.49287
PGD	4	0.59198	0.6688	1	12738	1	0.49922	0.025166	0.070988	0.991712	1356	3	0.49922
TSPY3	4	0.79004	0.79402	1	15113	1	0.20618	0.025209	0.071062	0.991712	1357	2	0.20618
C22orf39	4	0.10227	0.21939	0.987009	4196	1	0.57054	0.025242	0.071135	0.991712	1358	3	0.57054
ABHD13	4	0.73629	0.75332	1	14377	1	0.55462	0.025251	0.071151	0.991712	1359	3	0.55462
LEPROT	4	0.48434	0.61973	0.998639	11808	1	0.55761	0.02526	0.071174	0.991712	1360	2	0.55761
PELO	4	0.27838	0.42427	0.995512	8098	2	-0.34789	0.02526	0.071174	0.991712	1361	1	-0.34789
CDK2AP1	4	0.74915	0.76253	1	14541	1	-0.089376	0.025311	0.071288	0.991712	1362	1	-0.089376
SERPINB4	4	0.39462	0.54136	0.997475	10344	1	0.63422	0.025334	0.071334	0.991712	1363	3	0.63422
UPK1B	4	0.94909	0.94902	1	18074	0	0.53759	0.025337	0.07134	0.991712	1364	3	0.53759
CDC27	4	0.90925	0.90902	1	17302	0	0.51734	0.025362	0.071395	0.991712	1365	2	0.51734
UCN3	4	0.051315	0.12493	0.987009	2395	2	0.14995	0.02538	0.071425	0.991712	1366	2	0.14995
SNCAIP	4	0.72108	0.74294	1	14174	1	0.029545	0.025413	0.07149	0.991712	1367	1	0.029545
MID1IP1	4	0.82093	0.82103	1	15614	1	0.41389	0.025546	0.071767	0.991712	1368	3	0.41389
LIMA1	4	0.33892	0.48504	0.995512	9275	1	0.43234	0.025565	0.0718	0.991712	1369	2	0.43234
IPO11	4	0.36919	0.51563	0.995512	9870	1	0.81547	0.025592	0.071857	0.991712	1370	2	0.81547
CSN2	4	0.88004	0.87956	1	16762	0	0.19897	0.025616	0.071899	0.991712	1371	2	0.19897
ULBP3	4	0.97441	0.97435	1	18574	0	0.39629	0.025686	0.072057	0.991712	1372	3	0.39629
PLCXD2	4	0.18958	0.33526	0.99356	6436	1	0.34479	0.025694	0.07207	0.991712	1373	2	0.34479
GGT5	4	0.90158	0.90122	1	17151	0	0.74137	0.025715	0.072116	0.991712	1374	3	0.74137
CTXN1	4	0.92175	0.92155	1	17553	0	0.318	0.025718	0.072123	0.991712	1375	2	0.318
LRRC8A	4	0.90391	0.90357	1	17200	0	0.52157	0.025721	0.072133	0.991712	1376	2	0.52157
MEI4	4	0.81785	0.81818	1	15558	1	0.39125	0.025731	0.072155	0.991712	1377	2	0.39125
HP1BP3	4	0.41031	0.55725	0.997791	10636	1	0.58344	0.025845	0.072394	0.991712	1378	3	0.58344
CASZ1	4	0.50115	0.62673	0.998639	11944	1	0.35736	0.025864	0.072436	0.991712	1379	3	0.35736
C17orf89	4	0.012842	0.042366	0.975453	817	3	-0.72015	0.025871	0.072446	0.991712	1380	1	-0.72015
PRKAB1	4	0.91448	0.91426	1	17413	0	0.4918	0.025913	0.072534	0.991712	1381	3	0.4918
WARS2	4	0.97391	0.97384	1	18565	0	0.39897	0.025918	0.072546	0.991712	1382	3	0.39897
RPS16	4	0.31792	0.46384	0.995512	8848	2	-0.066297	0.025922	0.072555	0.991712	1383	2	-0.066297
DENND5B	4	0.47246	0.61473	0.998639	11709	1	0.3982	0.025937	0.072589	0.991712	1384	3	0.3982
BACE2	4	0.072498	0.16525	0.987009	3179	3	-0.27511	0.025973	0.072657	0.991712	1385	1	-0.27511
ANKRD65	4	0.40062	0.54749	0.997791	10451	1	0.54374	0.026005	0.07272	0.991712	1386	3	0.54374
ZCCHC2	4	0.93979	0.93975	1	17908	0	0.44996	0.026014	0.072741	0.991712	1387	3	0.44996
TAAR6	4	0.020677	0.063467	0.975453	1225	3	-0.47419	0.026023	0.072758	0.991712	1388	1	-0.47419
APOE	4	0.47076	0.61401	0.998639	11694	1	0.58873	0.026034	0.072776	0.991712	1389	3	0.58873
SEPTIN15	4	0.37811	0.52467	0.995622	10053	1	0.55581	0.026063	0.072835	0.991712	1390	3	0.55581
C1orf146	4	0.086426	0.19088	0.987009	3645	2	0.15693	0.026074	0.072853	0.991712	1391	2	0.15693
AADAT	4	0.92332	0.92317	1	17582	0	0.73404	0.026136	0.072966	0.991712	1392	3	0.73404
MRPS36	4	0.69239	0.72449	1	13822	1	0.24004	0.026176	0.07306	0.991712	1393	2	0.24004
HYKK	4	0.47758	0.61688	0.998639	11751	1	0.33328	0.026204	0.073117	0.991712	1394	3	0.33328
CBLN4	4	0.28126	0.42716	0.995512	8140	2	0.16041	0.026224	0.073164	0.991712	1395	2	0.16041
MON1B	4	0.20925	0.35503	0.993689	6810	1	0.13894	0.026227	0.073173	0.991712	1396	2	0.13894
HOXD9	4	0.9682	0.96814	1	18450	0	0.4318	0.026238	0.073192	0.991712	1397	3	0.4318
UGT2B17	4	0.94437	0.94427	1	17986	0	0.48614	0.026252	0.073222	0.991712	1398	2	0.48614
SSTR5	4	0.68059	0.71729	1	13685	1	0.55595	0.026277	0.073266	0.991712	1399	3	0.55595
TMEM114	4	0.79565	0.79874	1	15217	1	0.34704	0.026278	0.073268	0.991712	1400	2	0.34704
ZNF2	4	0.97529	0.97523	1	18597	0	0.68732	0.026289	0.073295	0.991712	1401	3	0.68732
BAP1	4	0.98182	0.98186	1	18720	0	0.55717	0.026311	0.073344	0.991712	1402	3	0.55717
RNF225	4	0.92326	0.92312	1	17580	0	0.53902	0.026316	0.073352	0.991712	1403	3	0.53902
ZNF638	4	0.18949	0.33516	0.99356	6434	1	0.72032	0.026345	0.073408	0.991712	1404	3	0.72032
RNF103	4	0.83822	0.83755	1	15954	0	0.49165	0.026374	0.073468	0.991712	1405	3	0.49165
EXOSC2	4	0.37312	0.51961	0.995512	9958	2	0.35897	0.026392	0.07351	0.991712	1406	2	0.35897
RHBDD1	4	0.98106	0.98108	1	18705	0	0.45845	0.026404	0.07353	0.991712	1407	3	0.45845
ZNF567	4	0.42966	0.57689	0.997791	11002	1	0.57497	0.026414	0.073554	0.991712	1408	3	0.57497
RNF19A	4	0.25927	0.40515	0.995512	7740	2	-0.087579	0.02643	0.07358	0.991712	1409	2	-0.087579
HNRNPC	4	0.3376	0.48368	0.995512	9238	2	0.14612	0.026481	0.073682	0.991712	1410	2	0.14612
C2CD5	4	0.37793	0.5245	0.995622	10049	1	0.58079	0.026492	0.073702	0.991712	1411	3	0.58079
ZC3H12B	4	0.14762	0.29301	0.987009	5654	2	0.10151	0.026532	0.073771	0.991712	1412	2	0.10151
RTL1	4	0.5221	0.63578	0.998639	12109	1	0.51893	0.026551	0.073819	0.991712	1413	3	0.51893
ZNF618	4	0.13282	0.27237	0.987009	5244	2	-0.17413	0.026561	0.073844	0.991712	1414	2	-0.17413
OR8I2	4	0.91897	0.91878	1	17498	0	0.41549	0.026599	0.073919	0.991712	1415	3	0.41549
CALCA	4	0.97156	0.97154	1	18513	0	0.67594	0.026629	0.073985	0.991712	1416	3	0.67594
KLHL21	4	0.24119	0.38703	0.995512	7410	2	-0.06244	0.026685	0.074103	0.991712	1417	1	-0.06244
ZNF433	4	0.1963	0.34202	0.993689	6561	2	0.23996	0.026712	0.074165	0.991712	1418	2	0.23996
MED1	4	0.17801	0.32362	0.992614	6216	2	0.16162	0.026721	0.074184	0.991712	1419	2	0.16162
IKZF1	4	0.8888	0.88846	1	16926	0	0.71162	0.026723	0.074186	0.991712	1420	3	0.71162
PRR5-ARHGAP8	4	0.97293	0.97288	1	18546	0	0.56056	0.026767	0.07427	0.991712	1421	3	0.56056
LRIT2	4	0.76039	0.77077	1	14705	1	0.66853	0.026768	0.074272	0.991712	1422	2	0.66853
ARL14EPL	4	0.8554	0.85488	1	16304	0	0.5182	0.026782	0.074302	0.991712	1423	3	0.5182
CDX1	4	0.93551	0.9354	1	17817	0	0.54155	0.026786	0.07431	0.991712	1424	3	0.54155
ALG6	4	0.72988	0.7489	1	14299	1	0.51856	0.026787	0.074311	0.991712	1425	2	0.51856
KIAA1324L	4	0.98363	0.98364	1	18747	0	0.46181	0.026817	0.07437	0.991712	1426	3	0.46181
C19orf71	4	0.13237	0.27161	0.987009	5230	1	0.39269	0.026822	0.074385	0.991712	1427	3	0.39269
NOL9	4	0.12821	0.2645	0.987009	5087	2	0.035926	0.026837	0.074409	0.991712	1428	2	0.035926
MS4A12	4	0.87032	0.8699	1	16576	0	0.48166	0.026841	0.074417	0.991712	1429	3	0.48166
MGAT3	4	0.24551	0.39134	0.995512	7487	1	0.52483	0.026872	0.074478	0.991712	1430	2	0.52483
LEMD2	4	0.44627	0.59354	0.998449	11316	2	-0.037772	0.026888	0.074515	0.991712	1431	1	-0.037772
ZNF134	4	0.37644	0.52297	0.995512	10023	1	0.48743	0.026896	0.074533	0.991712	1432	3	0.48743
XCL2	4	0.97494	0.97491	1	18591	0	0.7084	0.026906	0.074549	0.991712	1433	3	0.7084
RDH10	4	0.93679	0.93673	1	17848	0	0.042634	0.026939	0.074613	0.991712	1434	1	0.042634
MED23	4	0.21394	0.35984	0.993689	6904	1	0.49434	0.02698	0.074695	0.991712	1435	3	0.49434
MYF6	4	0.27898	0.42487	0.995512	8107	2	-0.14531	0.02699	0.074709	0.991712	1436	1	-0.14531
OR5AS1	4	0.68791	0.72174	1	13770	1	0.48745	0.026995	0.074718	0.991712	1437	3	0.48745
AIRE	4	0.93258	0.93236	1	17768	0	0.72622	0.027015	0.074755	0.991712	1438	3	0.72622
MAGEA9	4	0.94365	0.94356	1	17973	0	0.26939	0.027061	0.074855	0.991712	1439	2	0.26939
ZNF548	4	0.098791	0.21321	0.987009	4069	2	-0.38636	0.027066	0.074861	0.991712	1440	1	-0.38636
OTUD7A	4	0.098776	0.21319	0.987009	4068	1	0.079687	0.027066	0.074861	0.991712	1441	1	0.079687
MOB3C	4	0.38869	0.53533	0.997027	10242	2	0.16806	0.02709	0.074906	0.991712	1442	2	0.16806
APOBEC1	4	0.61609	0.6812	1	12954	1	0.40852	0.027118	0.07497	0.991712	1443	2	0.40852
MYO5B	4	0.61008	0.67801	1	12892	1	0.3747	0.027137	0.075016	0.991712	1444	2	0.3747
PLAC8	4	0.80518	0.80692	1	15354	1	0.039739	0.027142	0.075028	0.991712	1445	2	0.039739
PPP2R5D	4	0.22831	0.37416	0.995512	7171	2	0.20813	0.027193	0.07514	0.992504	1446	2	0.20813
CD68	4	0.91315	0.91294	1	17379	0	0.81031	0.027223	0.075211	0.992749	1447	3	0.81031
OR4X2	4	0.92586	0.92567	1	17639	0	0.34052	0.027295	0.075357	0.993092	1448	2	0.34052
AK8	4	0.66146	0.70595	1	13439	1	0.54456	0.027327	0.075418	0.993092	1449	3	0.54456
CXorf66	4	0.11067	0.23421	0.987009	4469	2	0.10992	0.027345	0.075459	0.993092	1450	2	0.10992
APOC1	4	0.20091	0.34662	0.993689	6647	1	0.34957	0.027346	0.075461	0.993092	1451	2	0.34957
NDUFS3	4	0.86263	0.8622	1	16435	0	0.31313	0.027384	0.075561	0.993092	1452	2	0.31313
FCGR3A	4	0.44099	0.58824	0.99821	11231	2	0.19823	0.027396	0.075576	0.993092	1453	2	0.19823
MFAP3	4	0.87821	0.87777	1	16729	0	0.58188	0.027438	0.07566	0.993092	1454	3	0.58188
SLC25A26	4	0.9488	0.94875	1	18069	0	0.63339	0.027451	0.075681	0.993092	1455	3	0.63339
STARD5	4	0.87665	0.8762	1	16702	0	0.74055	0.027461	0.075704	0.993092	1456	3	0.74055
SPRY2	3	0.97254	0.97269	1	18536	0	0.30977	0.027461	0.06942	0.991712	1457	3	0.30977
SMAD6	4	0.043607	0.10995	0.981219	2137	2	-0.70521	0.027498	0.075779	0.993155	1458	1	-0.70521
OMA1	4	0.98247	0.98249	1	18732	0	0.54023	0.027544	0.075878	0.993155	1459	3	0.54023
CDYL	4	0.84127	0.84053	1	16018	0	0.31678	0.027549	0.075889	0.993155	1460	2	0.31678
MTFP1	4	0.67656	0.71484	1	13628	1	0.16655	0.0276	0.075996	0.993155	1461	2	0.16655
KCNA6	4	0.91216	0.91198	1	17357	0	0.63253	0.027634	0.076073	0.993155	1462	3	0.63253
KLHDC7B	4	0.57101	0.65835	0.999461	12563	1	0.5286	0.02765	0.076102	0.993155	1463	3	0.5286
CMTM3	4	0.27077	0.41659	0.995512	7955	2	-0.081103	0.027701	0.0762	0.993155	1464	1	-0.081103
DUOXA2	4	0.17049	0.31603	0.98933	6089	1	0.054379	0.027752	0.076296	0.993155	1465	1	0.054379
BMF	4	0.20104	0.34675	0.993689	6651	1	0.41428	0.02776	0.076311	0.993155	1466	3	0.41428
COPRS	4	0.16389	0.30931	0.987015	5971	2	-0.30443	0.027803	0.076398	0.993155	1467	1	-0.30443
MINK1	4	0.77635	0.78299	1	14904	1	0.41955	0.027805	0.076404	0.993155	1468	3	0.41955
ZFC3H1	4	0.4725	0.61474	0.998639	11710	1	0.68255	0.027826	0.076448	0.993155	1469	3	0.68255
PSMD8	4	0.6893	0.72259	1	13786	1	0.21552	0.027854	0.076512	0.993155	1470	2	0.21552
BMP7	4	0.97021	0.97015	1	18493	0	0.54679	0.027917	0.076632	0.993155	1471	3	0.54679
RP1L1	4	0.45718	0.60458	0.998639	11517	2	0.68125	0.027939	0.076671	0.993155	1472	2	0.68125
ARHGEF2	4	0.48032	0.618	0.998639	11771	1	-0.094408	0.027955	0.076705	0.993155	1473	1	-0.094408
BABAM1	4	0.23536	0.38126	0.995512	7307	2	-0.18406	0.028006	0.076802	0.993155	1474	1	-0.18406
IARS	4	0.96619	0.96613	1	18412	0	0.88442	0.028028	0.076854	0.993155	1475	3	0.88442
SLC39A5	4	0.97064	0.97058	1	18498	0	0.57924	0.028043	0.076874	0.993155	1476	3	0.57924
C22orf31	4	0.73083	0.74956	1	14309	1	0.14236	0.028057	0.076893	0.993155	1477	2	0.14236
DBT	4	0.29722	0.44302	0.995512	8451	1	-0.10614	0.028108	0.077	0.993155	1478	1	-0.10614
FAM150B	4	0.33357	0.4796	0.995512	9155	1	0.40861	0.028109	0.077005	0.993155	1479	3	0.40861
RBMS1	4	0.72046	0.74252	1	14163	1	0.75543	0.028176	0.07713	0.993155	1480	3	0.75543
ITGB1BP1	4	0.33212	0.47819	0.995512	9134	1	0.66904	0.028201	0.077173	0.993155	1481	3	0.66904
MGP	4	0.69515	0.72619	1	13857	1	0.36247	0.028209	0.077188	0.993155	1482	2	0.36247
DACH1	4	0.63572	0.69164	1	13175	1	0.39508	0.028257	0.077281	0.993155	1483	3	0.39508
DYNC1I1	4	0.13372	0.27389	0.987009	5276	1	0.15945	0.02826	0.077286	0.993155	1484	2	0.15945
PTRHD1	4	0.28866	0.43452	0.995512	8290	1	0.77858	0.028303	0.077367	0.993155	1485	3	0.77858
CSNK2A2	4	0.26716	0.413	0.995512	7894	1	0.46512	0.028308	0.077377	0.993155	1486	3	0.46512
FCRL3	4	0.56206	0.65411	0.998721	12486	1	0.28086	0.028311	0.077385	0.993155	1487	2	0.28086
MFSD5	4	0.36048	0.50686	0.995512	9671	1	0.56685	0.028344	0.077467	0.993155	1488	3	0.56685
COX4I1	4	0.7525	0.76501	1	14588	1	1.1108	0.028361	0.077513	0.993155	1489	3	1.1108
VMP1	4	0.97285	0.97281	1	18544	0	0.7143	0.028364	0.077519	0.993155	1490	3	0.7143
HPGD	4	0.76192	0.77196	1	14727	1	0.57777	0.028369	0.077528	0.993155	1491	3	0.57777
DDX55	4	0.90643	0.90615	1	17241	0	0.55579	0.028441	0.077686	0.993778	1492	3	0.55579
SLFN11	4	0.95105	0.95098	1	18116	0	0.44986	0.028446	0.077693	0.993778	1493	3	0.44986
SPATA13	4	0.52353	0.63644	0.998639	12121	1	0.75773	0.028472	0.077732	0.993778	1494	3	0.75773
ME1	4	0.63919	0.69353	1	13213	1	-0.02481	0.028514	0.077818	0.99378	1495	1	-0.02481
ASCC1	4	0.9803	0.98035	1	18686	0	0.67244	0.028523	0.077836	0.99378	1496	3	0.67244
N4BP2	4	0.33457	0.4806	0.995512	9171	2	0.33913	0.028615	0.078034	0.994955	1497	2	0.33913
VCY1B	4	0.92134	0.92115	1	17545	0	0.47822	0.028616	0.078035	0.994955	1498	2	0.47822
RPL34	4	0.80087	0.80318	1	15296	1	0.78125	0.028651	0.078126	0.994955	1499	3	0.78125
SARS2	4	0.49032	0.6222	0.998639	11853	1	0.15029	0.028666	0.078162	0.994955	1500	1	0.15029
GLTSCR2	4	0.92231	0.92215	1	17566	0	0.69904	0.028703	0.078233	0.994955	1501	3	0.69904
FEM1B	4	0.89536	0.89507	1	17034	0	0.3716	0.028717	0.078262	0.994955	1502	2	0.3716
CYTIP	4	0.81327	0.81408	1	15487	1	0.39714	0.028742	0.078317	0.994955	1503	2	0.39714
ADPRM	4	0.65599	0.70285	1	13373	1	0.31122	0.028762	0.078364	0.994955	1504	2	0.31122
MS4A8	4	0.12374	0.25685	0.987009	4949	2	-0.11932	0.028811	0.078462	0.994955	1505	2	-0.11932
SH3BP1	4	0.63986	0.6939	1	13217	1	0.47244	0.028818	0.078484	0.994955	1506	3	0.47244
MEA1	4	0.36581	0.5122	0.995512	9785	1	0.52353	0.028859	0.078562	0.994955	1507	3	0.52353
LOC554223	4	0.76073	0.77103	1	14712	1	0.38766	0.02892	0.078684	0.994955	1508	3	0.38766
HARS2	4	0.84395	0.84327	1	16075	0	0.42829	0.028971	0.078787	0.994955	1509	2	0.42829
SDE2	4	0.80617	0.80778	1	15365	1	0.7616	0.029021	0.07889	0.994955	1510	2	0.7616
RALB	4	0.39482	0.54159	0.997475	10350	2	-0.043639	0.029072	0.078991	0.994955	1511	2	-0.043639
GABARAPL1	4	0.30968	0.45559	0.995512	8687	1	0.52616	0.029084	0.079017	0.994955	1512	3	0.52616
PET117	4	0.96305	0.96297	1	18356	0	0.513	0.029123	0.079094	0.994955	1513	2	0.513
DIO2	4	0.83698	0.83631	1	15929	1	0.38979	0.029132	0.079111	0.994955	1514	3	0.38979
CELF2	4	0.86518	0.86476	1	16486	0	0.38263	0.029158	0.079169	0.994955	1515	3	0.38263
RORC	4	0.37083	0.51728	0.995512	9904	2	-0.051695	0.029174	0.079198	0.994955	1516	1	-0.051695
ENC1	4	0.93949	0.93947	1	17903	0	0.47424	0.029174	0.079198	0.994955	1517	3	0.47424
ACKR4	4	0.73888	0.75514	1	14408	1	0.3626	0.029221	0.079298	0.994955	1518	3	0.3626
LY6E	4	0.93424	0.93409	1	17799	0	0.37196	0.029224	0.079306	0.994955	1519	2	0.37196
SMDT1	4	0.41564	0.56259	0.997791	10730	1	0.39057	0.029275	0.079396	0.994955	1520	2	0.39057
PCDH1	4	0.69289	0.72479	1	13826	1	0.35711	0.0293	0.079445	0.994955	1521	3	0.35711
SOX6	4	0.34589	0.49213	0.995512	9404	1	0.33163	0.029309	0.079471	0.994955	1522	2	0.33163
FAM114A1	4	0.4053	0.55218	0.997791	10537	1	0.42207	0.02932	0.079496	0.994955	1523	3	0.42207
DDX49	4	0.48038	0.61803	0.998639	11772	1	-0.059018	0.029326	0.079509	0.994955	1524	1	-0.059018
HSPB1	4	0.10715	0.228	0.987009	4349	2	0.31189	0.029329	0.079518	0.994955	1525	2	0.31189
BLMH	4	0.94139	0.94132	1	17937	0	0.59621	0.029377	0.079607	0.994955	1526	3	0.59621
PDPK1	4	0.85316	0.85258	1	16264	0	0.84576	0.029414	0.079679	0.994955	1527	3	0.84576
MYOF	4	0.87098	0.8706	1	16593	0	0.35358	0.029417	0.079686	0.994955	1528	2	0.35358
GRPEL1	4	0.28573	0.4316	0.995512	8227	2	-0.054932	0.029427	0.079702	0.994955	1529	1	-0.054932
NRG1	4	0.83116	0.83065	1	15803	1	0.44986	0.029445	0.079738	0.994955	1530	3	0.44986
PACRGL	4	0.71802	0.74084	1	14134	1	0.1421	0.029478	0.079801	0.994955	1531	1	0.1421
ZSCAN12	4	0.44506	0.59232	0.998449	11298	1	-0.019016	0.029529	0.079911	0.994955	1532	1	-0.019016
ZNF764	4	0.5243	0.63677	0.998639	12132	1	0.75254	0.029565	0.079987	0.994955	1533	3	0.75254
LOC101927572	4	0.29714	0.44295	0.995512	8449	1	0.31097	0.02958	0.080016	0.994955	1534	2	0.31097
KPNA1	4	0.85231	0.85172	1	16244	0	0.23285	0.02963	0.080118	0.994955	1535	2	0.23285
SRM	4	0.23521	0.38111	0.995512	7304	1	0.4024	0.029644	0.080155	0.994955	1536	2	0.4024
FAM178B	4	0.73831	0.75475	1	14398	1	0.49505	0.02965	0.080166	0.994955	1537	3	0.49505
CRYBA4	4	0.77868	0.78483	1	14936	1	0.5592	0.029671	0.080211	0.994955	1538	3	0.5592
ITPK1	4	0.66954	0.71072	1	13538	1	-0.077515	0.029681	0.080229	0.994955	1539	1	-0.077515
ABCC12	4	0.2812	0.4271	0.995512	8138	1	0.38375	0.029702	0.080279	0.994955	1540	3	0.38375
KIF27	4	0.47739	0.6168	0.998639	11749	1	0.84602	0.029713	0.080301	0.994955	1541	3	0.84602
PTRH1	4	0.50869	0.62994	0.998639	11999	1	0.044206	0.029732	0.080336	0.994955	1542	1	0.044206
NUDT13	4	0.87786	0.87743	1	16722	0	0.62171	0.029771	0.080417	0.994955	1543	3	0.62171
SGPP1	4	0.11327	0.23878	0.987009	4577	2	-0.19581	0.029783	0.080444	0.994955	1544	2	-0.19581
ALCAM	4	0.33216	0.47824	0.995512	9136	1	0.085971	0.029833	0.080549	0.994955	1545	2	0.085971
FRG2C	4	0.17299	0.31857	0.991044	6126	2	-0.19641	0.029884	0.080648	0.994955	1546	1	-0.19641
TSPYL4	4	0.31731	0.46323	0.995512	8834	1	0.46271	0.029921	0.080729	0.994955	1547	3	0.46271
PSMC4	4	0.061396	0.14427	0.987009	2779	1	0.073232	0.029935	0.080754	0.994955	1548	1	0.073232
TIA1	4	0.80246	0.80453	1	15315	1	0.456	0.029985	0.080858	0.994955	1549	3	0.456
AIM1L	4	0.43037	0.5776	0.997791	11020	1	0.56053	0.03001	0.080895	0.994955	1550	3	0.56053
SCN3A	4	0.26275	0.40859	0.995512	7816	1	0.35829	0.03008	0.081032	0.994955	1551	2	0.35829
ADRB2	4	0.98053	0.98057	1	18693	0	0.47539	0.030088	0.081051	0.994955	1552	3	0.47539
FLJ44635	4	0.56712	0.65651	0.999461	12521	1	0.5061	0.030138	0.081161	0.994955	1553	3	0.5061
NKD2	4	0.83009	0.82958	1	15783	1	0.48819	0.030159	0.081202	0.994955	1554	2	0.48819
KIF18B	4	0.47541	0.61597	0.998639	11732	1	0.47194	0.030205	0.081307	0.994955	1555	3	0.47194
RAB43	4	0.52075	0.63517	0.998639	12096	1	0.31894	0.030219	0.081339	0.994955	1556	2	0.31894
HOXD12	4	0.98347	0.98349	1	18744	0	0.62702	0.030221	0.081342	0.994955	1557	3	0.62702
SIGLEC15	4	0.89858	0.89827	1	17091	0	0.4692	0.030229	0.081361	0.994955	1558	2	0.4692
CEMP1	4	0.96794	0.9679	1	18444	0	0.26379	0.030239	0.081375	0.994955	1559	2	0.26379
PRKACB	4	0.96595	0.96589	1	18407	0	0.42908	0.03029	0.081465	0.994955	1560	3	0.42908
ZFP2	4	0.66072	0.70556	1	13429	1	0.3555	0.030327	0.081542	0.994955	1561	3	0.3555
SUOX	4	0.91416	0.91394	1	17407	0	0.58578	0.03034	0.081579	0.994955	1562	3	0.58578
CYSRT1	4	0.72148	0.74319	1	14179	1	0.43603	0.030354	0.081605	0.994955	1563	3	0.43603
CYP19A1	4	0.83189	0.83134	1	15818	1	0.38111	0.030375	0.081651	0.994955	1564	3	0.38111
XYLT2	4	0.79302	0.7965	1	15176	1	0.345	0.030388	0.081679	0.994955	1565	2	0.345
TNFRSF8	4	0.0083859	0.028503	0.975453	541	3	-0.59917	0.030391	0.081688	0.994955	1566	1	-0.59917
CENPN	4	0.94426	0.94415	1	17982	0	0.70718	0.030398	0.081698	0.994955	1567	3	0.70718
SFTA2	4	0.32066	0.46654	0.995512	8911	1	0.29964	0.030408	0.081718	0.994955	1568	2	0.29964
HSD17B13	4	0.42099	0.56805	0.997791	10832	1	-0.0092615	0.030442	0.081786	0.994955	1569	2	-0.0092615
TULP1	4	0.47205	0.61454	0.998639	11706	1	0.37173	0.030488	0.081868	0.994955	1570	2	0.37173
LZTR1	4	0.93369	0.93352	1	17787	0	0.22522	0.030492	0.081883	0.994955	1571	3	0.22522
WTAP	4	0.89354	0.89321	1	17001	0	0.4364	0.030514	0.08193	0.994955	1572	3	0.4364
DCAF5	4	0.333	0.47904	0.995512	9151	1	0.56547	0.030524	0.081958	0.994955	1573	3	0.56547
OR3A1	4	0.2387	0.38457	0.995512	7364	2	-0.075071	0.030543	0.081989	0.994955	1574	2	-0.075071
STC1	4	0.89119	0.89087	1	16957	0	0.43527	0.030594	0.082086	0.995028	1575	3	0.43527
FAM150A	4	0.84588	0.84524	1	16123	0	0.023279	0.030645	0.082199	0.995028	1576	1	0.023279
TNFRSF19	4	0.094785	0.20604	0.987009	3921	1	0.42058	0.030685	0.082285	0.995028	1577	3	0.42058
EIF4EBP1	4	0.27822	0.42411	0.995512	8096	2	-0.21793	0.030695	0.082312	0.995028	1578	1	-0.21793
IFNA5	4	0.13439	0.27505	0.987009	5300	2	-0.057327	0.030746	0.082407	0.995028	1579	2	-0.057327
CCDC97	4	0.82774	0.82735	1	15742	1	0.2018	0.030797	0.082507	0.995028	1580	2	0.2018
CTDSP2	4	0.60037	0.67305	1	12804	1	0.34471	0.030825	0.082576	0.995028	1581	3	0.34471
TRIM37	4	0.87964	0.87917	1	16754	0	0.56284	0.030847	0.082628	0.995028	1582	2	0.56284
HSF2	4	0.73907	0.75527	1	14410	1	0.43381	0.030849	0.082631	0.995028	1583	3	0.43381
MFAP1	4	0.7677	0.77634	1	14802	1	0.49363	0.030898	0.082736	0.995028	1584	3	0.49363
XKRY	3	0.1786	0.2867	0.987009	6230	1	0.48658	0.030922	0.077424	0.993155	1585	2	0.48658
KRT84	4	0.61272	0.67943	1	12919	1	0.18448	0.030949	0.082857	0.995028	1586	2	0.18448
OR12D3	4	0.84563	0.84498	1	16119	0	0.61042	0.030965	0.082896	0.995028	1587	3	0.61042
PRICKLE4	4	0.80598	0.80763	1	15363	1	0.53442	0.030999	0.082956	0.995028	1588	2	0.53442
USP1	4	0.43306	0.58032	0.997791	11068	1	0.46033	0.031	0.082957	0.995028	1589	2	0.46033
PHACTR2	4	0.85978	0.8593	1	16380	0	0.41216	0.03105	0.083067	0.995028	1590	3	0.41216
SLC34A3	4	0.52528	0.63721	0.998639	12139	1	0.63114	0.031057	0.083082	0.995028	1591	3	0.63114
ANKRD49	4	0.63071	0.68898	1	13116	1	0.64986	0.031068	0.083103	0.995028	1592	3	0.64986
CD300LF	4	0.86677	0.86634	1	16509	0	0.51302	0.0311	0.083175	0.995028	1593	3	0.51302
LOC653602	4	0.33557	0.48162	0.995512	9193	2	-0.11674	0.031101	0.083176	0.995028	1594	1	-0.11674
MANBA	4	0.21709	0.36296	0.994075	6967	2	0.18094	0.03111	0.083196	0.995028	1595	2	0.18094
CD19	4	0.34626	0.4925	0.995512	9413	1	0.72134	0.031111	0.083199	0.995028	1596	3	0.72134
SPESP1	4	0.79638	0.79937	1	15230	1	0.52922	0.031121	0.083222	0.995028	1597	3	0.52922
TMEM219	4	0.83406	0.83347	1	15866	1	0.4993	0.031151	0.083297	0.995028	1598	3	0.4993
GSK3A	4	0.20533	0.35102	0.993689	6731	1	0.3395	0.031202	0.083393	0.995028	1599	3	0.3395
SUZ12	4	0.77954	0.78551	1	14947	1	0.50247	0.031253	0.083502	0.995028	1600	3	0.50247
PALD1	4	0.78802	0.79237	1	15084	1	0.34048	0.031272	0.08354	0.995028	1601	2	0.34048
PCDHA6	4	0.91036	0.91012	1	17323	0	0.35969	0.031312	0.083619	0.995028	1602	2	0.35969
DES	4	0.97831	0.97835	1	18650	0	0.71192	0.031317	0.083633	0.995028	1603	3	0.71192
TLR4	4	0.77737	0.7838	1	14920	1	0.67922	0.031333	0.083662	0.995028	1604	3	0.67922
CEACAM19	4	0.10597	0.22596	0.987009	4312	2	-0.33933	0.031354	0.083711	0.995028	1605	1	-0.33933
GNGT1	4	0.9485	0.94845	1	18063	0	0.62041	0.031388	0.083776	0.995028	1606	3	0.62041
RGS1	4	0.13996	0.28443	0.987009	5488	2	-0.21729	0.031405	0.083809	0.995028	1607	1	-0.21729
HLA-G	4	0.97442	0.97436	1	18576	0	0.38256	0.031475	0.083961	0.995028	1608	3	0.38256
SKIL	4	0.47468	0.61566	0.998639	11727	1	0.46331	0.031484	0.083984	0.995028	1609	2	0.46331
ACOT12	4	0.49995	0.62624	0.998639	11929	1	0.41872	0.031486	0.083987	0.995028	1610	3	0.41872
IMPACT	4	0.79683	0.79976	1	15237	1	0.48096	0.031491	0.084002	0.995028	1611	3	0.48096
PGK1	4	0.96257	0.96251	1	18344	0	0.28604	0.031506	0.08403	0.995028	1612	2	0.28604
PLOD1	4	0.7348	0.75232	1	14362	1	0.50798	0.031513	0.084052	0.995028	1613	3	0.50798
ZIM2	4	0.0077347	0.026428	0.975453	496	1	0.36208	0.031525	0.084074	0.995028	1614	2	0.36208
USP30	4	0.53954	0.64356	0.998639	12268	1	0.35023	0.031535	0.084091	0.995028	1615	2	0.35023
TESC	4	0.88355	0.88313	1	16826	0	0.27273	0.031557	0.084129	0.995028	1616	2	0.27273
N6AMT2	4	0.83305	0.83245	1	15842	1	0.60751	0.031647	0.084299	0.995591	1617	2	0.60751
CYP2E1	4	0.79028	0.79422	1	15119	1	-0.031736	0.031658	0.084319	0.995591	1618	1	-0.031736
TENM2	4	0.065595	0.15226	0.987009	2920	1	0.46153	0.031687	0.084384	0.995591	1619	2	0.46153
C7orf57	4	0.98342	0.98344	1	18742	0	0.55794	0.03171	0.084423	0.995591	1620	3	0.55794
PGS1	4	0.27559	0.42146	0.995512	8047	1	0.5011	0.031748	0.084501	0.995591	1621	3	0.5011
LIF	4	0.035249	0.093305	0.97787	1819	2	-0.0047338	0.031759	0.084527	0.995591	1622	2	-0.0047338
GBF1	4	0.85324	0.85266	1	16265	0	0.69238	0.031798	0.084603	0.995591	1623	3	0.69238
MICALL1	4	0.97399	0.97391	1	18567	0	0.5208	0.03182	0.084652	0.995591	1624	3	0.5208
WBSCR28	4	0.58298	0.66424	1	12653	1	0.41623	0.03188	0.084756	0.995591	1625	3	0.41623
ISX	4	0.90864	0.90837	1	17284	0	0.45202	0.031901	0.084799	0.995591	1626	2	0.45202
PQLC2	4	0.14458	0.28998	0.987009	5597	2	-0.033939	0.031911	0.084816	0.995591	1627	2	-0.033939
ATP6AP1	4	0.39754	0.5443	0.997791	10401	1	0.23836	0.031962	0.084923	0.995591	1628	1	0.23836
GREM2	4	0.85046	0.84987	1	16221	0	0.45487	0.031993	0.084978	0.995591	1629	3	0.45487
GTF2A2	4	0.23334	0.37921	0.995512	7269	1	0.57335	0.032063	0.085115	0.995591	1630	3	0.57335
MAGEC1	4	0.92805	0.92783	1	17683	0	0.30396	0.032067	0.085122	0.995591	1631	3	0.30396
PROSER2	4	0.18447	0.33015	0.993272	6342	1	0.26754	0.032114	0.085209	0.995591	1632	2	0.26754
ARHGEF40	4	0.93773	0.93769	1	17869	0	0.41755	0.032128	0.085234	0.995591	1633	3	0.41755
TRIM16	4	0.70111	0.72985	1	13925	1	0.5199	0.032133	0.085247	0.995591	1634	3	0.5199
KCTD9	4	0.90923	0.90899	1	17300	0	0.31915	0.032146	0.085275	0.995591	1635	2	0.31915
SYCP1	4	0.94943	0.94938	1	18079	0	0.42848	0.03215	0.085281	0.995591	1636	3	0.42848
SLC23A1	4	0.00052974	0.0019413	0.806608	46	3	-1.106	0.032164	0.085317	0.995591	1637	1	-1.106
KRT36	4	0.77532	0.7822	1	14889	1	0.42437	0.032197	0.085387	0.995591	1638	3	0.42437
VPS25	4	0.66488	0.70796	1	13478	1	0.0080345	0.032215	0.085426	0.995591	1639	1	0.0080345
SLC25A17	4	0.19796	0.34364	0.993689	6593	2	-0.46598	0.032266	0.085528	0.995591	1640	1	-0.46598
CHADL	4	0.8919	0.89159	1	16969	0	0.66092	0.032279	0.085561	0.995591	1641	3	0.66092
HIAT1	4	0.86945	0.86904	1	16553	0	0.53475	0.032305	0.085624	0.995591	1642	3	0.53475
FAM124A	4	0.82567	0.82538	1	15702	1	0.46602	0.032316	0.08565	0.995591	1643	2	0.46602
BCL7C	4	0.9588	0.95875	1	18275	0	0.58912	0.032321	0.085665	0.995591	1644	3	0.58912
CTHRC1	4	0.41034	0.55728	0.997791	10638	2	0.20899	0.032331	0.085688	0.995591	1645	2	0.20899
AFF3	4	0.32004	0.46591	0.995512	8896	1	0.26183	0.032367	0.085747	0.995672	1646	2	0.26183
ZNF232	4	0.73822	0.75469	1	14395	1	0.47575	0.032455	0.085932	0.995741	1647	3	0.47575
SLC35G2	4	0.06781	0.15643	0.987009	3002	2	0.069567	0.032464	0.085954	0.995741	1648	2	0.069567
PCDHGB6	4	0.70349	0.73138	1	13951	1	0.37656	0.032488	0.086009	0.995741	1649	3	0.37656
ACTL10	4	0.85768	0.85723	1	16347	0	0.3776	0.032505	0.086039	0.995741	1650	2	0.3776
FANCD2OS	4	0.22634	0.37221	0.995371	7134	1	0.26466	0.032519	0.08606	0.995741	1651	3	0.26466
NUDT16L1	4	0.096614	0.20936	0.987009	3980	1	0.27641	0.032546	0.086123	0.995741	1652	2	0.27641
CLDN19	4	0.90861	0.90835	1	17282	0	0.45824	0.032549	0.086127	0.995741	1653	3	0.45824
PTPRR	4	0.63125	0.68926	1	13124	1	-0.0096819	0.032569	0.086169	0.995741	1654	1	-0.0096819
POU2F2	4	0.6694	0.71062	1	13535	1	0.52259	0.032655	0.086343	0.996238	1655	3	0.52259
CHERP	4	0.019346	0.060699	0.975453	1176	2	-0.36273	0.032721	0.086469	0.996238	1656	2	-0.36273
CASP4	4	0.92369	0.92357	1	17591	0	0.42739	0.032722	0.08647	0.996238	1657	3	0.42739
FOXG1	4	0.37603	0.52258	0.995512	10013	1	0.46207	0.032732	0.08649	0.996238	1658	3	0.46207
MTA3	4	0.89342	0.89309	1	16998	0	0.41142	0.032772	0.086575	0.996238	1659	3	0.41142
EBI3	4	0.43546	0.58264	0.997791	11121	1	0.51184	0.032783	0.086603	0.996238	1660	3	0.51184
THOC7	4	0.43516	0.58236	0.997791	11117	2	0.10505	0.032822	0.086682	0.996238	1661	2	0.10505
EIF3CL	4	0.87644	0.87601	1	16693	0	0.84318	0.032845	0.086718	0.996238	1662	3	0.84318
TRPM2	4	0.94071	0.94063	1	17924	0	0.16943	0.032873	0.086781	0.996238	1663	2	0.16943
CYS1	4	0.3705	0.51696	0.995512	9898	2	0.16859	0.032907	0.086863	0.996238	1664	2	0.16859
FAM9C	4	0.96077	0.96069	1	18314	0	0.58026	0.032938	0.086927	0.996238	1665	3	0.58026
PLXDC2	4	0.64721	0.69796	1	13296	1	0.32616	0.032974	0.087002	0.996238	1666	2	0.32616
GIF	4	0.89931	0.899	1	17105	0	0.7305	0.032979	0.087012	0.996238	1667	3	0.7305
HHLA1	4	0.15902	0.30447	0.987015	5866	1	0.48482	0.03301	0.087072	0.996238	1668	3	0.48482
SNRNP27	4	0.97703	0.97707	1	18630	0	0.76041	0.033019	0.087088	0.996238	1669	3	0.76041
CREBZF	4	0.68696	0.72116	1	13756	1	-0.031485	0.033025	0.087095	0.996238	1670	1	-0.031485
NOC2L	4	0.18273	0.32838	0.992873	6309	2	-0.6777	0.033075	0.087203	0.996238	1671	1	-0.6777
FADS1	4	0.33979	0.48594	0.995512	9290	1	0.46411	0.033086	0.087223	0.996238	1672	3	0.46411
DNAJC15	4	0.89206	0.89174	1	16970	0	0.72525	0.033093	0.087237	0.996238	1673	2	0.72525
SYNGR3	4	0.28079	0.42668	0.995512	8133	2	0.19633	0.033114	0.087278	0.996238	1674	2	0.19633
LONP2	4	0.79802	0.80079	1	15255	1	-0.081694	0.033126	0.087307	0.996238	1675	1	-0.081694
THPO	4	0.65732	0.70364	1	13386	1	0.20608	0.033177	0.087402	0.996407	1676	1	0.20608
ZNF461	4	0.88788	0.88753	1	16907	0	0.42639	0.033187	0.087426	0.996407	1677	3	0.42639
COMMD9	4	0.32831	0.47431	0.995512	9059	1	0.54144	0.033244	0.087541	0.997124	1678	3	0.54144
PGM1	4	0.022781	0.067863	0.975453	1312	2	-0.37663	0.033379	0.087848	0.99881	1679	1	-0.37663
TBC1D16	4	0.0018593	0.0067045	0.957211	127	3	-0.74487	0.03343	0.087948	0.99881	1680	1	-0.74487
GJA10	4	0.94762	0.94758	1	18046	0	0.58728	0.033436	0.087968	0.99881	1681	3	0.58728
PNPT1	4	0.21529	0.36119	0.993689	6931	1	0.68043	0.033464	0.088031	0.99881	1682	3	0.68043
RITA1	4	0.89529	0.89501	1	17032	0	0.60594	0.033475	0.088054	0.99881	1683	3	0.60594
RPRM	4	0.77793	0.78423	1	14925	1	0.031994	0.03348	0.088063	0.99881	1684	1	0.031994
GRAMD1A	4	0.40485	0.55169	0.997791	10529	1	0.45602	0.033509	0.088118	0.99881	1685	3	0.45602
SRGAP2	4	0.4697	0.61356	0.998639	11684	1	0.69149	0.033538	0.088178	0.99881	1686	3	0.69149
LATS2	4	0.88807	0.88772	1	16913	0	0.47084	0.033632	0.08836	0.99881	1687	3	0.47084
DUSP6	4	0.14162	0.28696	0.987009	5535	1	0.30515	0.033733	0.088555	0.99881	1688	3	0.30515
MTFR1L	4	0.90909	0.90884	1	17296	0	0.37779	0.033742	0.088575	0.99881	1689	3	0.37779
CDRT1	4	0.22296	0.36883	0.995371	7071	2	0.041453	0.033784	0.088661	0.99881	1690	2	0.041453
LLPH	4	0.96876	0.96871	1	18460	0	0.49116	0.033834	0.088773	0.99881	1691	3	0.49116
ESR1	4	0.96908	0.96901	1	18469	0	0.71195	0.03385	0.088802	0.99881	1692	3	0.71195
SMARCC2	4	0.11086	0.23454	0.987009	4476	1	0.65402	0.033885	0.088863	0.99881	1693	3	0.65402
KLF6	4	0.30373	0.44961	0.995512	8574	1	0.34068	0.033906	0.088915	0.99881	1694	2	0.34068
FKBP5	4	0.43042	0.57764	0.997791	11022	2	0.31128	0.033916	0.088938	0.99881	1695	2	0.31128
TMEM229B	4	0.83168	0.83114	1	15813	1	0.75526	0.033925	0.088953	0.99881	1696	3	0.75526
COLCA2	4	0.7298	0.74885	1	14296	1	0.50491	0.033927	0.088958	0.99881	1697	2	0.50491
MIS18A	4	0.46022	0.60764	0.998639	11571	1	1.2959	0.033935	0.088983	0.99881	1698	2	1.2959
ZC3H7A	4	0.81029	0.81139	1	15422	1	0.28337	0.033986	0.089074	0.99881	1699	2	0.28337
WNT4	4	0.73715	0.75393	1	14382	1	0.41297	0.034016	0.089143	0.99881	1700	3	0.41297
SYCE3	4	0.87953	0.87906	1	16750	0	0.31345	0.034031	0.08919	0.99881	1701	2	0.31345
WDR49	4	0.21272	0.3586	0.993689	6875	2	-0.035476	0.034036	0.089198	0.99881	1702	2	-0.035476
KRTAP4-7	4	0.79616	0.79917	1	15225	1	0.4528	0.034062	0.089251	0.99881	1703	3	0.4528
VRK3	4	0.37476	0.5213	0.995512	9988	1	0.53163	0.03409	0.089318	0.99881	1704	3	0.53163
SERHL2	4	0.16769	0.31318	0.987281	6046	1	0.5645	0.034188	0.089539	0.99881	1705	2	0.5645
EPN1	4	0.90605	0.90574	1	17235	0	0.38751	0.03421	0.089576	0.99881	1706	2	0.38751
TAL1	4	0.78332	0.78859	1	15005	1	0.45746	0.03422	0.089599	0.99881	1707	3	0.45746
DPYSL2	4	0.44766	0.59497	0.998449	11340	1	0.40867	0.034239	0.089638	0.99881	1708	3	0.40867
NECAP1	4	0.073019	0.16622	0.987009	3190	1	0.5292	0.034285	0.089726	0.99881	1709	3	0.5292
CLCC1	4	0.76335	0.77304	1	14742	1	0.15875	0.034289	0.089732	0.99881	1710	2	0.15875
HEXB	4	0.009242	0.031204	0.975453	592	3	-0.94993	0.03434	0.08985	0.99881	1711	1	-0.94993
FLT3LG	4	0.74874	0.76219	1	14534	1	0.52816	0.034372	0.08991	0.99881	1712	3	0.52816
AKR1B1	4	0.53637	0.64212	0.998639	12234	1	0.24465	0.03439	0.08995	0.99881	1713	2	0.24465
AMOT	4	0.15957	0.30503	0.987015	5883	2	-0.13322	0.034491	0.090146	0.99881	1714	1	-0.13322
TIMM23B	4	0.0036531	0.012939	0.96379	255	2	0.22775	0.034494	0.090149	0.99881	1715	2	0.22775
BET1	4	0.27	0.41581	0.995512	7946	2	-0.021576	0.034542	0.090235	0.99881	1716	2	-0.021576
OR4A5	4	0.81272	0.8136	1	15471	1	0.32165	0.034579	0.090308	0.99881	1717	2	0.32165
PSMD10	4	0.40926	0.55622	0.997791	10618	2	-0.017012	0.034592	0.090338	0.99881	1718	2	-0.017012
POMGNT1	4	0.35355	0.49988	0.995512	9536	1	0.51122	0.034597	0.090343	0.99881	1719	3	0.51122
MGST1	4	0.45406	0.60138	0.998639	11467	2	0.17175	0.034693	0.090521	0.99881	1720	2	0.17175
ZMYM1	4	0.84338	0.84271	1	16062	0	0.34483	0.034695	0.090524	0.99881	1721	2	0.34483
TRIM54	4	0.24265	0.3885	0.995512	7432	2	0.2838	0.034737	0.090619	0.99881	1722	2	0.2838
KIAA2012	4	0.93886	0.93882	1	17890	0	0.42853	0.034769	0.090676	0.99881	1723	2	0.42853
RNF151	4	0.33949	0.48564	0.995512	9285	1	0.51163	0.034851	0.090847	0.99881	1724	3	0.51163
GPR18	4	0.85338	0.85281	1	16268	0	0.62733	0.034863	0.090877	0.99881	1725	3	0.62733
SRGAP2C	4	0.61723	0.68183	1	12968	1	0.4358	0.03488	0.090915	0.99881	1726	3	0.4358
EPB41	4	0.46107	0.6085	0.998639	11589	1	0.0064678	0.034896	0.090942	0.99881	1727	2	0.0064678
TMEM205	4	0.32889	0.47491	0.995512	9074	1	0.1818	0.034946	0.091038	0.99881	1728	2	0.1818
PRB2	4	0.69442	0.72577	1	13850	1	0.38161	0.03495	0.091047	0.99881	1729	3	0.38161
PLEKHG7	4	0.30516	0.45102	0.995512	8602	2	0.12775	0.03496	0.091064	0.99881	1730	2	0.12775
AATF	4	0.9061	0.9058	1	17236	0	0.52441	0.034979	0.0911	0.99881	1731	3	0.52441
CARD16	4	0.45831	0.60572	0.998639	11531	2	0.22682	0.035045	0.09124	0.99881	1732	2	0.22682
PRR20B	4	0.58719	0.66633	1	12695	1	0.45287	0.035047	0.091246	0.99881	1733	3	0.45287
WAPAL	4	0.23483	0.38071	0.995512	7296	1	-0.18169	0.035098	0.091343	0.99881	1734	1	-0.18169
OR2L8	4	0.66435	0.70765	1	13473	1	0.65818	0.03513	0.091409	0.99881	1735	3	0.65818
GUCA2A	4	0.82061	0.82074	1	15609	1	0.58912	0.035148	0.091452	0.99881	1736	3	0.58912
GM2A	4	0.21498	0.36087	0.993689	6925	2	0.15451	0.035148	0.091452	0.99881	1737	2	0.15451
OR52N4	4	0.46002	0.60746	0.998639	11569	1	0.52283	0.035177	0.091506	0.99881	1738	3	0.52283
PROCA1	4	0.98196	0.982	1	18724	0	0.51544	0.035195	0.091551	0.99881	1739	3	0.51544
USP39	4	0.74366	0.75854	1	14465	1	-0.035828	0.035199	0.091559	0.99881	1740	1	-0.035828
LBP	4	0.66035	0.70535	1	13425	1	0.54081	0.035206	0.091573	0.99881	1741	3	0.54081
GRM8	4	0.95508	0.95497	1	18203	0	0.53726	0.035247	0.091659	0.99881	1742	3	0.53726
ALOX5AP	4	0.62235	0.68455	1	13024	1	0.078833	0.035249	0.091661	0.99881	1743	1	0.078833
YIPF4	4	0.64265	0.69545	1	13245	1	0.2996	0.035257	0.091673	0.99881	1744	2	0.2996
IRF7	4	0.97427	0.9742	1	18570	0	0.44151	0.035279	0.091724	0.99881	1745	2	0.44151
CMTM8	4	0.9748	0.97475	1	18586	0	0.46759	0.035312	0.091796	0.99881	1746	3	0.46759
PRMT8	4	0.95846	0.95841	1	18268	0	0.48111	0.03537	0.091918	0.99881	1747	3	0.48111
C3	4	0.607	0.67644	1	12861	1	-0.013925	0.035401	0.091983	0.99881	1748	1	-0.013925
GSAP	4	0.81721	0.81762	1	15546	1	0.39667	0.035417	0.092008	0.99881	1749	3	0.39667
ZNF230	4	0.16242	0.30784	0.987015	5944	2	0.14274	0.035439	0.09205	0.99881	1750	2	0.14274
OR4C46	4	0.97143	0.97141	1	18512	0	0.44383	0.035458	0.092094	0.99881	1751	3	0.44383
TCF4	3	0.14452	0.24313	0.987009	5595	2	-0.57297	0.03551	0.087819	0.99881	1752	1	-0.57297
LOC100506388	4	0.019751	0.061517	0.975453	1192	1	0.52369	0.035552	0.092275	0.99881	1753	3	0.52369
PPM1N	4	0.1466	0.29202	0.987009	5630	1	0.47013	0.03557	0.092305	0.99881	1754	3	0.47013
OR1A2	4	0.067922	0.15663	0.987009	3009	2	0.13478	0.035578	0.092319	0.99881	1755	2	0.13478
C5orf52	4	0.96361	0.96354	1	18367	0	0.50769	0.035629	0.092417	0.99881	1756	3	0.50769
OR1M1	4	0.95206	0.95195	1	18142	0	0.59049	0.035642	0.092448	0.99881	1757	3	0.59049
GPR179	4	0.97346	0.97339	1	18560	0	0.37397	0.035653	0.092463	0.99881	1758	3	0.37397
UBXN7	4	0.31837	0.46427	0.995512	8864	2	0.2455	0.035674	0.092508	0.99881	1759	2	0.2455
TAF6	4	0.058267	0.13831	0.987009	2653	2	-0.97875	0.035704	0.092566	0.99881	1760	1	-0.97875
MRPL38	4	0.47829	0.61716	0.998639	11757	1	0.83851	0.035738	0.092632	0.99881	1761	3	0.83851
OR2G2	4	0.78645	0.79112	1	15060	1	0.35724	0.035754	0.092661	0.99881	1762	2	0.35724
IRF2BP1	4	0.97121	0.97117	1	18507	0	0.61836	0.03577	0.092695	0.99881	1763	2	0.61836
FZR1	4	0.9682	0.96814	1	18449	0	0.38975	0.035788	0.092732	0.99881	1764	3	0.38975
RPL13	4	0.27359	0.41945	0.995512	8012	1	0.71989	0.035805	0.092772	0.99881	1765	3	0.71989
SDHB	4	0.76496	0.77424	1	14766	1	0.37837	0.035813	0.092785	0.99881	1766	2	0.37837
TMEM98	4	0.96818	0.96812	1	18448	0	0.60009	0.035824	0.092806	0.99881	1767	3	0.60009
DUSP9	4	0.96653	0.96648	1	18416	0	0.26718	0.035864	0.092887	0.99881	1768	3	0.26718
SLC35G5	4	0.032266	0.087233	0.975453	1698	1	0.36158	0.03587	0.092898	0.99881	1769	3	0.36158
TGIF2LY	4	0.73303	0.75112	1	14337	1	0.44232	0.035906	0.092977	0.99881	1770	3	0.44232
ISL1	4	0.30166	0.44755	0.995512	8543	2	-0.086032	0.035956	0.093087	0.99881	1771	1	-0.086032
STX7	4	0.51484	0.63255	0.998639	12054	1	0.10471	0.036007	0.093184	0.99881	1772	2	0.10471
SHISA9	4	0.45184	0.59916	0.998522	11428	2	0.24757	0.036017	0.093203	0.99881	1773	2	0.24757
ESD	4	0.91816	0.91794	1	17476	0	0.42729	0.036039	0.093249	0.99881	1774	3	0.42729
RUSC1-AS1	4	0.11844	0.24761	0.987009	4758	2	-0.38576	0.036057	0.093281	0.99881	1775	1	-0.38576
YIPF7	4	0.76148	0.77161	1	14720	1	0.56904	0.03606	0.093287	0.99881	1776	3	0.56904
CST5	4	0.98139	0.98142	1	18709	0	0.41651	0.036083	0.09334	0.99881	1777	3	0.41651
RPS6KA3	4	0.76579	0.77485	1	14777	1	0.36373	0.036113	0.09339	0.99881	1778	3	0.36373
PRKAG2	4	0.72671	0.74673	1	14251	1	0.43934	0.036137	0.093436	0.99881	1779	3	0.43934
C17orf49	4	0.035502	0.093802	0.97787	1826	2	-0.24621	0.036158	0.093478	0.99881	1780	1	-0.24621
SBSPON	4	0.9309	0.93066	1	17742	0	0.51927	0.03619	0.093554	0.99881	1781	3	0.51927
ZNF585A	4	0.53861	0.64313	0.998639	12259	1	0.56371	0.036196	0.093568	0.99881	1782	3	0.56371
ABRACL	4	0.36145	0.50779	0.995512	9685	1	-0.090103	0.036209	0.093596	0.99881	1783	1	-0.090103
PDCD1	4	0.57776	0.66166	1	12608	1	0.32987	0.036211	0.093601	0.99881	1784	2	0.32987
CITED2	4	0.37669	0.52323	0.995512	10027	2	0.18426	0.036232	0.093646	0.99881	1785	2	0.18426
IKBIP	4	0.78398	0.78911	1	15014	1	0.46359	0.036238	0.093659	0.99881	1786	3	0.46359
MAPKAPK5	4	0.53368	0.64091	0.998639	12208	1	0.46025	0.036259	0.0937	0.99881	1787	2	0.46025
DDAH1	4	0.19955	0.34525	0.993689	6625	1	0.67548	0.036276	0.093736	0.99881	1788	2	0.67548
ATP2A2	4	0.089574	0.19663	0.987009	3755	2	-0.34679	0.036309	0.093804	0.99881	1789	1	-0.34679
EPPIN	4	0.44826	0.59555	0.998449	11356	1	0.41672	0.036327	0.093834	0.99881	1790	3	0.41672
CNTNAP4	4	0.87944	0.87897	1	16748	0	0.56379	0.036339	0.093855	0.99881	1791	3	0.56379
NOL8	4	0.85086	0.85027	1	16226	0	0.37961	0.036351	0.09388	0.99881	1792	2	0.37961
MYLIP	4	0.9748	0.97475	1	18585	0	0.54277	0.036373	0.093931	0.99881	1793	3	0.54277
NRN1L	4	0.22214	0.36801	0.995371	7056	1	0.37846	0.036383	0.093953	0.99881	1794	2	0.37846
ICA1L	4	0.87615	0.87571	1	16686	0	0.56083	0.036404	0.093991	0.99881	1795	3	0.56083
STYX	4	0.40365	0.55052	0.997791	10510	2	-0.062063	0.03641	0.094008	0.99881	1796	1	-0.062063
TNIK	4	0.88422	0.88381	1	16841	0	0.15349	0.036461	0.094119	0.99881	1797	2	0.15349
HMBS	4	0.091411	0.2	0.987009	3815	2	-0.28523	0.036511	0.094229	0.99881	1798	1	-0.28523
KLRC4-KLRK1	4	0.29079	0.43669	0.995512	8323	1	0.34784	0.036513	0.094232	0.99881	1799	2	0.34784
PRPF3	4	0.79699	0.79988	1	15240	1	0.38129	0.036607	0.094438	0.99881	1800	3	0.38129
USF1	4	0.17094	0.31647	0.98941	6099	2	0.028825	0.036612	0.094442	0.99881	1801	2	0.028825
RPL8	4	0.68567	0.7204	1	13749	1	1.3671	0.036619	0.094457	0.99881	1802	3	1.3671
DUSP22	4	0.46805	0.61293	0.998639	11668	1	0.13267	0.036663	0.094543	0.99881	1803	2	0.13267
ALG9	4	0.90782	0.90758	1	17270	0	0.29138	0.036713	0.094631	0.99881	1804	2	0.29138
GAL	4	0.38246	0.52911	0.996775	10120	1	0.42961	0.036719	0.094645	0.99881	1805	2	0.42961
ERGIC2	3	0.96325	0.96349	1	18359	0	0.41893	0.036749	0.090607	0.99881	1806	3	0.41893
NRL	4	0.8436	0.84293	1	16067	0	0.21998	0.036762	0.094735	0.99881	1807	2	0.21998
IGSF3	4	0.97995	0.98002	1	18678	0	0.21359	0.036764	0.094737	0.99881	1808	2	0.21359
NOVA1	4	0.41737	0.56439	0.997791	10756	1	0.68573	0.036784	0.094774	0.99881	1809	2	0.68573
LPAR1	4	0.55579	0.65111	0.998639	12423	1	0.41069	0.036793	0.094791	0.99881	1810	3	0.41069
KNCN	4	0.60862	0.67725	1	12877	1	0.20795	0.036864	0.094935	0.99881	1811	2	0.20795
ECHS1	4	0.61758	0.68201	1	12972	1	0.40119	0.036883	0.094978	0.99881	1812	3	0.40119
CXCL10	4	0.42847	0.57564	0.997791	10973	1	0.43465	0.036925	0.095061	0.99881	1813	2	0.43465
TINF2	4	0.011701	0.038848	0.975453	737	2	-0.13409	0.036965	0.095145	0.99881	1814	1	-0.13409
TRIM62	4	0.37052	0.51698	0.995512	9899	1	0.21606	0.037016	0.095241	0.99881	1815	2	0.21606
CADM2	4	0.4598	0.60723	0.998639	11561	2	0.22452	0.037077	0.095369	0.99881	1816	2	0.22452
CD37	4	0.363	0.50936	0.995512	9721	1	0.25286	0.037117	0.095448	0.99881	1817	2	0.25286
PCDHGA9	4	0.54709	0.647	0.998639	12339	1	0.33427	0.037121	0.095461	0.99881	1818	2	0.33427
ZNF114	4	0.65901	0.70462	1	13408	1	-0.11095	0.037167	0.095565	0.99881	1819	1	-0.11095
EPHA10	4	0.085795	0.18975	0.987009	3619	2	-0.14682	0.037218	0.095665	0.99881	1820	1	-0.14682
AUTS2	3	0.092729	0.17595	0.987009	3858	2	-0.4616	0.037219	0.091674	0.99881	1821	1	-0.4616
UBE2U	4	0.87784	0.8774	1	16720	0	0.4532	0.037268	0.095769	0.99881	1822	2	0.4532
C5orf15	4	0.33865	0.48478	0.995512	9267	1	0.066905	0.037318	0.095882	0.99881	1823	2	0.066905
RAD23A	4	0.81847	0.81876	1	15570	1	0.29564	0.037394	0.096022	0.99881	1824	2	0.29564
ALDH18A1	4	0.025327	0.073177	0.975453	1426	3	-0.65937	0.037419	0.096073	0.99881	1825	1	-0.65937
AHCYL1	4	0.79614	0.79916	1	15224	1	0.29886	0.037459	0.096152	0.99881	1826	2	0.29886
HSPG2	4	0.42115	0.56821	0.997791	10835	2	0.01702	0.03747	0.09618	0.99881	1827	2	0.01702
UBAP2	4	0.10678	0.22734	0.987009	4338	2	-0.49008	0.03752	0.096273	0.99881	1828	1	-0.49008
SLC30A1	4	0.72338	0.74449	1	14201	1	0.41284	0.037525	0.096286	0.99881	1829	2	0.41284
SCAMP1	4	0.97718	0.97723	1	18633	0	0.60505	0.037554	0.096353	0.99881	1830	3	0.60505
TET3	4	0.7716	0.77936	1	14850	1	0.42965	0.037566	0.096383	0.99881	1831	3	0.42965
ST3GAL6	4	0.67012	0.71105	1	13547	1	0.59305	0.03759	0.096417	0.99881	1832	3	0.59305
COX7B2	4	0.61766	0.68205	1	12974	1	0.26152	0.037591	0.096417	0.99881	1833	2	0.26152
HBA1	4	0.4239	0.57096	0.997791	10878	2	0.24123	0.037634	0.096502	0.99881	1834	2	0.24123
TOR1AIP1	4	0.12427	0.25775	0.987009	4965	1	0.51648	0.037682	0.096602	0.99881	1835	3	0.51648
HERPUD2	4	0.01314	0.043262	0.975453	834	2	-0.42508	0.037722	0.096686	0.99881	1836	1	-0.42508
ANKRD10	4	0.20564	0.35134	0.993689	6736	1	0.55075	0.037733	0.096709	0.99881	1837	2	0.55075
SLCO1B1	4	0.26895	0.41475	0.995512	7923	2	-0.12857	0.037772	0.096783	0.99881	1838	1	-0.12857
CMC2	4	0.82064	0.82076	1	15610	1	0.047256	0.037823	0.096896	0.99881	1839	1	0.047256
BTBD3	4	0.34811	0.49435	0.995512	9446	1	0.45232	0.037846	0.096949	0.99881	1840	3	0.45232
PSMA7	4	0.85534	0.85481	1	16302	0	0.38573	0.037873	0.097007	0.99881	1841	2	0.38573
SSX4B	4	0.37282	0.51932	0.995512	9951	1	0.49742	0.037889	0.097037	0.99881	1842	3	0.49742
TMEM106B	4	0.76846	0.77691	1	14812	1	0.63957	0.037931	0.097121	0.99881	1843	3	0.63957
RGSL1	4	0.84385	0.84317	1	16073	0	0.36484	0.037962	0.097194	0.99881	1844	3	0.36484
CCNJ	4	0.12962	0.26688	0.987009	5138	1	0.39235	0.037974	0.09722	0.99881	1845	2	0.39235
SLC25A15	4	0.74547	0.75983	1	14485	1	0.73325	0.038024	0.097321	0.99881	1846	3	0.73325
SOX30	4	0.97433	0.97426	1	18571	0	0.65737	0.038054	0.097391	0.99881	1847	3	0.65737
C8orf22	4	0.44736	0.59465	0.998449	11332	1	0.52927	0.038075	0.097433	0.99881	1848	3	0.52927
F2RL1	4	0.12481	0.25866	0.987009	4978	2	-0.27577	0.038125	0.097531	0.99881	1849	1	-0.27577
RPS24	4	0.94713	0.9471	1	18036	0	0.55297	0.038175	0.097625	0.99881	1850	2	0.55297
IL15	4	0.26168	0.40751	0.995512	7793	1	0.35304	0.038226	0.097723	0.99881	1851	3	0.35304
RTF1	4	0.98287	0.98291	1	18739	0	0.4801	0.038232	0.097732	0.99881	1852	3	0.4801
ART5	4	0.060901	0.14332	0.987009	2753	1	0.39242	0.038239	0.097746	0.99881	1853	2	0.39242
TRIM55	4	0.43891	0.58611	0.997791	11190	2	-0.13313	0.038276	0.097824	0.99881	1854	1	-0.13313
RRP8	4	0.91081	0.9106	1	17332	0	0.27137	0.038327	0.097927	0.99881	1855	2	0.27137
DAPL1	4	0.52123	0.63541	0.998639	12100	1	0.4174	0.038336	0.097947	0.99881	1856	3	0.4174
IFIT1B	4	0.69685	0.72721	1	13876	1	0.84387	0.038349	0.09798	0.99881	1857	3	0.84387
C1orf234	4	0.11494	0.24159	0.987009	4636	1	-0.1832	0.038427	0.09815	0.99881	1858	1	-0.1832
OR2W1	4	0.77908	0.78514	1	14940	1	0.39552	0.038454	0.098205	0.99881	1859	3	0.39552
SPINK6	4	0.78937	0.79347	1	15104	1	0.50256	0.038466	0.098228	0.99881	1860	3	0.50256
MTHFD2L	4	0.18135	0.32701	0.992785	6278	1	0.59658	0.038509	0.098306	0.99881	1861	3	0.59658
RNF130	4	0.4578	0.60521	0.998639	11523	1	0.5997	0.038515	0.09832	0.99881	1862	3	0.5997
PRRG2	4	0.37771	0.52428	0.995622	10046	1	0.58804	0.038528	0.098343	0.99881	1863	3	0.58804
ATG4B	4	0.012421	0.041037	0.975453	793	2	0.029549	0.038528	0.098345	0.99881	1864	1	0.029549
ZFYVE26	4	0.35732	0.50363	0.995512	9611	1	0.57887	0.038538	0.098363	0.99881	1865	3	0.57887
ALDH3A2	3	0.9379	0.93812	1	17871	0	0.83827	0.038559	0.094701	0.99881	1866	2	0.83827
ZNF613	4	0.83324	0.83264	1	15847	1	0.44566	0.038571	0.09842	0.99881	1867	2	0.44566
RACGAP1	4	0.97887	0.97891	1	18662	0	0.54574	0.038615	0.098512	0.99881	1868	2	0.54574
CTXN3	4	0.082652	0.18406	0.987009	3528	2	-0.33391	0.038679	0.098646	0.99881	1869	1	-0.33391
CUL3	4	0.22442	0.37027	0.995371	7096	1	0.8551	0.038701	0.098688	0.99881	1870	3	0.8551
STK24	4	0.77915	0.78521	1	14943	1	0.24557	0.03873	0.098737	0.99881	1871	2	0.24557
SLC15A3	4	0.89532	0.89504	1	17033	0	0.48405	0.038732	0.098741	0.99881	1872	3	0.48405
ABHD3	4	0.97459	0.97454	1	18579	0	0.73543	0.03875	0.098783	0.99881	1873	3	0.73543
HEATR1	4	0.43664	0.58383	0.997791	11148	2	-0.12862	0.03878	0.098842	0.99881	1874	1	-0.12862
TMEM156	4	0.028311	0.079177	0.975453	1530	1	0.58009	0.038806	0.098886	0.99881	1875	3	0.58009
OR2AG2	4	0.086135	0.19039	0.987009	3628	1	0.44679	0.038812	0.098898	0.99881	1876	3	0.44679
IL17RD	4	0.53403	0.64107	0.998639	12211	1	0.38744	0.038826	0.098925	0.99881	1877	3	0.38744
SNX17	4	0.13535	0.27668	0.987009	5321	2	-0.17262	0.03883	0.098933	0.99881	1878	1	-0.17262
NEURL1	4	0.32041	0.46628	0.995512	8906	2	-0.036729	0.038881	0.099029	0.99881	1879	2	-0.036729
PCDH19	4	0.0055229	0.01924	0.975453	359	3	-0.69418	0.038931	0.099148	0.99881	1880	1	-0.69418
EVPL	4	0.47669	0.6165	0.998639	11742	1	0.61008	0.038948	0.099179	0.99881	1881	3	0.61008
DDX53	4	0.68947	0.7227	1	13788	1	-0.037549	0.038982	0.099246	0.99881	1882	1	-0.037549
SCN10A	4	0.93844	0.9384	1	17884	0	0.48591	0.038998	0.099279	0.99881	1883	3	0.48591
HELZ	4	0.72624	0.74643	1	14246	1	0.16786	0.039032	0.099341	0.99881	1884	2	0.16786
OR2W5	4	0.87442	0.87399	1	16658	0	0.2764	0.039082	0.099453	0.99881	1885	2	0.2764
KRTAP5-6	4	0.21613	0.36201	0.993689	6953	2	-0.19597	0.039082	0.099454	0.99881	1886	1	-0.19597
DRP2	4	0.97518	0.97512	1	18596	0	0.39066	0.039085	0.09946	0.99881	1887	3	0.39066
MPI	4	0.74582	0.7601	1	14491	1	0.49271	0.03911	0.099503	0.99881	1888	3	0.49271
RASA4B	4	0.50035	0.62641	0.998639	11934	1	0.46726	0.039129	0.099534	0.99881	1889	3	0.46726
ORC4	4	0.79562	0.79871	1	15216	1	0.55402	0.039133	0.09954	0.99881	1890	3	0.55402
ADAMTS10	4	0.06601	0.15303	0.987009	2937	2	-0.16481	0.039137	0.09955	0.99881	1891	2	-0.16481
METTL12	4	0.31325	0.45921	0.995512	8757	1	0.50583	0.039166	0.099604	0.99881	1892	3	0.50583
UFC1	4	0.97451	0.97445	1	18577	0	0.98379	0.039215	0.099696	0.99881	1893	3	0.98379
UQCC2	4	0.88684	0.88649	1	16890	0	0.4186	0.03926	0.099787	0.99881	1894	3	0.4186
WNT10A	4	0.68105	0.71757	1	13694	1	-0.013597	0.039284	0.099837	0.99881	1895	1	-0.013597
WASF2	4	0.87761	0.87715	1	16715	0	0.48995	0.039304	0.099875	0.99881	1896	3	0.48995
ZEB2	4	0.63066	0.68895	1	13114	1	0.53744	0.039347	0.099963	0.99881	1897	3	0.53744
CCDC39	4	0.7033	0.73126	1	13949	1	0.017632	0.039384	0.10003	0.99881	1898	1	0.017632
PEX6	4	0.020536	0.063175	0.975453	1221	2	-0.20643	0.039435	0.10013	0.99881	1899	2	-0.20643
ZNF146	4	0.77945	0.78544	1	14946	1	0.43761	0.039483	0.10024	0.99881	1900	3	0.43761
ALDH3B2	4	0.23761	0.38348	0.995512	7351	2	-0.33028	0.039485	0.10024	0.99881	1901	1	-0.33028
COX15	3	0.29336	0.42825	0.995512	8372	1	0.29014	0.039494	0.096832	0.99881	1902	2	0.29014
FABP9	4	0.8583	0.85783	1	16358	0	0.47874	0.039528	0.10032	0.99881	1903	2	0.47874
CSMD2	4	0.37085	0.51729	0.995512	9905	1	0.25631	0.039535	0.10033	0.99881	1904	2	0.25631
PREPL	4	0.90268	0.90234	1	17174	0	0.43263	0.039554	0.10037	0.99881	1905	3	0.43263
AAED1	4	0.30878	0.45467	0.995512	8668	2	0.1934	0.039573	0.10041	0.99881	1906	2	0.1934
TRMT61B	4	0.69892	0.7285	1	13899	1	0.68775	0.039579	0.10042	0.99881	1907	3	0.68775
DDX47	4	0.80338	0.80532	1	15326	1	0.74192	0.039586	0.10044	0.99881	1908	3	0.74192
HNF4G	4	0.91367	0.91345	1	17394	0	0.39515	0.039629	0.10054	0.99881	1909	3	0.39515
NKAIN3	4	0.044349	0.11143	0.98166	2168	2	-0.33004	0.039636	0.10055	0.99881	1910	1	-0.33004
GMNN	4	0.33489	0.48093	0.995512	9181	2	0.26928	0.039674	0.10062	0.99881	1911	2	0.26928
FCRL4	4	0.057034	0.13596	0.987009	2608	2	-0.22082	0.039686	0.10064	0.99881	1912	1	-0.22082
C16orf52	4	0.69387	0.72542	1	13842	1	0.47706	0.039741	0.10076	0.99881	1913	3	0.47706
GLRA4	4	0.25167	0.39748	0.995512	7595	1	0.55225	0.039775	0.10083	0.99881	1914	3	0.55225
SLC22A10	4	0.78496	0.78987	1	15029	1	0.37085	0.03978	0.10084	0.99881	1915	3	0.37085
NXF3	4	0.83032	0.82981	1	15787	1	0.46752	0.039787	0.10086	0.99881	1916	2	0.46752
ZNF829	3	0.94975	0.94997	1	18083	0	0.212	0.039797	0.097544	0.99881	1917	2	0.212
SCMH1	4	0.76054	0.7709	1	14711	1	0.39391	0.039853	0.10098	0.99881	1918	3	0.39391
LRRC4C	4	0.38801	0.53466	0.997026	10228	1	0.35814	0.039876	0.10103	0.99881	1919	2	0.35814
ANKHD1-EIF4EBP3	4	0.6212	0.68395	1	13012	1	0.36548	0.039887	0.10105	0.99881	1920	2	0.36548
FAM103A1	4	0.68334	0.71895	1	13723	1	0.20943	0.039888	0.10106	0.99881	1921	2	0.20943
RAB25	4	0.90095	0.90059	1	17139	0	0.50451	0.039938	0.10115	0.99881	1922	3	0.50451
TRABD2A	4	0.042033	0.10681	0.97787	2083	3	-0.40389	0.039938	0.10115	0.99881	1923	1	-0.40389
PNPLA5	4	0.89322	0.89289	1	16997	0	0.21216	0.039988	0.10126	0.99881	1924	2	0.21216
PDXDC1	4	0.96894	0.96887	1	18466	0	0.50513	0.039995	0.10127	0.99881	1925	3	0.50513
C6orf165	4	0.91371	0.91349	1	17396	0	0.41929	0.040033	0.10134	0.99881	1926	2	0.41929
NSUN6	4	0.61781	0.68213	1	12977	1	0.15188	0.040039	0.10135	0.99881	1927	1	0.15188
GRM2	4	0.01924	0.060463	0.975453	1171	1	0.34775	0.040077	0.10144	0.99881	1928	3	0.34775
CRIP2	4	0.63257	0.68999	1	13139	1	0.30894	0.04009	0.10147	0.99881	1929	2	0.30894
SEMA3C	4	0.20193	0.34764	0.993689	6671	2	-0.31788	0.040139	0.10156	0.99881	1930	1	-0.31788
TBC1D10C	4	0.26155	0.4074	0.995512	7790	2	-0.10738	0.04019	0.10166	0.99881	1931	1	-0.10738
ZNF256	4	0.039334	0.10149	0.97787	1974	1	0.25016	0.04024	0.10176	0.99881	1932	3	0.25016
BIRC6	4	0.24585	0.39169	0.995512	7489	2	-0.18072	0.040341	0.10196	0.99881	1933	1	-0.18072
COL11A2	4	0.21485	0.36073	0.993689	6921	1	0.40225	0.040417	0.10211	0.99881	1934	2	0.40225
NET1	4	0.54439	0.64576	0.998639	12311	1	0.37982	0.040441	0.10216	0.99881	1935	2	0.37982
ZNF630	4	0.95168	0.95157	1	18134	0	0.42853	0.040444	0.10217	0.99881	1936	3	0.42853
TAMM41	4	0.97125	0.97121	1	18509	0	0.69145	0.040451	0.10218	0.99881	1937	3	0.69145
NT5C3A	4	0.66813	0.7099	1	13514	1	0.58584	0.040473	0.10223	0.99881	1938	2	0.58584
MLLT6	4	0.9141	0.91389	1	17406	0	0.703	0.040485	0.10225	0.99881	1939	2	0.703
C2orf82	4	0.033791	0.090353	0.975453	1768	2	-0.32923	0.040492	0.10227	0.99881	1940	1	-0.32923
FAM229A	4	0.58433	0.6649	1	12667	1	0.5294	0.040502	0.10229	0.99881	1941	3	0.5294
PTGES3L-AARSD1	4	0.91954	0.91936	1	17509	0	0.22701	0.040542	0.10237	0.99881	1942	2	0.22701
VPS37D	4	0.25997	0.40583	0.995512	7754	2	-0.18183	0.040592	0.10248	0.99881	1943	1	-0.18183
DDX24	4	0.059514	0.14072	0.987009	2697	1	0.34174	0.040629	0.10255	0.99881	1944	3	0.34174
GPC3	4	0.90935	0.90912	1	17304	0	0.083791	0.040743	0.10275	0.99881	1945	1	0.083791
FOXA1	4	0.92144	0.92124	1	17549	0	0.65816	0.040769	0.1028	0.99881	1946	3	0.65816
DGCR2	3	0.9592	0.95946	1	18283	0	0.21502	0.040799	0.099772	0.99881	1947	3	0.21502
LOC100506422	4	0.82432	0.82418	1	15669	1	0.34953	0.040821	0.1029	0.99881	1948	3	0.34953
ZBTB25	4	0.82671	0.8264	1	15723	1	0.021364	0.040844	0.10294	0.99881	1949	1	0.021364
HSFX1	4	0.8812	0.88072	1	16788	0	0.42623	0.040872	0.10301	0.99881	1950	3	0.42623
PPP6R3	4	0.096479	0.20914	0.987009	3975	2	-0.36001	0.040894	0.10305	0.99881	1951	2	-0.36001
C22orf29	4	0.71683	0.74003	1	14123	1	0.41637	0.040897	0.10306	0.99881	1952	3	0.41637
LRPPRC	4	0.6223	0.68452	1	13023	1	1.0613	0.040923	0.10312	0.99881	1953	3	1.0613
BTBD1	4	0.30515	0.45101	0.995512	8601	2	0.16647	0.040927	0.10313	0.99881	1954	2	0.16647
CEACAM21	4	0.060126	0.14186	0.987009	2722	2	-0.074243	0.040944	0.10317	0.99881	1955	2	-0.074243
IRF9	4	0.8254	0.82514	1	15694	1	0.50666	0.040949	0.10317	0.99881	1956	2	0.50666
NTS	4	0.96194	0.96184	1	18328	0	0.41339	0.040994	0.10326	0.99881	1957	3	0.41339
DCLRE1C	4	0.011752	0.039005	0.975453	743	2	-0.14428	0.041018	0.1033	0.99881	1958	2	-0.14428
PDE4B	4	0.95612	0.95604	1	18225	0	0.41916	0.041045	0.10335	0.99881	1959	3	0.41916
OR4A16	4	0.35628	0.50255	0.995512	9589	1	0.20815	0.041074	0.10342	0.99881	1960	2	0.20815
ARFIP1	4	0.020518	0.063139	0.975453	1220	1	0.46222	0.041083	0.10343	0.99881	1961	3	0.46222
C1QA	4	0.33348	0.4795	0.995512	9154	2	-0.20205	0.041095	0.10346	0.99881	1962	1	-0.20205
PRR22	4	0.85171	0.85112	1	16237	0	0.37249	0.041109	0.10349	0.99881	1963	3	0.37249
NR2F6	4	0.69059	0.72343	1	13801	1	0.31385	0.041196	0.10365	0.99881	1964	3	0.31385
TCF24	4	0.82133	0.82139	1	15623	1	0.44573	0.041212	0.10368	0.99881	1965	3	0.44573
NEK9	4	0.46354	0.61101	0.998639	11631	1	0.72894	0.041268	0.1038	0.99881	1966	3	0.72894
NLRC3	4	0.80967	0.81084	1	15414	1	0.26323	0.041296	0.10385	0.99881	1967	2	0.26323
FAM110D	4	0.96797	0.96793	1	18445	0	0.43132	0.041302	0.10386	0.99881	1968	3	0.43132
CUX1	4	0.3637	0.51006	0.995512	9740	2	0.18771	0.041394	0.10405	0.99881	1969	2	0.18771
LIN9	4	0.20736	0.35313	0.993689	6772	2	-0.47169	0.041397	0.10406	0.99881	1970	1	-0.47169
MRPL24	4	0.22283	0.3687	0.995371	7068	1	0.7848	0.041405	0.10407	0.99881	1971	3	0.7848
TMEM61	4	0.22951	0.37544	0.995512	7196	1	0.47328	0.041439	0.10414	0.99881	1972	3	0.47328
TMEM47	4	0.32188	0.46776	0.995512	8928	2	0.06029	0.041447	0.10415	0.99881	1973	2	0.06029
DCDC5	4	0.95639	0.95632	1	18233	0	0.37462	0.041476	0.10422	0.99881	1974	3	0.37462
BLOC1S6	4	0.98146	0.98149	1	18713	0	0.39585	0.041495	0.10426	0.99881	1975	3	0.39585
ADGRE2	4	0.015171	0.049532	0.975453	956	3	-0.5028	0.041497	0.10427	0.99881	1976	1	-0.5028
PGBD2	4	0.34672	0.49294	0.995512	9423	2	0.27088	0.041542	0.10434	0.99881	1977	2	0.27088
RIPPLY3	4	0.39558	0.54235	0.997475	10361	1	0.016438	0.041547	0.10435	0.99881	1978	1	0.016438
MAU2	4	0.84468	0.84404	1	16093	0	0.41112	0.041592	0.10444	0.99881	1979	3	0.41112
ERO1LB	4	0.079699	0.17865	0.987009	3436	2	-0.083239	0.041598	0.10446	0.99881	1980	2	-0.083239
GPR32	4	0.8245	0.82433	1	15674	1	0.47124	0.041618	0.10449	0.99881	1981	3	0.47124
SMAD1	4	0.93267	0.93245	1	17769	0	0.30636	0.041648	0.10456	0.99881	1982	2	0.30636
PLA2G1B	4	0.86382	0.86339	1	16460	0	0.57631	0.041663	0.1046	0.99881	1983	3	0.57631
CD300E	4	0.4447	0.59196	0.998449	11292	1	0.59009	0.041725	0.10472	0.99881	1984	3	0.59009
ALS2CR12	4	0.16048	0.30593	0.987015	5900	1	0.52625	0.041728	0.10472	0.99881	1985	3	0.52625
DAZAP2	4	0.13288	0.27247	0.987009	5245	2	0.01214	0.041799	0.10487	0.99881	1986	1	0.01214
SLC35G4	4	0.46028	0.60772	0.998639	11574	1	0.6926	0.041828	0.10493	0.99881	1987	3	0.6926
BHLHB9	4	0.26043	0.40628	0.995512	7766	2	0.081295	0.041849	0.10497	0.99881	1988	2	0.081295
ARHGDIB	4	0.073509	0.16713	0.987009	3213	1	0.1893	0.041899	0.10507	0.99881	1989	2	0.1893
WDR54	4	0.97911	0.97916	1	18668	0	0.37063	0.04191	0.10509	0.99881	1990	3	0.37063
EIF3J	4	0.72577	0.7461	1	14239	1	0.80387	0.04192	0.1051	0.99881	1991	3	0.80387
DPH3P1	4	0.76032	0.77072	1	14704	1	0.4112	0.041923	0.10511	0.99881	1992	3	0.4112
ZDHHC19	4	0.9536	0.95348	1	18171	0	0.10229	0.0421	0.10544	0.99881	1993	1	0.10229
NOXA1	4	0.86207	0.86165	1	16422	0	0.35064	0.042111	0.10546	0.99881	1994	3	0.35064
PRR14	4	0.16878	0.31429	0.988824	6057	2	0.09076	0.042116	0.10546	0.99881	1995	2	0.09076
RASSF10	4	0.36496	0.51135	0.995512	9765	2	-0.20404	0.04215	0.10554	0.99881	1996	1	-0.20404
C2orf71	4	0.97282	0.97277	1	18542	0	0.7057	0.042162	0.10556	0.99881	1997	3	0.7057
TULP2	3	0.95782	0.95809	1	18253	0	0.29774	0.042184	0.10282	0.99881	1998	3	0.29774
LCE2A	4	0.478	0.61704	0.998639	11755	1	0.42516	0.042185	0.10561	0.99881	1999	2	0.42516
[truncated: 17,114 more rows]

## Sheet: CHIKV replicon screen
id	num	neg|score	neg|p-value	neg|fdr	neg|rank	neg|goodsgrna	neg|lfc	pos|score	pos|p-value	pos|fdr	pos|rank	pos|goodsgrna	pos|lfc
HNF1A	4	1	1	1	19113	0	0.59429	2.6201e-08	2.5901e-07	0.002475	1	4	0.59429
G3BP1	4	1	1	1	19112	0	0.78333	8.4208e-08	2.5901e-07	0.002475	2	4	0.78333
PCBD1	4	0.83004	0.8367	1	15847	1	0.55288	8.1681e-07	2.3311e-06	0.014851	3	3	0.55288
FOXA2	4	1	1	1	19111	0	0.58804	2.5189e-06	5.4393e-06	0.02599	4	4	0.58804
CEBPA	4	0.99872	0.99871	1	19075	0	0.66565	3.6788e-06	1.0619e-05	0.040594	5	4	0.66565
CSDE1	4	0.99845	0.99846	1	19071	0	0.829	8.3845e-06	2.5642e-05	0.081683	6	4	0.829
EPS15L1	4	0.99998	0.99998	1	19110	0	0.58161	1.6847e-05	6.035e-05	0.149134	7	4	0.58161
FOXA1	4	0.99998	0.99998	1	19109	0	0.57764	1.7694e-05	6.2422e-05	0.149134	8	4	0.57764
RND2	4	0.43828	0.5923	1	11167	2	0.28335	2.213e-05	7.9517e-05	0.168867	9	2	0.28335
CLEC4G	4	0.87153	0.87156	1	16513	1	0.18608	2.5898e-05	9.0913e-05	0.173762	10	2	0.18608
BAG6	4	0.99556	0.9956	1	19002	0	0.52044	4.312e-05	0.00015981	0.276167	11	4	0.52044
GOLGA7	4	0.98723	0.98726	1	18830	0	0.65913	4.9618e-05	0.0001826	0.276167	12	4	0.65913
G3BP2	4	0.95051	0.95045	1	18067	0	0.69441	5.4169e-05	0.00019763	0.276167	13	3	0.69441
POFUT2	4	0.86217	0.86305	1	16357	1	0.4162	5.5573e-05	0.00020229	0.276167	14	3	0.4162
CIPC	4	0.84749	0.85042	1	16107	1	0.39291	6.849e-05	0.00025616	0.326403	15	2	0.39291
PNMAL1	4	0.92128	0.92109	1	17515	0	0.42724	7.5452e-05	0.00028776	0.334595	16	2	0.42724
GDF2	4	0.69768	0.75723	1	14356	1	0.12958	7.7694e-05	0.0002976	0.334595	17	2	0.12958
SEPTIN6	4	0.99991	0.99991	1	19108	0	0.40911	8.9706e-05	0.00033956	0.360561	18	4	0.40911
POLR2D	4	0.68554	0.75143	1	14240	1	1.6289	0.00010883	0.00041468	0.40099	19	3	1.6289
ATP5O	4	0.9259	0.9257	1	17615	0	0.62245	0.00011807	0.00045508	0.40099	20	3	0.62245
ABCA1	4	0.90635	0.90606	1	17229	0	0.61269	0.00012176	0.00047347	0.40099	21	3	0.61269
API5	4	0.99988	0.99988	1	19107	0	0.42414	0.00012306	0.00047632	0.40099	22	4	0.42414
AP2A1	4	0.74226	0.78047	1	14806	1	0.50309	0.00012949	0.00050119	0.40099	23	3	0.50309
TRPM5	4	0.99987	0.99987	1	19106	0	0.47784	0.00013239	0.00051414	0.40099	24	4	0.47784
BOLA1	4	0.98624	0.98623	1	18816	0	0.55285	0.00013502	0.0005245	0.40099	25	4	0.55285
SLC52A2	4	0.86581	0.86629	1	16410	1	0.42277	0.00015757	0.00060894	0.447639	26	3	0.42277
ZNF771	4	0.096982	0.21418	0.971883	4201	3	-0.15252	0.00018128	0.00068923	0.487899	27	1	-0.15252
SH2D4A	4	0.96958	0.96953	1	18443	0	0.57682	0.0001956	0.00074362	0.494196	28	3	0.57682
RICTOR	4	0.9998	0.99981	1	19105	0	0.65006	0.00019748	0.00074984	0.494196	29	4	0.65006
SLC35C1	4	0.99977	0.99977	1	19104	0	0.31053	0.00023296	0.0008752	0.539604	30	4	0.31053
ZNF728	4	0.72203	0.76954	1	14627	1	0.098394	0.00023307	0.0008752	0.539604	31	1	0.098394
WNK2	4	0.99975	0.99975	1	19103	0	0.32106	0.00024806	0.00091975	0.54935	32	4	0.32106
TBCK	4	0.68626	0.75176	1	14247	1	0.46462	0.00026807	0.00099797	0.563445	33	2	0.46462
RPS29	4	0.74536	0.78224	1	14846	1	0.17066	0.00028486	0.001057	0.563445	34	2	0.17066
CLPB	4	0.9667	0.96666	1	18392	0	0.71147	0.00028836	0.0010684	0.563445	35	3	0.71147
INO80E	4	0.99971	0.99971	1	19102	0	0.44221	0.00029139	0.0010788	0.563445	36	4	0.44221
PVRIG	4	0.89167	0.89138	1	16911	0	0.50513	0.0002966	0.0011005	0.563445	37	3	0.50513
MUCL1	4	0.23475	0.40891	1	7740	2	0.17216	0.00030311	0.0011202	0.563445	38	2	0.17216
DNM2	4	0.13875	0.28408	0.984125	5505	2	-0.083354	0.00033664	0.0012389	0.601856	39	2	-0.083354
SH3KBP1	4	0.99966	0.99967	1	19101	0	0.3557	0.00034263	0.0012596	0.601856	40	4	0.3557
TM7SF3	4	0.36158	0.52265	1	9821	1	0.47488	0.00035668	0.0013181	0.614465	41	3	0.47488
ATP11A	4	0.99652	0.99653	1	19026	0	0.50211	0.00037956	0.0014	0.618812	42	4	0.50211
NDE1	4	0.84776	0.85064	1	16110	1	0.64374	0.00038419	0.0014103	0.618812	43	3	0.64374
TRMT61A	4	0.99961	0.99962	1	19100	0	0.88783	0.00038947	0.0014305	0.618812	44	4	0.88783
CHIC2	4	0.9996	0.99961	1	19099	0	0.42963	0.00039728	0.0014569	0.618812	45	4	0.42963
MYO5C	4	0.88043	0.87999	1	16690	1	0.42736	0.00040821	0.0014999	0.623224	46	3	0.42736
ARNT	4	0.98068	0.98072	1	18695	0	0.485	0.00042873	0.0015678	0.627822	47	3	0.485
PSMC5	4	0.72749	0.77244	1	14672	1	0.84679	0.0004402	0.0016098	0.627822	48	3	0.84679
TXNDC17	4	0.99956	0.99957	1	19098	0	0.37404	0.00044379	0.0016237	0.627822	49	4	0.37404
CHD7	4	0.82586	0.8336	1	15778	1	0.64777	0.00044818	0.0016424	0.627822	50	3	0.64777
PAPOLG	4	0.99954	0.99956	1	19097	0	0.45934	0.00045806	0.0016797	0.629489	51	4	0.45934
UBL5	4	0.95047	0.95041	1	18066	0	0.7738	0.00047811	0.001761	0.647277	52	3	0.7738
AKIP1	4	0.018525	0.059556	0.901173	1261	2	-0.29507	0.00049198	0.0018097	0.647435	53	1	-0.29507
RCAN2	4	0.94197	0.9419	1	17920	0	0.50372	0.00049741	0.001831	0.647435	54	3	0.50372
AXIN1	4	0.97729	0.97732	1	18620	0	0.47112	0.00050591	0.0018631	0.647435	55	3	0.47112
ZNF333	4	0.99947	0.99949	1	19096	0	0.4218	0.00052628	0.0019294	0.658504	56	4	0.4218
TRIM69	4	0.061997	0.15204	0.956524	3036	3	-0.2943	0.00059554	0.0021842	0.693538	57	1	-0.2943
IMMT	4	0.9994	0.99941	1	19095	0	0.41895	0.00059649	0.0021863	0.693538	58	4	0.41895
SERPINE3	4	0.61181	0.71906	1	13603	1	0.27519	0.0006016	0.0022081	0.693538	59	2	0.27519
DLG1	4	0.99939	0.9994	1	19094	0	0.54452	0.00061146	0.0022449	0.693538	60	4	0.54452
IL32	4	0.20085	0.37862	1	7198	2	0.20725	0.00061705	0.0022708	0.693538	61	2	0.20725
C14orf177	4	0.083208	0.19017	0.971883	3713	2	0.0355	0.00062328	0.0022889	0.693538	62	2	0.0355
KEAP1	4	0.99091	0.99096	1	18920	0	0.2997	0.00062955	0.002306	0.693538	63	4	0.2997
STRA6	4	0.97446	0.97441	1	18555	0	0.5532	0.00064534	0.0023656	0.693538	64	3	0.5532
SS18	4	0.98348	0.9835	1	18750	0	0.49109	0.00064731	0.0023718	0.693538	65	3	0.49109
CCDC157	4	0.84279	0.84657	1	16024	1	0.47301	0.00066778	0.0024505	0.693538	66	3	0.47301
RHOH	4	0.99932	0.99933	1	19093	0	0.36192	0.00067502	0.0024743	0.693538	67	4	0.36192
AIPL1	4	0.70388	0.76027	1	14424	1	0.46349	0.00067986	0.0024935	0.693538	68	3	0.46349
CREBBP	4	0.99898	0.99897	1	19080	0	0.6599	0.00068823	0.0025287	0.693538	69	4	0.6599
SDHAF1	4	0.35747	0.51889	1	9760	1	0.36712	0.00070375	0.0025821	0.693538	70	3	0.36712
HMCN1	4	0.99927	0.99927	1	19092	0	0.40843	0.00073091	0.0026779	0.693538	71	4	0.40843
LRRC15	4	0.49381	0.64279	1	12111	1	0.456	0.0007311	0.002679	0.693538	72	3	0.456
ULK4	4	0.53422	0.67985	1	12839	1	0.35869	0.00073227	0.0026852	0.693538	73	2	0.35869
KRTAP9-3	4	0.99921	0.9992	1	19091	0	0.29238	0.00079386	0.0029022	0.701687	74	4	0.29238
SLC39A10	4	0.9992	0.99919	1	19090	0	0.45871	0.00079681	0.0029136	0.701687	75	4	0.45871
TBC1D28	4	0.9992	0.99919	1	19089	0	0.42907	0.00080173	0.0029318	0.701687	76	4	0.42907
RRS1	4	0.21075	0.38752	1	7329	2	-0.69393	0.00080262	0.0029338	0.701687	77	1	-0.69393
PAPOLA	4	0.68624	0.75175	1	14246	1	0.43983	0.0008121	0.002968	0.701687	78	2	0.43983
MOB1B	4	0.99919	0.99918	1	19088	0	0.33512	0.00081339	0.0029737	0.701687	79	4	0.33512
ESCO2	4	0.96424	0.96421	1	18343	0	0.066954	0.00085438	0.0031162	0.722277	80	1	0.066954
EED	4	0.99911	0.9991	1	19087	0	0.5089	0.00089273	0.0032607	0.722277	81	4	0.5089
PRR25	4	0.9991	0.99909	1	19086	0	0.38476	0.00089621	0.0032711	0.722277	82	4	0.38476
RBM15	4	0.33773	0.50099	1	9425	1	0.62203	0.00089816	0.0032794	0.722277	83	3	0.62203
PJA1	4	0.29374	0.46143	1	8708	2	0.18699	0.00090615	0.0033063	0.722277	84	2	0.18699
SIRT5	3	0.98183	0.98199	1	18713	0	0.7551	0.00091081	0.0025997	0.693538	85	3	0.7551
GSE1	4	0.99909	0.99908	1	19085	0	0.30496	0.00091215	0.0033265	0.722277	86	4	0.30496
SAMD12	4	0.99908	0.99907	1	19084	0	0.48842	0.00091569	0.0033389	0.722277	87	4	0.48842
CHI3L1	4	0.99908	0.99906	1	19083	0	0.44898	0.00092335	0.0033773	0.722277	88	4	0.44898
NOMO3	4	0.99907	0.99906	1	19082	0	0.40919	0.00093022	0.0034011	0.722277	89	4	0.40919
XKR4	4	0.98258	0.9826	1	18728	0	0.41303	0.00095791	0.0034948	0.734033	90	3	0.41303
SFMBT1	3	0.93312	0.9333	1	17739	0	0.56889	0.0009651	0.0027515	0.701188	91	2	0.56889
TRMT1	4	0.033523	0.09861	0.926316	2024	1	0.40361	0.00099177	0.0035985	0.737673	92	2	0.40361
OR2M2	4	0.12513	0.26162	0.979273	5098	2	-0.22548	0.0010097	0.0036627	0.737673	93	1	-0.22548
MRPS22	4	0.75635	0.7885	1	14967	1	0.64608	0.0010115	0.0036689	0.737673	94	3	0.64608
CCDC96	4	0.99899	0.99898	1	19081	0	0.53062	0.0010123	0.0036741	0.737673	95	4	0.53062
AKAP1	4	0.99669	0.99669	1	19029	0	0.53693	0.0010296	0.0037321	0.737673	96	4	0.53693
KRT2	4	0.26925	0.43959	1	8300	1	0.47642	0.0010443	0.0037891	0.737673	97	3	0.47642
HPDL	4	0.42947	0.5844	1	11007	1	0.31005	0.0010556	0.003829	0.737673	98	2	0.31005
HIRA	4	0.99312	0.99316	1	18958	0	0.48394	0.0010614	0.0038512	0.737673	99	4	0.48394
HSPA1A	4	0.90696	0.9067	1	17237	0	0.41383	0.0010637	0.0038595	0.737673	100	3	0.41383
FDXR	4	0.9989	0.99888	1	19079	0	0.7477	0.0011012	0.004002	0.750697	101	4	0.7477
TADA1	4	0.99889	0.99887	1	19078	0	0.35785	0.0011112	0.0040377	0.750697	102	4	0.35785
MIER3	4	0.96686	0.96681	1	18395	0	0.20022	0.0011132	0.0040455	0.750697	103	3	0.20022
DSE	4	0.076027	0.17742	0.971883	3480	3	-0.32549	0.0011649	0.0042211	0.775752	104	1	-0.32549
BBS2	4	0.9988	0.99879	1	19077	0	0.351	0.0012008	0.0043491	0.786166	105	4	0.351
B3GAT1	4	0.99879	0.99878	1	19076	0	0.26994	0.0012052	0.0043636	0.786166	106	4	0.26994
KRT18	4	0.5597	0.69876	1	13190	1	0.14665	0.0012167	0.0044076	0.786166	107	2	0.14665
EEF2K	4	0.8578	0.85923	1	16288	1	0.27017	0.0012258	0.0044423	0.786166	108	2	0.27017
ST18	4	0.27963	0.44893	1	8460	1	0.3507	0.0012367	0.0044879	0.786947	109	2	0.3507
LRWD1	4	0.0096861	0.032577	0.870132	712	3	-0.30528	0.0012684	0.0046024	0.789933	110	1	-0.30528
MRPL38	4	0.48442	0.63427	1	11941	1	0.81302	0.0012764	0.0046288	0.789933	111	3	0.81302
CHRFAM7A	4	0.99214	0.9922	1	18940	0	0.37758	0.0012843	0.0046547	0.789933	112	4	0.37758
GALR2	4	0.55286	0.69624	1	13139	1	0.45772	0.0012885	0.0046702	0.789933	113	3	0.45772
S100A7	4	0.98049	0.98053	1	18690	0	0.58035	0.0013009	0.0047148	0.790472	114	3	0.58035
IRF2BPL	4	0.97653	0.97652	1	18597	0	0.34823	0.0013202	0.0047821	0.790842	115	3	0.34823
TMEM14A	4	0.66238	0.74062	1	14019	1	0.4795	0.0013241	0.0047998	0.790842	116	3	0.4795
ALCAM	4	0.99864	0.99864	1	19074	0	0.3729	0.0013577	0.0049163	0.803123	117	4	0.3729
RHBDL1	4	0.3378	0.50107	1	9426	2	-0.021402	0.0013719	0.004965	0.804204	118	2	-0.021402
SCML1	4	0.99861	0.99861	1	19073	0	0.31174	0.0013895	0.005023	0.806764	119	4	0.31174
ISG20L2	4	0.96707	0.96701	1	18397	0	0.48191	0.0014237	0.0051432	0.813395	120	3	0.48191
NR6A1	4	0.99857	0.99857	1	19072	0	0.36987	0.0014252	0.0051494	0.813395	121	4	0.36987
GRM4	4	0.69926	0.758	1	14375	1	0.44034	0.001465	0.0052939	0.817893	122	3	0.44034
FAM118A	4	0.99791	0.99793	1	19063	0	0.46808	0.0014672	0.0053022	0.817893	123	4	0.46808
EBF3	4	0.55379	0.6966	1	13145	1	0.45268	0.0014697	0.0053136	0.817893	124	3	0.45268
ODF3B	4	0.24303	0.41623	1	7858	1	0.47533	0.0014879	0.0053737	0.817893	125	3	0.47533
PRM1	4	0.94194	0.94186	1	17919	0	0.3072	0.0014912	0.0053919	0.817893	126	3	0.3072
NTN4	4	0.076074	0.1775	0.971883	3482	3	-0.28284	0.0015271	0.0055296	0.822975	127	1	-0.28284
DNAJC14	4	0.99406	0.99411	1	18977	0	0.33492	0.001553	0.0056198	0.822975	128	4	0.33492
NFKBIL1	4	0.99843	0.99845	1	19070	0	0.38896	0.0015703	0.0056794	0.822975	129	4	0.38896
AMFR	4	0.95193	0.95183	1	18102	0	0.33782	0.0015706	0.0056804	0.822975	130	3	0.33782
ZNF713	4	0.87227	0.87224	1	16528	1	0.039896	0.0015789	0.005711	0.822975	131	2	0.039896
TRIM36	4	0.93811	0.93807	1	17842	0	0.53874	0.0015948	0.0057669	0.822975	132	3	0.53874
NOSIP	4	0.9984	0.99841	1	19069	0	0.45278	0.0015986	0.0057819	0.822975	133	4	0.45278
CNN3	4	0.98903	0.98909	1	18874	0	0.42473	0.0015988	0.005783	0.822975	134	4	0.42473
HAVCR1	4	0.96784	0.9678	1	18409	0	0.37738	0.0016118	0.005827	0.822975	135	3	0.37738
VNN3	4	0.98704	0.98706	1	18828	0	0.36702	0.0016234	0.005869	0.822975	136	4	0.36702
LRRC3	4	0.091397	0.20451	0.971883	3999	3	-0.31089	0.0016306	0.005899	0.822975	137	1	-0.31089
CRYGS	4	0.99834	0.99835	1	19068	0	0.46755	0.001657	0.0059933	0.823927	138	4	0.46755
HIST1H1B	4	0.95276	0.95263	1	18120	0	0.5152	0.0016604	0.0060031	0.823927	139	3	0.5152
C1orf54	4	0.90393	0.90359	1	17176	0	0.17441	0.0016824	0.0060736	0.823927	140	2	0.17441
HIST2H2AC	4	0.32949	0.4936	1	9301	2	0.3395	0.0016967	0.0061217	0.823927	141	2	0.3395
CRISP3	4	0.14281	0.29058	0.984125	5623	2	0.13554	0.0017198	0.0062129	0.823927	142	2	0.13554
OR11L1	4	0.9706	0.97055	1	18467	0	0.26119	0.0017249	0.0062305	0.823927	143	2	0.26119
TNFSF14	4	0.75243	0.78631	1	14915	1	0.16614	0.0017341	0.0062637	0.823927	144	3	0.16614
PCYT1A	4	0.83531	0.84077	1	15923	1	0.79942	0.0017508	0.0063212	0.823927	145	3	0.79942
CCDC27	4	0.92279	0.92265	1	17552	0	0.32923	0.0017585	0.0063461	0.823927	146	2	0.32923
USP7	4	0.99783	0.99784	1	19061	0	0.51928	0.0017612	0.006358	0.823927	147	4	0.51928
PDE4DIP	4	0.39063	0.54897	1	10300	2	0.10394	0.0017858	0.0064579	0.823927	148	2	0.10394
ZBTB1	4	0.98316	0.98319	1	18739	0	0.45739	0.0017889	0.0064662	0.823927	149	3	0.45739
KLHDC8A	4	0.64569	0.73329	1	13864	1	0.50992	0.0018083	0.0065237	0.825749	150	3	0.50992
SRP9	4	0.98052	0.98055	1	18692	0	0.25231	0.0018375	0.0066232	0.826703	151	3	0.25231
ZDHHC9	4	0.91264	0.91244	1	17356	0	0.040331	0.0018893	0.0068092	0.826703	152	1	0.040331
PIK3R2	4	0.30335	0.47007	1	8878	2	0.25842	0.0018908	0.0068143	0.826703	153	2	0.25842
TELO2	4	0.79784	0.81418	1	15412	1	0.73782	0.001901	0.0068465	0.826703	154	3	0.73782
C18orf25	4	0.77348	0.79869	1	15157	1	0.3372	0.0019016	0.0068501	0.826703	155	2	0.3372
RAPSN	4	0.55229	0.69602	1	13134	1	0.25743	0.0019287	0.0069537	0.826703	156	2	0.25743
FNDC1	4	0.99807	0.99808	1	19067	0	0.31679	0.0019321	0.0069635	0.826703	157	4	0.31679
ARMC6	4	0.61232	0.71928	1	13607	1	0.17643	0.001941	0.0069915	0.826703	158	2	0.17643
COL4A3BP	4	0.99805	0.99806	1	19066	0	0.2614	0.0019527	0.0070335	0.826703	159	4	0.2614
PLD6	4	0.99804	0.99805	1	19065	0	0.32264	0.0019643	0.0070796	0.826703	160	4	0.32264
MMP3	4	0.7984	0.81459	1	15423	1	0.63507	0.0019764	0.0071221	0.826703	161	3	0.63507
AIF1L	4	0.99801	0.99802	1	19064	0	0.30109	0.0019925	0.0071796	0.826703	162	4	0.30109
FLG2	4	0.087642	0.19784	0.971883	3860	3	-0.23961	0.0019927	0.0071801	0.826703	163	1	-0.23961
TRMT10A	4	0.96201	0.96193	1	18300	0	0.4282	0.0020444	0.0073562	0.839159	164	3	0.4282
SLC9A3R2	4	0.77155	0.79758	1	15137	1	0.58429	0.0020586	0.0074023	0.839159	165	3	0.58429
SPDYE4	4	0.86008	0.86118	1	16318	1	0.073798	0.0020961	0.0075505	0.839159	166	2	0.073798
FBRSL1	4	0.97374	0.97367	1	18535	0	0.35343	0.0021236	0.0076463	0.839159	167	2	0.35343
OPN1LW	4	0.63785	0.72992	1	13805	1	0.39538	0.0021329	0.0076789	0.839159	168	3	0.39538
INHBE	4	0.40903	0.56577	1	10622	1	0.095392	0.0021479	0.0077354	0.839159	169	2	0.095392
PNPLA1	4	0.99783	0.99785	1	19062	0	0.47665	0.0021706	0.0078131	0.839159	170	4	0.47665
SLA	4	0.98427	0.98428	1	18770	0	0.59058	0.0021822	0.0078483	0.839159	171	3	0.59058
PYCRL	4	0.99414	0.99419	1	18979	0	0.29588	0.0021996	0.0079084	0.839159	172	4	0.29588
FRAS1	4	0.9978	0.99782	1	19060	0	0.35652	0.002201	0.0079126	0.839159	173	4	0.35652
MVB12A	4	0.99779	0.99781	1	19059	0	0.34231	0.0022078	0.0079348	0.839159	174	4	0.34231
FZR1	4	0.99779	0.99781	1	19058	0	0.30732	0.0022099	0.0079405	0.839159	175	4	0.30732
TRAPPC6A	4	0.058324	0.14531	0.956086	2901	3	-0.33429	0.0022513	0.0080928	0.839159	176	1	-0.33429
GGACT	4	0.99775	0.99776	1	19057	0	0.32128	0.002253	0.0080965	0.839159	177	4	0.32128
CD93	4	0.74055	0.77951	1	14784	1	0.33449	0.0022566	0.0081089	0.839159	178	2	0.33449
KLF15	4	0.99772	0.99773	1	19056	0	0.19929	0.0022815	0.0081928	0.839159	179	4	0.19929
SHMT1	3	0.99705	0.9971	1	19037	0	0.50671	0.0022854	0.0063911	0.823927	180	3	0.50671
SCAP	4	0.9977	0.99771	1	19055	0	0.42892	0.0022972	0.0082441	0.839159	181	4	0.42892
RPGR	4	0.75928	0.79021	1	15000	1	0.42769	0.0023076	0.0082881	0.839159	182	3	0.42769
PDZK1IP1	4	0.99768	0.99768	1	19054	0	0.24853	0.0023229	0.0083446	0.839159	183	4	0.24853
SOAT1	4	0.95144	0.95135	1	18089	0	0.33534	0.0023246	0.0083482	0.839159	184	3	0.33534
FAM89B	4	0.95772	0.95769	1	18222	0	0.49374	0.0023324	0.0083752	0.839159	185	3	0.49374
CT47A3	4	0.30737	0.47366	1	8944	1	0.24825	0.0023547	0.0084534	0.839159	186	2	0.24825
LASP1	4	0.97047	0.97041	1	18463	0	0.33755	0.0023741	0.0085259	0.839159	187	3	0.33755
TOR4A	4	0.99762	0.99762	1	19053	0	0.29214	0.0023776	0.0085414	0.839159	188	4	0.29214
TP53I11	4	0.99762	0.99762	1	19052	0	0.33778	0.0023826	0.0085616	0.839159	189	4	0.33778
LOR	4	0.26007	0.43143	1	8132	2	0.21196	0.0023845	0.0085673	0.839159	190	2	0.21196
PKMYT1	4	0.6399	0.7308	1	13823	1	0.50325	0.0023906	0.0085943	0.839159	191	3	0.50325
EIF4E2	4	0.9976	0.9976	1	19051	0	0.38949	0.0023983	0.0086119	0.839159	192	4	0.38949
PAX9	4	0.9976	0.9976	1	19050	0	0.29191	0.0024006	0.0086207	0.839159	193	4	0.29191
B4GALT3	4	0.23649	0.41045	1	7763	1	-0.016578	0.0024064	0.0086383	0.839159	194	1	-0.016578
SOX8	4	0.99758	0.99758	1	19049	0	0.25347	0.0024186	0.0086891	0.839159	195	4	0.25347
NFATC4	4	0.99758	0.99758	1	19048	0	0.35573	0.0024203	0.0086932	0.839159	196	4	0.35573
SPRY2	3	0.39997	0.53484	1	10470	1	0.14982	0.002426	0.0067739	0.826703	197	2	0.14982
MAPK15	4	0.61807	0.72164	1	13654	1	0.32014	0.0024482	0.0087823	0.839819	198	2	0.32014
FTL	4	0.79229	0.81048	1	15336	1	0.34228	0.0024581	0.0088253	0.839819	199	3	0.34228
TXNRD1	3	0.1498	0.26151	0.979076	5829	1	0.57212	0.0024633	0.006875	0.826703	200	2	0.57212
ACE	4	0.55892	0.69848	1	13185	1	0.4764	0.0024943	0.0089331	0.839819	201	3	0.4764
OR10G8	4	0.92506	0.92486	1	17597	0	0.47912	0.0024956	0.0089372	0.839819	202	3	0.47912
LOC158434	4	0.30268	0.46947	1	8865	2	-0.018538	0.0025098	0.0089802	0.839819	203	1	-0.018538
TUBA4A	4	0.5507	0.69527	1	13112	1	0.30104	0.0025314	0.0090481	0.839819	204	3	0.30104
USE1	4	0.94733	0.9473	1	18016	0	0.57181	0.0025556	0.0091284	0.839819	205	3	0.57181
FETUB	4	0.58458	0.70818	1	13403	1	0.46723	0.00257	0.0091745	0.839819	206	3	0.46723
RBM3	4	0.1465	0.29653	0.984285	5745	2	0.099059	0.0025781	0.009203	0.839819	207	2	0.099059
CRADD	4	0.95118	0.9511	1	18079	0	0.53304	0.0025812	0.0092123	0.839819	208	3	0.53304
DDAH2	4	0.43137	0.58611	1	11052	2	0.17455	0.0026001	0.0092708	0.839819	209	2	0.17455
OR6C70	4	0.98167	0.98171	1	18708	0	0.29674	0.0026127	0.0093154	0.839819	210	3	0.29674
ERICH1	4	0.39659	0.55439	1	10411	2	0.06038	0.0026132	0.0093164	0.839819	211	2	0.06038
CLASP2	4	0.18197	0.35211	0.997041	6730	2	0.082594	0.0026221	0.009348	0.839819	212	2	0.082594
HMGN2	4	0.98628	0.98628	1	18817	0	0.52972	0.0026536	0.0094464	0.839819	213	4	0.52972
ELANE	4	0.99734	0.99735	1	19047	0	0.3858	0.0026587	0.0094635	0.839819	214	4	0.3858
P2RY8	4	0.73775	0.77797	1	14756	1	0.15662	0.0026649	0.0094848	0.839819	215	3	0.15662
CHAD	4	0.99733	0.99734	1	19046	0	0.27792	0.0026659	0.009491	0.839819	216	4	0.27792
PIP5K1C	4	0.99727	0.99727	1	19045	0	0.2628	0.0027279	0.0097111	0.848447	217	4	0.2628
ARL6IP5	4	0.99726	0.99726	1	19044	0	0.20209	0.0027378	0.0097412	0.848447	218	4	0.20209
UNK	4	0.52034	0.66703	1	12590	1	0.39673	0.0027391	0.0097458	0.848447	219	3	0.39673
KCTD17	4	0.99726	0.99726	1	19043	0	0.2556	0.0027433	0.009766	0.848447	220	4	0.2556
DNMT3L	4	0.99724	0.99724	1	19042	0	0.20149	0.0027583	0.0098158	0.848475	221	4	0.20149
HSPA5	4	0.098239	0.21631	0.972662	4245	2	-0.98168	0.0027683	0.0098551	0.848475	222	1	-0.98168
PDK2	4	0.99721	0.99721	1	19041	0	0.31981	0.0027934	0.0099422	0.852129	223	4	0.31981
SYT9	4	0.99718	0.99719	1	19040	0	0.30059	0.002818	0.010038	0.85393	224	4	0.30059
S100A16	4	0.99716	0.99716	1	19039	0	0.34276	0.0028409	0.010117	0.85393	225	4	0.34276
TMEM8A	4	0.99715	0.99715	1	19038	0	0.57768	0.0028536	0.010165	0.85393	226	4	0.57768
IL15RA	4	0.90179	0.90142	1	17134	0	0.058085	0.0028717	0.010229	0.85393	227	2	0.058085
CCDC85A	4	0.99646	0.99647	1	19021	0	0.35994	0.0028747	0.010238	0.85393	228	4	0.35994
TIGAR	4	0.15915	0.31654	0.991187	6087	3	-0.23888	0.0029233	0.010424	0.85393	229	1	-0.23888
LRRC37A	4	0.57055	0.70282	1	13291	1	0.41858	0.0029237	0.010425	0.85393	230	2	0.41858
GIMD1	4	0.89348	0.89315	1	16946	0	0.43794	0.0029489	0.010505	0.85393	231	3	0.43794
RNF183	4	0.97208	0.97205	1	18497	0	0.33955	0.0029504	0.01051	0.85393	232	3	0.33955
SLC22A4	4	0.20278	0.38035	1	7225	1	0.28822	0.002957	0.010536	0.85393	233	2	0.28822
SLC17A6	4	0.51365	0.66084	1	12482	2	0.15243	0.0029604	0.010545	0.85393	234	2	0.15243
DDX28	4	0.79514	0.8124	1	15369	1	0.022164	0.002975	0.010599	0.85393	235	1	0.022164
FAM175B	4	0.78058	0.80303	1	15224	1	0.23532	0.0029805	0.010617	0.85393	236	2	0.23532
NFXL1	4	0.99701	0.99701	1	19036	0	0.41249	0.0029877	0.010637	0.85393	237	4	0.41249
PLEKHD1	4	0.99699	0.99699	1	19035	0	0.42818	0.0030096	0.010716	0.85393	238	4	0.42818
SHOX2	4	0.84857	0.8513	1	16119	1	0.28733	0.0030267	0.010777	0.85393	239	3	0.28733
KIFC1	4	0.99696	0.99696	1	19034	0	0.21627	0.0030363	0.010811	0.85393	240	4	0.21627
PTGIS	4	0.58797	0.70953	1	13440	1	0.42693	0.0030367	0.010812	0.85393	241	3	0.42693
NAIP	4	0.661	0.74001	1	14005	1	0.18315	0.0030379	0.010816	0.85393	242	2	0.18315
NUDT12	4	0.99693	0.99693	1	19033	0	0.39853	0.0030652	0.010901	0.85393	243	4	0.39853
SIRT2	4	0.99693	0.99693	1	19032	0	0.36056	0.0030679	0.010915	0.85393	244	4	0.36056
PSAPL1	4	0.17363	0.33918	0.997041	6488	1	0.18117	0.0030784	0.010946	0.85393	245	2	0.18117
C9orf172	4	0.78743	0.80738	1	15290	1	0.47209	0.0031232	0.011103	0.862654	246	3	0.47209
C15orf26	4	0.88224	0.88178	1	16727	1	0.63651	0.0031542	0.011201	0.863164	247	3	0.63651
CHCHD5	4	0.9968	0.9968	1	19031	0	0.35311	0.0032031	0.011373	0.863164	248	4	0.35311
CTTN	4	0.31629	0.48171	1	9092	1	0.6451	0.0032166	0.011424	0.863164	249	3	0.6451
GGA2	4	0.99675	0.99675	1	19030	0	0.35072	0.0032536	0.011567	0.863164	250	4	0.35072
PIAS4	4	0.15817	0.31504	0.990193	6068	1	0.30801	0.0032699	0.011615	0.863164	251	3	0.30801
REN	4	0.78051	0.80299	1	15223	1	0.37502	0.0032712	0.011619	0.863164	252	3	0.37502
TRIOBP	4	0.86387	0.86454	1	16383	1	0.38727	0.0032832	0.011658	0.863164	253	3	0.38727
OSGIN1	4	0.81362	0.82495	1	15605	1	0.46811	0.0032938	0.011689	0.863164	254	3	0.46811
CCDC110	4	0.86855	0.86877	1	16468	1	0.31228	0.0033231	0.011796	0.863164	255	3	0.31228
DNAJC6	4	0.99668	0.99668	1	19028	0	0.42295	0.003324	0.0118	0.863164	256	4	0.42295
SPESP1	4	0.26761	0.43816	1	8268	2	-0.073087	0.0033367	0.011844	0.863164	257	1	-0.073087
BCL2L10	4	0.98116	0.98118	1	18703	0	0.30316	0.0033611	0.011933	0.863164	258	3	0.30316
CNIH3	4	0.78256	0.8043	1	15251	1	0.090229	0.0033884	0.012027	0.863164	259	2	0.090229
CCNL2	4	0.95221	0.9521	1	18109	0	0.33743	0.0034111	0.012097	0.863164	260	3	0.33743
COPG2	4	0.06917	0.1651	0.966852	3255	1	0.477	0.0034153	0.012113	0.863164	261	3	0.477
SOX5	4	0.28709	0.45556	1	8593	1	0.4676	0.0034362	0.012189	0.863164	262	3	0.4676
ALK	4	0.95771	0.95767	1	18221	0	0.43961	0.0034401	0.012204	0.863164	263	3	0.43961
NT5DC2	4	0.99654	0.99654	1	19027	0	0.28131	0.0034609	0.012276	0.863164	264	4	0.28131
MRPS14	4	0.99652	0.99652	1	19025	0	0.5704	0.0034809	0.012342	0.863164	265	4	0.5704
XKR5	4	0.33939	0.50253	1	9459	2	-0.14894	0.0034917	0.012387	0.863164	266	1	-0.14894
ZNF645	4	0.43897	0.59293	1	11179	2	0.23717	0.0035049	0.012428	0.863164	267	2	0.23717
SPN	4	0.94678	0.94674	1	18005	0	0.52449	0.0035266	0.012496	0.863164	268	3	0.52449
TMEM258	4	0.99646	0.99647	1	19024	0	0.47648	0.0035384	0.012533	0.863164	269	4	0.47648
ZNF211	4	0.99646	0.99647	1	19023	0	0.30354	0.0035399	0.012539	0.863164	270	4	0.30354
NR2F6	4	0.99646	0.99647	1	19022	0	0.53533	0.0035407	0.012541	0.863164	271	4	0.53533
ARHGAP36	4	0.95212	0.95201	1	18106	0	0.28287	0.0035434	0.012547	0.863164	272	3	0.28287
ITIH1	4	0.78773	0.80757	1	15296	1	0.30896	0.003547	0.012559	0.863164	273	3	0.30896
DGAT2	4	0.9251	0.9249	1	17599	0	0.44149	0.0035487	0.012568	0.863164	274	3	0.44149
PNMA2	4	0.99644	0.99646	1	19020	0	0.30023	0.003561	0.012607	0.863164	275	4	0.30023
NODAL	4	0.99643	0.99645	1	19019	0	0.41034	0.0035701	0.012632	0.863164	276	4	0.41034
MUC12	4	0.72415	0.77068	1	14642	1	0.42666	0.003589	0.012694	0.863164	277	2	0.42666
MRPS18C	4	0.54226	0.68735	1	12970	1	-0.075468	0.0035951	0.012713	0.863164	278	1	-0.075468
EDNRB	4	0.00033664	0.0012389	0.676521	35	1	0.32822	0.0036184	0.012813	0.863164	279	2	0.32822
LY6D	4	0.99637	0.99639	1	19018	0	0.34118	0.0036271	0.012838	0.863164	280	4	0.34118
OPN1MW2	4	0.92798	0.92775	1	17652	0	0.4337	0.0036445	0.012908	0.863164	281	3	0.4337
CCDC50	4	0.91518	0.91497	1	17403	0	0.10081	0.0036467	0.012917	0.863164	282	2	0.10081
KCNJ10	4	0.98461	0.98462	1	18780	0	0.38939	0.0036591	0.012964	0.863164	283	3	0.38939
ATG9A	4	0.90391	0.90357	1	17175	0	0.30998	0.0036667	0.012993	0.863164	284	3	0.30998
KIF13A	4	0.37966	0.53904	1	10122	1	0.27502	0.0036814	0.013036	0.863164	285	3	0.27502
COX8A	4	0.47064	0.62174	1	11723	1	0.13903	0.0036984	0.013093	0.863164	286	2	0.13903
PCDHGA3	4	0.76321	0.79257	1	15055	1	0.31921	0.0037	0.013101	0.863164	287	2	0.31921
DDX24	4	0.28121	0.45036	1	8488	2	0.1668	0.0037187	0.013165	0.863164	288	2	0.1668
GHITM	4	0.99627	0.9963	1	19017	0	0.3466	0.0037324	0.013205	0.863164	289	4	0.3466
CCNF	4	0.95388	0.95377	1	18147	0	0.34234	0.003738	0.013229	0.863164	290	3	0.34234
MRO	4	0.25568	0.42754	1	8070	2	-0.03833	0.00375	0.013271	0.863164	291	1	-0.03833
CLDN4	4	0.99624	0.99627	1	19016	0	0.24024	0.0037638	0.013308	0.863164	292	4	0.24024
ZNF703	4	0.80449	0.81867	1	15497	1	0.44794	0.0037776	0.013359	0.863164	293	3	0.44794
OR4X2	4	0.99621	0.99624	1	19015	0	0.29184	0.003793	0.013415	0.863164	294	4	0.29184
MGAT2	4	0.9962	0.99623	1	19014	0	0.36516	0.0038001	0.01344	0.863164	295	4	0.36516
WBSCR16	4	0.12061	0.25408	0.978947	4944	2	-0.61288	0.0038017	0.013447	0.863164	296	1	-0.61288
DEGS2	4	0.79128	0.80984	1	15322	1	0.32042	0.0038051	0.013458	0.863164	297	2	0.32042
JMJD6	4	0.99348	0.99352	1	18970	0	0.57047	0.0038241	0.01352	0.864217	298	4	0.57047
WASF2	4	0.91936	0.91918	1	17476	0	0.44271	0.003846	0.013603	0.86665	299	3	0.44271
OR6S1	4	0.069317	0.16538	0.966852	3264	2	0.25098	0.0038735	0.013697	0.869725	300	2	0.25098
CCDC124	4	0.99607	0.99611	1	19013	0	0.37468	0.0039253	0.013855	0.874251	301	4	0.37468
FBN3	4	0.99606	0.99609	1	19012	0	0.37345	0.0039383	0.013903	0.874251	302	4	0.37345
TMEM180	4	0.41991	0.57562	1	10826	2	0.21284	0.0039501	0.013942	0.874251	303	2	0.21284
PSMC3	4	0.2665	0.4372	1	8245	2	0.30671	0.0039566	0.013962	0.874251	304	2	0.30671
NUP62CL	4	0.99602	0.99605	1	19011	0	0.22129	0.0039792	0.014035	0.874251	305	4	0.22129
SEC23A	4	0.23068	0.40531	1	7667	1	0.56604	0.0040041	0.014122	0.874251	306	3	0.56604
LMNTD2	4	0.99599	0.99603	1	19010	0	0.41648	0.0040063	0.014129	0.874251	307	4	0.41648
PLEKHA2	4	0.097267	0.21468	0.971883	4216	1	-0.080651	0.0040083	0.014134	0.874251	308	1	-0.080651
MTMR12	4	0.99597	0.996	1	19009	0	0.27607	0.004027	0.014207	0.875283	309	4	0.27607
EDEM1	4	0.99596	0.99599	1	19008	0	0.33551	0.0040394	0.014242	0.875283	310	4	0.33551
NHSL2	4	0.88652	0.88618	1	16812	0	0.13866	0.0040599	0.014311	0.876698	311	2	0.13866
NGFR	4	0.96647	0.96641	1	18385	0	0.41097	0.0040769	0.014368	0.877376	312	3	0.41097
PDCD5	4	0.10096	0.22098	0.972854	4326	3	-0.18826	0.0041115	0.014488	0.881662	313	1	-0.18826
TBC1D24	4	0.93297	0.93276	1	17734	0	0.33148	0.0041533	0.014634	0.881662	314	3	0.33148
CNPY3	4	0.99349	0.99353	1	18971	0	0.38191	0.0041578	0.014653	0.881662	315	4	0.38191
NXPH4	4	0.30206	0.4689	1	8853	2	0.092207	0.0041684	0.014681	0.881662	316	2	0.092207
TMEM259	4	0.8306	0.83715	1	15855	1	0.25013	0.0041803	0.014716	0.881662	317	2	0.25013
EPS8L2	4	0.98804	0.98807	1	18854	0	0.36074	0.0041961	0.014774	0.881662	318	4	0.36074
ACOT1	4	0.16999	0.33358	0.996441	6385	2	0.10633	0.004208	0.014811	0.881662	319	2	0.10633
MRPS7	4	0.16482	0.32546	0.993449	6252	3	-0.16428	0.0042148	0.014832	0.881662	320	1	-0.16428
TNNT2	3	0.99371	0.99384	1	18975	0	0.53178	0.0042307	0.011657	0.863164	321	3	0.53178
JMY	4	0.99577	0.9958	1	19007	0	0.16919	0.0042312	0.014895	0.881662	322	4	0.16919
IL34	4	0.99576	0.99579	1	19006	0	0.37038	0.0042372	0.014914	0.881662	323	4	0.37038
C11orf94	4	0.99575	0.99578	1	19005	0	0.18454	0.0042484	0.014946	0.881662	324	4	0.18454
RASL11B	4	0.92399	0.92384	1	17575	0	0.19541	0.0042664	0.015004	0.882361	325	3	0.19541
ANKRD12	4	0.018496	0.059477	0.901173	1259	3	-0.39578	0.0043181	0.015173	0.886617	326	1	-0.39578
COQ7	4	0.97491	0.97487	1	18563	0	0.42151	0.0043398	0.015246	0.886617	327	3	0.42151
MT1F	4	0.70098	0.75883	1	14388	1	0.43848	0.0043616	0.015322	0.886617	328	3	0.43848
PPFIBP2	4	0.99563	0.99567	1	19004	0	0.26095	0.0043694	0.015354	0.886617	329	4	0.26095
MCL1	4	0.89497	0.89465	1	16972	0	0.25065	0.0043697	0.015354	0.886617	330	2	0.25065
SLC44A4	4	0.99559	0.99562	1	19003	0	0.1631	0.004411	0.015485	0.88929	331	4	0.1631
SPTBN1	4	0.95944	0.95935	1	18253	0	0.41991	0.0044131	0.015494	0.88929	332	3	0.41991
UCN2	4	0.47227	0.62321	1	11745	1	0.46882	0.0044508	0.015616	0.893594	333	3	0.46882
ART3	4	0.12462	0.2608	0.979076	5081	3	-0.17094	0.004473	0.015699	0.895714	334	1	-0.17094
DHRS3	4	0.099376	0.21828	0.972854	4273	1	0.20614	0.0045246	0.015881	0.89865	335	3	0.20614
SLFN13	4	0.69206	0.75454	1	14303	1	0.50915	0.004562	0.016006	0.89865	336	3	0.50915
FGFBP3	4	0.99544	0.99548	1	19001	0	0.32856	0.0045636	0.016011	0.89865	337	4	0.32856
GPSM3	4	0.99543	0.99547	1	19000	0	0.36093	0.0045746	0.016043	0.89865	338	4	0.36093
RMND5B	4	0.95114	0.95107	1	18078	0	0.084471	0.0045762	0.016048	0.89865	339	2	0.084471
ACTL6B	4	0.6348	0.72861	1	13787	1	0.37083	0.0045848	0.016076	0.89865	340	2	0.37083
PDZD4	4	0.83644	0.8416	1	15938	1	0.31414	0.0045861	0.016082	0.89865	341	3	0.31414
FOXA3	4	0.98359	0.9836	1	18751	0	0.37107	0.0046264	0.016213	0.89865	342	3	0.37107
ACSM1	4	0.024403	0.076516	0.913677	1584	1	-0.0033925	0.0046278	0.016221	0.89865	343	1	-0.0033925
XPO6	4	0.96432	0.96429	1	18347	0	0.50281	0.0046458	0.016284	0.89865	344	3	0.50281
CD160	4	0.99534	0.99538	1	18999	0	0.30788	0.004658	0.016322	0.89865	345	4	0.30788
SSTR1	4	0.99533	0.99536	1	18998	0	0.42817	0.0046728	0.01637	0.89865	346	4	0.42817
PFDN2	4	0.46892	0.62018	1	11691	2	-0.2649	0.0046794	0.016392	0.89865	347	1	-0.2649
RNPC3	4	0.87045	0.87052	1	16499	1	0.36946	0.0046845	0.016409	0.89865	348	2	0.36946
ACER1	4	0.99528	0.99532	1	18997	0	0.2857	0.0047183	0.016542	0.90264	349	4	0.2857
ICAM5	4	0.97854	0.97858	1	18642	0	0.37122	0.0047272	0.016577	0.90264	350	3	0.37122
AMMECR1	4	0.10118	0.22139	0.972854	4336	2	-0.076336	0.0047827	0.016769	0.907078	351	2	-0.076336
TRAF3IP3	4	0.53059	0.67644	1	12773	1	0.25801	0.0048022	0.016836	0.907078	352	2	0.25801
RABEP1	4	0.96366	0.9636	1	18333	0	0.30632	0.0048113	0.016862	0.907078	353	3	0.30632
GSTA3	4	0.65367	0.73673	1	13939	1	0.36692	0.0048212	0.016896	0.907078	354	3	0.36692
SLC39A7	4	0.033321	0.098204	0.926316	2017	1	-0.087923	0.0048343	0.016941	0.907078	355	1	-0.087923
CMTM3	4	0.99516	0.99519	1	18996	0	0.30978	0.004835	0.016943	0.907078	356	4	0.30978
STAM	4	0.49957	0.64802	1	12217	2	-0.11779	0.0048859	0.017119	0.910956	357	1	-0.11779
MLF1	4	0.51441	0.66153	1	12496	2	0.21819	0.004917	0.017224	0.910956	358	2	0.21819
CFAP53	4	0.017521	0.056605	0.896673	1201	3	-0.25995	0.0049375	0.017292	0.910956	359	1	-0.25995
ARMC1	4	0.93093	0.93069	1	17700	0	0.18992	0.0049598	0.017365	0.910956	360	2	0.18992
MC3R	4	0.95541	0.95532	1	18176	0	0.46787	0.0049737	0.0174	0.910956	361	3	0.46787
PLA2G10	4	0.90041	0.90005	1	17098	0	0.68736	0.0050383	0.017619	0.910956	362	3	0.68736
MED23	4	0.99496	0.995	1	18995	0	0.24423	0.0050396	0.017625	0.910956	363	4	0.24423
PLD5	4	0.98584	0.98584	1	18810	0	0.20916	0.0050407	0.017629	0.910956	364	4	0.20916
SERPINA4	4	0.071426	0.1692	0.967859	3337	1	0.31187	0.0050571	0.017689	0.910956	365	3	0.31187
CRYGA	4	0.99492	0.99497	1	18994	0	0.28283	0.0050779	0.017761	0.910956	366	4	0.28283
KCNG1	4	0.14055	0.28696	0.984125	5558	2	0.020876	0.0050923	0.017812	0.910956	367	2	0.020876
THY1	4	0.9949	0.99494	1	18993	0	0.21912	0.0051035	0.017852	0.910956	368	4	0.21912
KLK1	4	0.64481	0.73292	1	13856	1	0.33232	0.0051276	0.01793	0.910956	369	3	0.33232
PHOX2A	4	0.12577	0.26268	0.979734	5115	2	-0.060636	0.0051439	0.017973	0.910956	370	2	-0.060636
CRH	4	0.90145	0.90109	1	17128	0	0.29491	0.0051461	0.01798	0.910956	371	2	0.29491
DOCK11	4	0.79741	0.81387	1	15400	1	0.17912	0.0051548	0.018009	0.910956	372	2	0.17912
KRTAP10-12	4	0.97524	0.97518	1	18573	0	0.50376	0.0051588	0.018021	0.910956	373	3	0.50376
GYG2	4	0.99484	0.99488	1	18992	0	0.44423	0.0051631	0.018035	0.910956	374	4	0.44423
KLHDC4	4	0.99482	0.99486	1	18991	0	0.34833	0.0051791	0.018095	0.910956	375	4	0.34833
CCDC175	4	0.58192	0.70717	1	13376	1	0.35417	0.0051811	0.018104	0.910956	376	2	0.35417
SOCS1	4	0.64135	0.73146	1	13830	1	0.54271	0.0051813	0.018104	0.910956	377	3	0.54271
PLA2G2F	4	0.29114	0.45918	1	8668	1	0.30412	0.0051955	0.018149	0.910956	378	3	0.30412
PHACTR2	4	0.61293	0.71954	1	13613	1	0.40815	0.0051986	0.018159	0.910956	379	3	0.40815
SLC27A1	4	0.99476	0.99481	1	18990	0	0.39616	0.0052364	0.018285	0.912582	380	4	0.39616
ZG16B	4	0.96178	0.96169	1	18295	0	0.14981	0.0052471	0.018321	0.912582	381	3	0.14981
GSC2	4	0.91729	0.91709	1	17442	0	0.36032	0.0052775	0.018433	0.912582	382	3	0.36032
TMEM44	4	0.99471	0.99476	1	18989	0	0.22385	0.00529	0.018474	0.912582	383	4	0.22385
PLEKHF2	4	0.54204	0.68714	1	12968	2	0.28416	0.0052987	0.018503	0.912582	384	2	0.28416
ADD2	4	0.99467	0.99472	1	18988	0	0.22788	0.0053277	0.018595	0.912582	385	4	0.22788
CIR1	4	0.99466	0.99471	1	18987	0	0.47288	0.0053389	0.018637	0.912582	386	4	0.47288
PEX19	4	0.99465	0.9947	1	18986	0	0.24521	0.0053502	0.018668	0.912582	387	4	0.24521
WDR36	4	0.36151	0.52257	1	9820	1	0.091419	0.0053503	0.018668	0.912582	388	2	0.091419
VSIG8	4	0.93612	0.93602	1	17800	0	0.50816	0.0053668	0.018725	0.912582	389	3	0.50816
PALD1	4	0.68987	0.75349	1	14287	1	-0.05891	0.0054018	0.018836	0.912582	390	1	-0.05891
PARG	4	0.80693	0.82031	1	15520	1	0.46046	0.0054051	0.018846	0.912582	391	3	0.46046
OR2M4	4	0.31516	0.4807	1	9077	2	-0.082522	0.0054534	0.019015	0.912582	392	1	-0.082522
HSD17B8	4	0.89383	0.89351	1	16952	0	0.37558	0.0054698	0.019068	0.912582	393	3	0.37558
FMN1	4	0.99453	0.99457	1	18985	0	0.2234	0.0054732	0.019075	0.912582	394	4	0.2234
FAM181A	4	0.98404	0.98405	1	18762	0	0.29425	0.0054788	0.01909	0.912582	395	3	0.29425
RAB9A	4	0.99452	0.99457	1	18984	0	0.21934	0.0054815	0.019101	0.912582	396	4	0.21934
YY2	4	0.96213	0.96204	1	18302	0	0.30515	0.005505	0.019185	0.912582	397	3	0.30515
ZNF397	3	0.91392	0.91401	1	17381	0	0.082656	0.0055256	0.015169	0.886617	398	1	0.082656
ELFN2	4	0.82458	0.8327	1	15755	1	0.28448	0.0055375	0.01928	0.912582	399	3	0.28448
KCTD14	4	0.10458	0.22716	0.973534	4444	2	0.090808	0.005542	0.019295	0.912582	400	2	0.090808
GRHL2	4	0.9854	0.98539	1	18799	0	0.39495	0.0055529	0.019333	0.912582	401	4	0.39495
CYP11A1	4	0.87861	0.87825	1	16657	1	0.12335	0.0055566	0.019345	0.912582	402	2	0.12335
CCDC144NL	4	0.94542	0.94531	1	17980	0	0.44985	0.0055729	0.019402	0.912582	403	3	0.44985
DOCK10	4	0.38702	0.54567	1	10240	2	0.23073	0.0055737	0.019405	0.912582	404	2	0.23073
PDCD10	4	0.99441	0.99446	1	18983	0	0.33882	0.0055887	0.019458	0.912582	405	4	0.33882
RNASE7	4	0.7924	0.81056	1	15339	1	0.38446	0.0055965	0.019483	0.912582	406	3	0.38446
CSNK1A1	4	0.4876	0.63717	1	12001	2	-0.18839	0.0056082	0.019516	0.912582	407	1	-0.18839
IER5L	4	0.99175	0.99182	1	18933	0	0.27067	0.0056192	0.019558	0.912582	408	4	0.27067
SOX7	4	0.90845	0.90818	1	17265	0	0.18428	0.0056598	0.01968	0.912582	409	3	0.18428
HMGN5	4	0.15908	0.31643	0.991187	6086	1	0.38651	0.0056695	0.019715	0.912582	410	3	0.38651
ABRA	4	0.99429	0.99435	1	18982	0	0.21478	0.005705	0.019847	0.912582	411	4	0.21478
ATP1B1	4	0.090003	0.20204	0.971883	3947	3	-0.17881	0.0057113	0.01987	0.912582	412	1	-0.17881
PARM1	4	0.99427	0.99433	1	18981	0	0.35496	0.0057287	0.019923	0.912582	413	4	0.35496
CCDC167	4	0.15594	0.31151	0.98821	6013	1	0.45718	0.0057365	0.019953	0.912582	414	3	0.45718
LAT2	4	0.99426	0.99431	1	18980	0	0.2126	0.0057417	0.019966	0.912582	415	4	0.2126
GPR162	4	0.98314	0.98317	1	18737	0	0.54106	0.0057429	0.019969	0.912582	416	3	0.54106
RECQL5	4	0.3549	0.51657	1	9717	1	0.25874	0.0057614	0.020024	0.912582	417	2	0.25874
METTL10	4	0.69266	0.75482	1	14310	1	0.13554	0.0057629	0.020032	0.912582	418	2	0.13554
CYR61	4	0.2345	0.40867	1	7735	1	0.34896	0.0057887	0.020122	0.912582	419	3	0.34896
GUF1	4	0.25759	0.42925	1	8100	1	0.27475	0.0057891	0.020123	0.912582	420	3	0.27475
APC2	4	0.44017	0.59403	1	11200	1	0.0757	0.0058145	0.020206	0.912582	421	2	0.0757
IZUMO2	4	0.65364	0.73673	1	13938	1	0.33423	0.0058505	0.020322	0.912582	422	3	0.33423
DUPD1	4	0.26469	0.43557	1	8216	1	0.078753	0.0058661	0.020377	0.912582	423	2	0.078753
RHOBTB3	4	0.11228	0.24026	0.975898	4697	1	0.21482	0.0058819	0.02043	0.912582	424	2	0.21482
ZNF93	4	0.99411	0.99417	1	18978	0	0.23802	0.0058867	0.020443	0.912582	425	4	0.23802
TMEM30A	4	0.83447	0.84013	1	15909	1	0.093662	0.0059176	0.020547	0.912582	426	2	0.093662
TPM1	4	0.95317	0.95305	1	18126	0	0.44463	0.0059184	0.020549	0.912582	427	3	0.44463
NIFK	4	0.93853	0.93848	1	17848	0	0.52051	0.0059692	0.020712	0.912582	428	3	0.52051
GAGE2D	4	0.34345	0.50621	1	9538	1	0.38629	0.0059801	0.020751	0.912582	429	2	0.38629
VSIG4	4	0.64118	0.73138	1	13828	1	0.41543	0.0059811	0.020753	0.912582	430	3	0.41543
C20orf141	4	0.21645	0.39268	1	7428	1	0.29803	0.0059944	0.020798	0.912582	431	3	0.29803
PIH1D1	4	0.26181	0.43296	1	8165	1	0.31073	0.0059989	0.020814	0.912582	432	2	0.31073
ATXN7L3B	4	0.33843	0.50165	1	9439	2	-0.030333	0.0060208	0.02089	0.912582	433	2	-0.030333
COX7A2	4	0.64807	0.73432	1	13892	1	0.48227	0.0060224	0.020896	0.912582	434	3	0.48227
FAM179A	4	0.74196	0.78031	1	14804	1	0.26139	0.0060271	0.020911	0.912582	435	3	0.26139
FAM50A	4	0.32474	0.48928	1	9239	1	0.56585	0.0060289	0.020918	0.912582	436	3	0.56585
FOXL2	4	0.87262	0.87256	1	16536	1	0.15008	0.0060554	0.021004	0.912582	437	2	0.15008
ATXN7L3	4	0.98757	0.9876	1	18842	0	0.59516	0.0060577	0.02101	0.912582	438	4	0.59516
DMC1	4	0.53813	0.68354	1	12907	2	-0.01485	0.0060723	0.021062	0.912582	439	1	-0.01485
GEMIN7	4	0.99392	0.99396	1	18976	0	0.43645	0.0060829	0.021097	0.912582	440	4	0.43645
GFI1B	4	0.061341	0.15083	0.956264	3009	1	0.44286	0.0060838	0.021104	0.912582	441	3	0.44286
RASGEF1C	4	0.17811	0.34618	0.997041	6599	2	0.22285	0.0061239	0.021224	0.914765	442	2	0.22285
PRODH2	4	0.4252	0.58044	1	10932	1	0.26241	0.0061445	0.021292	0.914765	443	3	0.26241
TCTN2	4	0.98944	0.98946	1	18883	0	0.30128	0.0061562	0.021325	0.914765	444	4	0.30128
UBE2Z	4	0.97697	0.97699	1	18607	0	0.60096	0.0062225	0.021552	0.919455	445	3	0.60096
MAN2C1	4	0.72421	0.7707	1	14643	1	0.34477	0.0062499	0.021641	0.919689	446	3	0.34477
TTC39C	4	0.8364	0.84157	1	15937	1	0.29158	0.0062833	0.021753	0.919689	447	3	0.29158
SLC25A6	4	0.9937	0.99374	1	18974	0	0.2803	0.0062966	0.021789	0.919689	448	4	0.2803
ESPNL	4	0.8106	0.82282	1	15569	1	0.30811	0.0063168	0.021857	0.919689	449	3	0.30811
ZNF492	4	0.99368	0.99371	1	18973	0	0.38941	0.0063175	0.02186	0.919689	450	4	0.38941
EP300	4	0.98584	0.98583	1	18809	0	0.40767	0.0063275	0.021889	0.919689	451	4	0.40767
S100A1	4	0.023284	0.07333	0.913677	1521	2	-0.088282	0.0063301	0.0219	0.919689	452	1	-0.088282
LCE5A	4	0.99363	0.99366	1	18972	0	0.19258	0.0063746	0.022057	0.919689	453	4	0.19258
SLC14A2	4	0.2509	0.42322	1	7981	2	-0.049268	0.0063816	0.022078	0.919689	454	2	-0.049268
ANKRD35	4	0.75563	0.7881	1	14957	1	0.28477	0.0064049	0.022154	0.919689	455	2	0.28477
ARPP19	4	0.48469	0.63453	1	11948	2	-0.11547	0.0064332	0.022247	0.919689	456	1	-0.11547
LATS2	4	0.85192	0.85409	1	16180	1	0.47047	0.0064584	0.022337	0.919689	457	3	0.47047
ZNF407	4	0.35594	0.51748	1	9732	1	0.23878	0.0064847	0.022418	0.919689	458	2	0.23878
PKD1L2	4	0.22346	0.39889	1	7552	2	0.22357	0.0064925	0.022448	0.919689	459	2	0.22357
CST11	4	0.65163	0.73584	1	13922	1	0.18696	0.0065023	0.022472	0.919689	460	2	0.18696
SLC25A20	4	0.40047	0.558	1	10482	1	0.42044	0.0065182	0.022525	0.919689	461	3	0.42044
ASB4	4	0.99348	0.99352	1	18969	0	0.20392	0.0065231	0.022543	0.919689	462	4	0.20392
ZNF827	4	0.98857	0.98862	1	18866	0	0.38799	0.0065268	0.022551	0.919689	463	4	0.38799
LRRC74A	4	0.99346	0.9935	1	18968	0	0.40509	0.0065397	0.022588	0.919689	464	4	0.40509
SIGIRR	4	0.99344	0.99348	1	18967	0	0.22289	0.0065576	0.022646	0.919689	465	4	0.22289
PPM1L	4	0.99344	0.99347	1	18966	0	0.16119	0.0065648	0.02267	0.919689	466	4	0.16119
BCOR	4	0.99343	0.99347	1	18965	0	0.27182	0.0065719	0.022693	0.919689	467	4	0.27182
HTR1F	3	0.78428	0.78482	1	15267	1	0.44885	0.0065838	0.017938	0.910956	468	2	0.44885
BCAS4	4	0.33369	0.49732	1	9359	2	0.10158	0.0065878	0.02274	0.919689	469	2	0.10158
ARRDC5	4	0.91155	0.91135	1	17331	0	0.31482	0.0066012	0.022784	0.919689	470	3	0.31482
UBXN11	4	0.93416	0.934	1	17760	0	0.43075	0.0066358	0.022885	0.919689	471	3	0.43075
WNT9A	4	0.87286	0.87281	1	16537	1	0.17753	0.0066394	0.022898	0.919689	472	2	0.17753
SNAI2	4	0.99335	0.99339	1	18964	0	0.19214	0.0066524	0.022937	0.919689	473	4	0.19214
SEPTIN12	4	0.71308	0.76485	1	14517	1	0.30805	0.0066546	0.022946	0.919689	474	2	0.30805
HTR3C	4	0.98941	0.98944	1	18881	0	0.50271	0.0066807	0.023037	0.919689	475	4	0.50271
PURB	4	0.67715	0.74742	1	14153	1	0.11738	0.0066909	0.023067	0.919689	476	2	0.11738
TMEFF1	4	0.60321	0.71561	1	13543	1	0.37579	0.0066971	0.023087	0.919689	477	3	0.37579
ST14	4	0.9933	0.99334	1	18963	0	0.25899	0.0067008	0.023097	0.919689	478	4	0.25899
GINS2	4	0.092448	0.20632	0.971883	4040	2	-0.31194	0.0067424	0.023242	0.922132	479	1	-0.31194
SMAD6	4	0.98426	0.98427	1	18769	0	0.56807	0.0067485	0.023257	0.922132	480	3	0.56807
MTF2	4	0.88788	0.88753	1	16839	0	0.32487	0.0067687	0.023329	0.922132	481	3	0.32487
TM4SF20	4	0.99322	0.99327	1	18962	0	0.21433	0.0067776	0.023351	0.922132	482	4	0.21433
PITPNM2	4	0.9932	0.99324	1	18961	0	0.30771	0.0068033	0.023422	0.922228	483	4	0.30771
RTN4IP1	4	0.99317	0.99321	1	18960	0	0.49654	0.0068303	0.023508	0.922228	484	4	0.49654
ERRFI1	4	0.23881	0.4125	1	7796	1	0.28564	0.0068395	0.023537	0.922228	485	3	0.28564
OLFML2A	4	0.92199	0.9218	1	17536	0	0.19513	0.0068455	0.023556	0.922228	486	3	0.19513
IL18BP	4	0.99314	0.99318	1	18959	0	0.29991	0.0068649	0.023617	0.922228	487	4	0.29991
KRTAP2-4	4	0.4858	0.63552	1	11968	1	0.16223	0.006897	0.02371	0.922228	488	3	0.16223
C7orf43	4	0.99308	0.99312	1	18957	0	0.19093	0.0069231	0.023797	0.922228	489	4	0.19093
GPR63	4	0.47349	0.62435	1	11768	1	0.48568	0.006925	0.023804	0.922228	490	3	0.48568
CLDN1	4	0.99305	0.99309	1	18956	0	0.21744	0.006948	0.02388	0.922228	491	4	0.21744
CDY1B	4	0.49207	0.64126	1	12085	1	0.31292	0.0069486	0.023881	0.922228	492	3	0.31292
TCTEX1D1	4	0.84969	0.85223	1	16138	1	0.40678	0.0069796	0.023982	0.922228	493	3	0.40678
TRIM42	4	0.53185	0.67761	1	12802	1	0.28567	0.0070001	0.024057	0.922228	494	2	0.28567
SRD5A3	4	0.99299	0.99304	1	18955	0	0.28955	0.0070068	0.024075	0.922228	495	4	0.28955
TRPV3	4	0.97957	0.97962	1	18658	0	0.38539	0.0070112	0.024085	0.922228	496	3	0.38539
SLC10A4	4	0.35221	0.51415	1	9664	1	0.28225	0.007025	0.024123	0.922228	497	2	0.28225
TMPRSS11B	4	0.99268	0.99273	1	18952	0	0.27083	0.007026	0.024126	0.922228	498	4	0.27083
CT47A2	4	0.99294	0.99299	1	18954	0	0.27404	0.0070596	0.024237	0.922413	499	4	0.27404
OR2F1	4	0.28637	0.45492	1	8579	1	0.26855	0.0070808	0.024301	0.922413	500	3	0.26855
LOC730183	4	0.94813	0.9481	1	18031	0	0.50741	0.0070875	0.024317	0.922413	501	3	0.50741
MLPH	4	0.8837	0.88327	1	16758	0	0.27173	0.0070896	0.024324	0.922413	502	3	0.27173
PTPMT1	4	0.27162	0.44175	1	8339	2	-0.053765	0.0071031	0.024376	0.922566	503	2	-0.053765
MICB	4	0.052169	0.13396	0.946381	2698	1	0.34147	0.0071365	0.024482	0.923486	504	3	0.34147
PCDH17	4	0.97806	0.9781	1	18635	0	0.29883	0.0071536	0.024547	0.923486	505	3	0.29883
ACSL4	4	0.99284	0.9929	1	18953	0	0.1254	0.0071585	0.024565	0.923486	506	4	0.1254
COLCA2	4	0.96543	0.96538	1	18368	0	0.31812	0.0071676	0.024593	0.923486	507	3	0.31812
DNASE2	4	0.87575	0.87549	1	16604	1	0.28843	0.0072062	0.024722	0.926509	508	3	0.28843
SPARCL1	4	0.58914	0.70997	1	13447	1	0.3425	0.0072394	0.024827	0.92665	509	2	0.3425
TPRG1L	4	0.37121	0.53134	1	9979	2	0.15794	0.0072577	0.024885	0.92665	510	2	0.15794
CLTA	4	0.042329	0.11549	0.933969	2352	1	0.2563	0.0072703	0.024928	0.92665	511	2	0.2563
SLC25A34	4	0.021916	0.069386	0.91084	1454	2	0.0068902	0.0072806	0.024961	0.92665	512	2	0.0068902
SDR9C7	4	0.56539	0.70095	1	13240	1	0.19953	0.0073013	0.02503	0.92665	513	2	0.19953
TAF6L	4	0.66258	0.74071	1	14021	1	0.2108	0.0073092	0.025057	0.92665	514	2	0.2108
RGS18	4	0.81433	0.82545	1	15615	1	0.34754	0.0073167	0.025083	0.92665	515	2	0.34754
LCE3A	4	0.29736	0.46464	1	8773	1	0.42436	0.007326	0.025114	0.92665	516	3	0.42436
DEFA3	4	0.99264	0.9927	1	18951	0	0.15301	0.0073556	0.025212	0.928471	517	4	0.15301
STRA13	4	0.99262	0.99267	1	18950	0	0.18256	0.0073842	0.025298	0.929396	518	4	0.18256
LDLR	4	0.39117	0.54946	1	10310	1	0.3184	0.0074122	0.025407	0.929396	519	2	0.3184
PLCD3	4	0.99257	0.99263	1	18949	0	0.34524	0.0074339	0.025478	0.929396	520	4	0.34524
TLCD1	4	0.99256	0.99262	1	18948	0	0.38871	0.0074444	0.025514	0.929396	521	4	0.38871
TMEM201	4	0.51452	0.66162	1	12498	2	0.20665	0.0074517	0.02554	0.929396	522	2	0.20665
ALDH9A1	4	0.96967	0.96962	1	18445	0	0.32687	0.0074856	0.025646	0.929396	523	3	0.32687
PHF2	4	0.75828	0.78961	1	14989	1	0.41513	0.0075144	0.025744	0.929396	524	3	0.41513
RGS10	4	0.94281	0.94272	1	17934	0	0.44185	0.0075301	0.025796	0.929396	525	3	0.44185
LACRT	4	0.99244	0.9925	1	18947	0	0.21417	0.0075593	0.02588	0.929396	526	4	0.21417
TUBB4B	4	0.57334	0.70387	1	13320	1	0.41718	0.0075616	0.025897	0.929396	527	2	0.41718
KIF18A	4	0.88318	0.88275	1	16750	0	0.41986	0.0075667	0.025918	0.929396	528	2	0.41986
OPN1SW	4	0.94232	0.94225	1	17929	0	0.20098	0.0075984	0.026022	0.929396	529	2	0.20098
WNT2B	4	0.27764	0.44715	1	8426	1	0.037388	0.0076183	0.026071	0.929396	530	1	0.037388
MBTPS2	4	0.99238	0.99244	1	18946	0	0.32736	0.0076192	0.026073	0.929396	531	4	0.32736
DEPDC1B	4	0.90619	0.90589	1	17224	0	0.34274	0.0076722	0.026231	0.929396	532	2	0.34274
CCDC61	4	0.52005	0.66676	1	12585	1	0.16972	0.0076933	0.026293	0.929396	533	2	0.16972
PPP2R2A	4	0.99229	0.99234	1	18945	0	0.27205	0.0077118	0.026353	0.929396	534	4	0.27205
PCDHA9	4	0.99228	0.99234	1	18944	0	0.32986	0.0077159	0.026368	0.929396	535	4	0.32986
MRGPRX3	4	0.99228	0.99233	1	18943	0	0.24317	0.0077186	0.026376	0.929396	536	4	0.24317
MTA2	4	0.00049198	0.0018097	0.748367	46	2	-0.009961	0.0077198	0.02638	0.929396	537	2	-0.009961
BAIAP2L2	4	0.87597	0.8757	1	16606	1	0.06669	0.0077212	0.026385	0.929396	538	2	0.06669
BDH1	4	0.98753	0.98756	1	18839	0	0.30121	0.0077464	0.026468	0.929396	539	4	0.30121
WAC	4	0.35687	0.51833	1	9750	1	0.26657	0.0077727	0.026555	0.929396	540	2	0.26657
NGFRAP1	4	0.9922	0.99226	1	18942	0	0.22206	0.0078025	0.026645	0.929396	541	4	0.22206
CLPTM1L	4	0.035541	0.10251	0.929079	2102	2	0.25066	0.0078049	0.026651	0.929396	542	2	0.25066
SLC22A16	4	0.99218	0.99224	1	18941	0	0.19506	0.0078202	0.026697	0.929396	543	4	0.19506
H1FX	4	0.82975	0.83649	1	15843	1	0.12788	0.0078242	0.026711	0.929396	544	2	0.12788
ERGIC2	3	0.54164	0.60934	1	12961	1	0.4252	0.0078762	0.021346	0.914765	545	2	0.4252
POLL	4	0.83347	0.83934	1	15895	1	0.43384	0.0078903	0.026922	0.929396	546	3	0.43384
AMN	4	0.99175	0.99182	1	18934	0	0.3383	0.0078978	0.026946	0.929396	547	4	0.3383
SHBG	4	0.32061	0.48552	1	9177	2	-0.10408	0.0079272	0.027044	0.929396	548	1	-0.10408
FOXN2	3	0.99206	0.99219	1	18939	0	0.4798	0.007936	0.021501	0.919341	549	3	0.4798
ELMSAN1	4	0.68849	0.75282	1	14273	1	0.37649	0.0079595	0.027133	0.929396	550	3	0.37649
ATAT1	4	0.9597	0.95962	1	18260	0	0.45559	0.0079709	0.027176	0.929396	551	3	0.45559
DVL1	4	0.79488	0.8122	1	15364	1	0.4088	0.0079817	0.027211	0.929396	552	3	0.4088
C22orf39	4	0.52546	0.67178	1	12685	1	0.34127	0.0080031	0.027281	0.929396	553	3	0.34127
TTLL10	4	0.99199	0.99205	1	18938	0	0.14229	0.0080085	0.027295	0.929396	554	4	0.14229
IST1	4	0.97989	0.97994	1	18670	0	0.32004	0.0080302	0.027358	0.929396	555	3	0.32004
IFT27	4	0.49455	0.64348	1	12128	1	0.24148	0.0080302	0.027358	0.929396	556	3	0.24148
RABGGTA	4	0.60274	0.71542	1	13541	1	0.25477	0.0080817	0.027522	0.929396	557	3	0.25477
TRPM8	4	0.9919	0.99196	1	18937	0	0.22442	0.0081018	0.027586	0.929396	558	4	0.22442
RABAC1	4	0.99189	0.99195	1	18936	0	0.27666	0.0081144	0.027624	0.929396	559	4	0.27666
UBALD2	4	0.66726	0.74284	1	14064	1	0.29072	0.0081223	0.027652	0.929396	560	3	0.29072
PLGLB2	4	0.74732	0.78337	1	14866	1	0.47045	0.0081332	0.027688	0.929396	561	3	0.47045
TATDN3	4	0.13732	0.28173	0.98351	5464	2	0.1002	0.0081494	0.02774	0.929396	562	2	0.1002
ZNF764	4	0.91971	0.91953	1	17483	0	0.48096	0.008151	0.027745	0.929396	563	3	0.48096
MOXD1	4	0.67468	0.74628	1	14127	1	0.43695	0.0081789	0.027836	0.929396	564	3	0.43695
RAPGEF3	4	0.13429	0.27677	0.981958	5368	1	0.32061	0.0081836	0.027849	0.929396	565	3	0.32061
AQP11	4	0.9918	0.99187	1	18935	0	0.3486	0.0081959	0.027889	0.929396	566	4	0.3486
GGPS1	4	0.52741	0.67356	1	12719	2	-0.054569	0.0082361	0.028027	0.929396	567	1	-0.054569
KDM4C	4	0.13838	0.28346	0.984125	5492	1	0.39914	0.0082678	0.028123	0.929396	568	3	0.39914
SOCS7	4	0.28834	0.45668	1	8620	1	0.42826	0.008275	0.028147	0.929396	569	3	0.42826
SIKE1	4	0.40389	0.56106	1	10529	2	-0.079439	0.0082876	0.028193	0.929396	570	1	-0.079439
ZNF691	4	0.31383	0.47952	1	9055	1	0.23173	0.0083079	0.028258	0.929396	571	3	0.23173
GOLIM4	4	0.92791	0.92768	1	17650	0	0.39882	0.0083172	0.028294	0.929396	572	3	0.39882
KIAA1033	4	0.81	0.82242	1	15563	1	0.21012	0.0083391	0.028358	0.929396	573	2	0.21012
LHFP	4	0.99164	0.9917	1	18932	0	0.12863	0.0083594	0.028426	0.929396	574	4	0.12863
BTBD16	4	0.63389	0.72825	1	13780	1	0.35709	0.0083794	0.028484	0.929396	575	2	0.35709
RHO	4	0.67493	0.74639	1	14129	1	0.0076812	0.0083905	0.028517	0.929396	576	1	0.0076812
LIF	4	0.98727	0.9873	1	18833	0	0.47874	0.0084093	0.028576	0.929396	577	4	0.47874
ERO1L	4	0.44966	0.60269	1	11366	1	0.4618	0.0084165	0.028596	0.929396	578	3	0.4618
GDF5	4	0.75676	0.78875	1	14969	1	0.52432	0.008418	0.0286	0.929396	579	3	0.52432
CFAP70	4	0.29605	0.46347	1	8747	2	-0.044784	0.008442	0.028681	0.929396	580	1	-0.044784
PBXIP1	4	0.22303	0.39851	1	7544	1	0.37472	0.0084733	0.028783	0.929396	581	3	0.37472
UBE2R2	4	0.090291	0.20254	0.971883	3956	2	0.15801	0.0084789	0.028797	0.929396	582	2	0.15801
CXorf40A	4	0.88138	0.88092	1	16704	1	0.10581	0.0084935	0.028843	0.929396	583	2	0.10581
SPG21	4	0.99149	0.99154	1	18931	0	0.32601	0.0085093	0.028887	0.929396	584	4	0.32601
CXCL16	4	0.12524	0.26181	0.979273	5100	2	0.0092407	0.0085449	0.028998	0.929396	585	2	0.0092407
TM4SF1	4	0.68637	0.75181	1	14248	1	0.28819	0.0085733	0.029097	0.929396	586	3	0.28819
ASTN2	4	0.19087	0.36569	0.998876	6984	2	0.25456	0.0085789	0.029115	0.929396	587	2	0.25456
GAP43	4	0.99142	0.99147	1	18930	0	0.15696	0.0085792	0.029116	0.929396	588	4	0.15696
OSTN	4	0.21882	0.39478	1	7471	1	0.35487	0.00859	0.029141	0.929396	589	3	0.35487
KRTAP19-6	4	0.9879	0.98792	1	18849	0	0.42652	0.0085956	0.029158	0.929396	590	4	0.42652
TST	4	0.3136	0.47932	1	9049	2	-0.14582	0.0085964	0.029162	0.929396	591	1	-0.14582
TOMM5	4	0.8517	0.8539	1	16174	1	0.48208	0.0086414	0.029311	0.929396	592	3	0.48208
CD200	4	0.78787	0.80765	1	15298	1	0.26934	0.0086632	0.029376	0.929396	593	3	0.26934
NEIL2	4	0.58781	0.70947	1	13439	1	0.43835	0.0086728	0.029408	0.929396	594	3	0.43835
PWP1	4	0.98108	0.9811	1	18701	0	0.58068	0.0086946	0.029463	0.929396	595	3	0.58068
B3GAT2	4	0.883	0.88258	1	16743	1	0.27992	0.0086993	0.02948	0.929396	596	2	0.27992
FZD7	4	0.99126	0.99131	1	18929	0	0.28083	0.0087395	0.029618	0.929396	597	4	0.28083
OR6B1	4	0.18499	0.35672	0.997041	6822	3	-0.16636	0.0087508	0.029646	0.929396	598	1	-0.16636
THADA	4	0.973	0.97294	1	18520	0	0.3289	0.0087602	0.029676	0.929396	599	3	0.3289
OR52A5	4	0.99119	0.99125	1	18928	0	0.3557	0.0088078	0.02982	0.929396	600	4	0.3557
MFSD9	4	0.91186	0.91169	1	17338	0	0.34972	0.008809	0.029824	0.929396	601	3	0.34972
TSPAN9	4	0.78716	0.80721	1	15287	1	0.25375	0.0088144	0.029839	0.929396	602	2	0.25375
HNRNPA2B1	4	0.99115	0.9912	1	18927	0	0.18782	0.0088495	0.02996	0.929396	603	4	0.18782
SYT6	4	0.42083	0.57646	1	10847	2	-0.13843	0.0088537	0.029972	0.929396	604	1	-0.13843
CTXN3	4	0.99112	0.99118	1	18926	0	0.41038	0.0088765	0.030045	0.929396	605	4	0.41038
USP44	4	0.87515	0.87491	1	16590	1	0.23283	0.0088823	0.030065	0.929396	606	2	0.23283
NETO2	4	0.9911	0.99115	1	18925	0	0.2914	0.0089035	0.030128	0.929396	607	4	0.2914
CEP44	4	0.90194	0.90157	1	17135	0	0.4144	0.0089052	0.030132	0.929396	608	3	0.4144
MXRA5	4	0.37443	0.53429	1	10029	1	0.27224	0.0089566	0.030298	0.929396	609	2	0.27224
NCS1	4	0.99104	0.9911	1	18924	0	0.29253	0.0089607	0.03031	0.929396	610	4	0.29253
SPRR1B	4	0.91403	0.91383	1	17384	0	0.38192	0.0089618	0.030313	0.929396	611	3	0.38192
HOXD4	4	0.97692	0.97693	1	18606	0	0.30091	0.0089674	0.030328	0.929396	612	2	0.30091
EGR1	4	0.991	0.99105	1	18923	0	0.20774	0.009003	0.03044	0.929396	613	4	0.20774
ANKRD62	4	0.95885	0.9588	1	18243	0	0.29835	0.0090187	0.03049	0.929396	614	3	0.29835
ADCY1	4	0.99097	0.99103	1	18922	0	0.30467	0.0090257	0.030515	0.929396	615	4	0.30467
ADAMTSL2	4	0.69641	0.75664	1	14346	1	0.3871	0.009058	0.030624	0.929396	616	3	0.3871
MPL	4	0.39434	0.55238	1	10364	1	0.098674	0.0090595	0.030629	0.929396	617	2	0.098674
FAM3C	4	0.99093	0.99098	1	18921	0	0.17461	0.0090682	0.030657	0.929396	618	4	0.17461
HYAL2	4	0.049529	0.12896	0.942805	2603	2	0.17967	0.009093	0.030726	0.929396	619	2	0.17967
ISL1	4	0.99089	0.99094	1	18919	0	0.18449	0.0091064	0.030768	0.929396	620	4	0.18449
GPR20	4	0.33746	0.50075	1	9419	2	0.13485	0.0091109	0.030783	0.929396	621	2	0.13485
ICK	4	0.99087	0.99092	1	18918	0	0.32885	0.0091293	0.030837	0.929396	622	4	0.32885
CDK5RAP1	4	0.99087	0.99092	1	18917	0	0.3852	0.0091339	0.030853	0.929396	623	4	0.3852
RFXANK	4	0.93593	0.93582	1	17795	0	0.30854	0.0091624	0.030945	0.929396	624	2	0.30854
TMEM171	4	0.63299	0.72787	1	13772	1	0.38798	0.0091779	0.030995	0.929396	625	3	0.38798
PRPH2	4	0.73832	0.77827	1	14764	1	0.35403	0.0091854	0.031015	0.929396	626	3	0.35403
TXNRD3	4	0.87351	0.87339	1	16553	1	0.15471	0.0092079	0.031091	0.929396	627	2	0.15471
FOXRED2	4	0.28351	0.45238	1	8528	1	0.37977	0.009213	0.031108	0.929396	628	3	0.37977
ZDHHC3	4	0.068188	0.16329	0.966852	3220	2	0.016365	0.0092138	0.031111	0.929396	629	2	0.016365
MED1	4	0.99078	0.99083	1	18916	0	0.20896	0.0092214	0.031134	0.929396	630	4	0.20896
ROPN1	4	0.65064	0.73542	1	13913	1	0.3168	0.0092368	0.031192	0.929396	631	2	0.3168
TAPT1	4	0.99076	0.99081	1	18915	0	0.1466	0.0092368	0.031192	0.929396	632	4	0.1466
ALDH3B1	4	0.58351	0.70776	1	13393	1	0.62309	0.0092541	0.031244	0.929396	633	3	0.62309
HAPLN1	4	0.41902	0.57481	1	10809	1	0.40237	0.0092599	0.03126	0.929396	634	3	0.40237
NUBP2	4	0.83191	0.83815	1	15870	1	0.46781	0.0092653	0.031275	0.929396	635	3	0.46781
MGME1	4	0.49412	0.64307	1	12118	1	0.47103	0.0092988	0.03138	0.929396	636	3	0.47103
CHST4	4	0.99064	0.99067	1	18914	0	0.15676	0.0093563	0.03156	0.929396	637	4	0.15676
DDX1	4	0.42215	0.57768	1	10870	1	0.63872	0.0093583	0.031566	0.929396	638	3	0.63872
CA2	4	0.99064	0.99067	1	18913	0	0.17281	0.009364	0.031584	0.929396	639	4	0.17281
METTL8	4	0.43711	0.59125	1	11149	2	-0.012535	0.0093681	0.031599	0.929396	640	2	-0.012535
USP22	4	0.82609	0.83375	1	15784	1	0.19055	0.0093757	0.031622	0.929396	641	2	0.19055
ANKRD24	4	0.99058	0.99061	1	18912	0	0.26313	0.0094172	0.031751	0.929396	642	4	0.26313
PPP4C	4	0.55292	0.69626	1	13140	1	0.11176	0.0094196	0.031756	0.929396	643	2	0.11176
MAPKAPK5	4	0.9183	0.91809	1	17456	0	0.49378	0.0094283	0.031778	0.929396	644	3	0.49378
LRCH4	4	0.90575	0.90545	1	17216	0	0.38845	0.0094411	0.031814	0.929396	645	3	0.38845
MRGPRG	4	0.40198	0.55938	1	10503	2	0.12949	0.0094631	0.031877	0.929396	646	2	0.12949
TCF4	3	0.14442	0.25498	0.978947	5680	1	0.27526	0.0094683	0.025423	0.929396	647	2	0.27526
FAM32A	4	0.94138	0.9413	1	17904	0	0.16406	0.009471	0.031901	0.929396	648	2	0.16406
C11orf24	4	0.99052	0.99055	1	18911	0	0.2874	0.0094784	0.031921	0.929396	649	4	0.2874
CARHSP1	4	0.99049	0.99053	1	18910	0	0.22005	0.0095052	0.032001	0.929396	650	4	0.22005
MRPL55	4	0.9778	0.97785	1	18631	0	0.3422	0.0095098	0.032011	0.929396	651	3	0.3422
OR8D2	4	0.47311	0.62399	1	11761	1	0.22793	0.0095224	0.032051	0.929396	652	2	0.22793
NEFH	4	0.80443	0.81862	1	15496	1	0.31527	0.0095274	0.032064	0.929396	653	3	0.31527
DCC	4	0.12833	0.26694	0.980751	5189	1	0.48484	0.0095508	0.032145	0.929396	654	3	0.48484
HTATIP2	4	0.99045	0.99047	1	18909	0	0.22491	0.0095541	0.032158	0.929396	655	4	0.22491
FOXO6	4	0.17672	0.34406	0.997041	6557	1	0.29731	0.0096448	0.032445	0.929396	656	3	0.29731
ANO8	4	0.99033	0.99036	1	18908	0	0.38821	0.0096686	0.032517	0.929396	657	4	0.38821
CCDC154	4	0.9447	0.94458	1	17967	0	0.31466	0.0096743	0.032538	0.929396	658	3	0.31466
RPGRIP1L	4	0.94392	0.94382	1	17954	0	0.31978	0.0096767	0.032544	0.929396	659	3	0.31978
INTS12	4	0.63633	0.72925	1	13796	1	0.42353	0.0096857	0.032576	0.929396	660	3	0.42353
CIAPIN1	4	0.99029	0.99032	1	18907	0	0.31479	0.0097054	0.032648	0.929396	661	4	0.31479
RNF208	4	0.99028	0.9903	1	18906	0	0.30423	0.0097182	0.032696	0.929396	662	4	0.30423
TLN2	4	0.99028	0.99029	1	18905	0	0.22521	0.009723	0.032714	0.929396	663	4	0.22521
CCDC60	4	0.97504	0.97499	1	18566	0	0.37018	0.0097281	0.032732	0.929396	664	3	0.37018
FUT3	4	0.86628	0.86671	1	16418	1	0.25852	0.0097299	0.032736	0.929396	665	3	0.25852
KHDRBS1	4	0.46606	0.61759	1	11642	1	0.43094	0.0097629	0.032841	0.929396	666	2	0.43094
ELF1	4	0.42824	0.58325	1	10985	1	0.34237	0.0097742	0.032879	0.929396	667	3	0.34237
PNMAL2	4	0.99022	0.99023	1	18904	0	0.16519	0.0097761	0.032884	0.929396	668	4	0.16519
C7orf49	4	0.076015	0.1774	0.971883	3479	3	-0.4721	0.0097795	0.032899	0.929396	669	1	-0.4721
RABEP2	4	0.95604	0.95596	1	18183	0	0.18128	0.0097866	0.032921	0.929396	670	2	0.18128
FAM3D	4	0.99017	0.99018	1	18903	0	0.21574	0.0098309	0.033055	0.929396	671	4	0.21574
NLGN4X	4	0.8507	0.85308	1	16157	1	0.11063	0.0098309	0.033055	0.929396	672	2	0.11063
TMEM177	4	0.91152	0.91132	1	17330	0	0.3143	0.0098501	0.033118	0.929396	673	3	0.3143
F11R	4	0.99014	0.99015	1	18902	0	0.15397	0.0098585	0.033148	0.929396	674	4	0.15397
PTPN5	4	0.99012	0.99013	1	18901	0	0.20229	0.0098795	0.033209	0.929396	675	4	0.20229
MIS18A	4	0.87663	0.87633	1	16617	1	0.21949	0.0099338	0.033369	0.929396	676	2	0.21949
PLAGL1	4	0.0072062	0.024722	0.866785	539	1	0.44457	0.0099533	0.033426	0.929396	677	3	0.44457
SERPINB4	4	0.99002	0.99004	1	18900	0	0.28386	0.0099822	0.033524	0.929396	678	4	0.28386
LAMB2	4	0.64357	0.73238	1	13847	1	0.19351	0.0099852	0.033533	0.929396	679	2	0.19351
SLC1A2	4	0.98998	0.99	1	18899	0	0.3233	0.010017	0.03362	0.929396	680	4	0.3233
SLITRK6	4	0.98998	0.99	1	18898	0	0.13299	0.010018	0.033626	0.929396	681	4	0.13299
C11orf31	4	0.47198	0.62296	1	11739	2	-0.15527	0.010037	0.033676	0.929396	682	1	-0.15527
CRYGD	4	0.037686	0.10665	0.931304	2181	2	0.0055534	0.010037	0.033677	0.929396	683	2	0.0055534
NADSYN1	4	0.98996	0.98998	1	18897	0	0.22564	0.010041	0.033689	0.929396	684	4	0.22564
OR1F1	4	0.98993	0.98995	1	18896	0	0.18191	0.010072	0.033779	0.929396	685	4	0.18191
REG3G	4	0.95371	0.9536	1	18141	0	0.27648	0.01008	0.033799	0.929396	686	3	0.27648
FBXW9	4	0.98992	0.98993	1	18895	0	0.14692	0.010084	0.033812	0.929396	687	4	0.14692
C16orf62	4	0.98991	0.98993	1	18894	0	0.24991	0.010086	0.033816	0.929396	688	4	0.24991
SLC7A3	4	0.098562	0.21685	0.972854	4253	1	0.23631	0.010088	0.033819	0.929396	689	3	0.23631
MKL2	4	0.8992	0.89889	1	17069	0	0.25979	0.010096	0.033851	0.929396	690	3	0.25979
HUNK	4	0.9899	0.98991	1	18893	0	0.27656	0.010102	0.033869	0.929396	691	4	0.27656
HAS2	4	0.45437	0.60693	1	11441	2	0.22712	0.010103	0.033873	0.929396	692	2	0.22712
E2F8	4	0.98752	0.98755	1	18838	0	0.25578	0.010128	0.033945	0.929396	693	4	0.25578
RTCB	4	0.052965	0.13546	0.946551	2727	2	-0.46473	0.010139	0.033989	0.929396	694	1	-0.46473
SMIM11	3	0.95811	0.95837	1	18227	0	0.45867	0.01015	0.02719	0.929396	695	3	0.45867
C11orf97	4	0.98983	0.98985	1	18892	0	0.30732	0.01017	0.034093	0.929396	696	4	0.30732
C17orf50	4	0.91247	0.91228	1	17350	0	0.29187	0.010182	0.034127	0.929396	697	2	0.29187
F8A3	4	0.96395	0.96391	1	18337	0	0.22493	0.010191	0.034156	0.929396	698	2	0.22493
TBX19	4	0.98978	0.9898	1	18891	0	0.16706	0.010217	0.034227	0.929396	699	4	0.16706
ZNF484	4	0.35501	0.51666	1	9720	2	0.052093	0.010242	0.034308	0.929396	700	2	0.052093
ATP2A3	4	0.98971	0.98973	1	18890	0	0.21188	0.010292	0.034475	0.929396	701	4	0.21188
TBATA	4	0.26551	0.43631	1	8232	1	0.34106	0.010292	0.034476	0.929396	702	3	0.34106
TMSB10	4	0.88684	0.88649	1	16821	0	0.37148	0.010294	0.034484	0.929396	703	3	0.37148
ATP1A2	4	0.77516	0.79971	1	15168	1	0.20781	0.010333	0.034605	0.929396	704	2	0.20781
PRDX2	4	0.4463	0.59958	1	11310	2	0.21483	0.010345	0.034644	0.929396	705	2	0.21483
SLC7A10	4	0.98965	0.98967	1	18889	0	0.18299	0.010354	0.034673	0.929396	706	4	0.18299
RAB2A	4	0.98964	0.98966	1	18888	0	0.31474	0.010364	0.034702	0.929396	707	4	0.31474
JAK3	4	0.98963	0.98966	1	18887	0	0.30684	0.010367	0.034713	0.929396	708	4	0.30684
PNLIPRP1	4	0.98961	0.98964	1	18886	0	0.4036	0.010387	0.034775	0.929396	709	4	0.4036
PARVB	4	0.95757	0.95753	1	18218	0	0.31431	0.010389	0.03478	0.929396	710	3	0.31431
SULT1A3	4	0.97726	0.9773	1	18618	0	0.39543	0.010395	0.034796	0.929396	711	3	0.39543
GPR135	4	0.97974	0.9798	1	18664	0	0.164	0.010396	0.034806	0.929396	712	3	0.164
POU3F4	4	0.93168	0.93145	1	17710	0	0.23298	0.0104	0.034817	0.929396	713	3	0.23298
ZNF365	4	0.0076698	0.026223	0.866785	567	1	0.26825	0.010418	0.034871	0.929396	714	2	0.26825
NRG2	4	0.17314	0.33842	0.997041	6476	2	0.14353	0.010431	0.034909	0.929396	715	2	0.14353
AGRP	4	0.60641	0.71685	1	13567	1	0.13509	0.010448	0.034961	0.929396	716	2	0.13509
FAM72D	4	0.41814	0.57403	1	10791	2	0.075202	0.010499	0.035127	0.929396	717	2	0.075202
PTBP1	4	0.98736	0.98739	1	18836	0	0.36176	0.010504	0.035145	0.929396	718	4	0.36176
PTPN18	4	0.98948	0.98951	1	18885	0	0.14284	0.010523	0.035203	0.929396	719	4	0.14284
PCGF1	4	0.98947	0.98951	1	18884	0	0.39551	0.010526	0.035211	0.929396	720	4	0.39551
ITGB2	4	0.87259	0.87252	1	16535	1	0.36993	0.010553	0.035293	0.929396	721	3	0.36993
PRSS45	4	0.97674	0.97675	1	18601	0	0.33928	0.010578	0.035366	0.929396	722	3	0.33928
SEPTIN9	4	0.85356	0.8555	1	16214	1	0.32101	0.010583	0.035385	0.929396	723	3	0.32101
FLVCR1	4	0.98942	0.98945	1	18882	0	0.20938	0.010584	0.035392	0.929396	724	4	0.20938
PPP1R13L	4	0.84705	0.85005	1	16102	1	0.26126	0.010594	0.035426	0.929396	725	3	0.26126
MAGEA12	3	0.9894	0.98951	1	18880	0	0.31933	0.0106	0.028339	0.929396	726	3	0.31933
PRC1	4	0.9894	0.98943	1	18879	0	0.39533	0.0106	0.035443	0.929396	727	4	0.39533
ZNF157	4	0.97956	0.97961	1	18657	0	0.18925	0.010602	0.035449	0.929396	728	3	0.18925
FRAT1	4	0.33005	0.49408	1	9308	1	0.1622	0.010653	0.035619	0.930328	729	2	0.1622
ASB15	4	0.89274	0.89241	1	16931	0	0.18428	0.01067	0.035665	0.930328	730	2	0.18428
OR5L1	4	0.16525	0.32616	0.994029	6262	2	0.14965	0.010689	0.03572	0.930328	731	2	0.14965
ANKRD6	4	0.48059	0.63078	1	11879	1	0.38685	0.010701	0.035758	0.930328	732	3	0.38685
CRTAP	4	0.98929	0.98933	1	18878	0	0.13693	0.01071	0.035785	0.930328	733	4	0.13693
ZXDB	4	0.98929	0.98933	1	18877	0	0.19685	0.010715	0.035802	0.930328	734	4	0.19685
HTR3B	4	0.78264	0.80435	1	15253	1	0.44189	0.010732	0.035859	0.930328	735	3	0.44189
OTUD6B	4	0.77723	0.80098	1	15193	1	0.35289	0.010743	0.035897	0.930328	736	3	0.35289
USP17L28	4	0.099927	0.21923	0.972854	4295	3	-1.063	0.010756	0.035935	0.930328	737	1	-1.063
GRIN2C	4	0.92257	0.92241	1	17548	0	0.53886	0.010771	0.035977	0.930328	738	3	0.53886
RGS19	4	0.88926	0.88892	1	16875	0	0.37541	0.010794	0.036061	0.930328	739	3	0.37541
RNF146	4	0.7207	0.76886	1	14609	1	0.096816	0.010807	0.036106	0.930328	740	2	0.096816
MAP3K7	4	0.98917	0.98921	1	18876	0	0.17916	0.010827	0.036159	0.930328	741	4	0.17916
SOX30	4	0.48094	0.63111	1	11890	2	0.15575	0.010838	0.036195	0.930328	742	2	0.15575
SH2D4B	4	0.8958	0.89547	1	16992	0	0.29873	0.01085	0.036232	0.930328	743	3	0.29873
CT47A9	4	0.061808	0.15167	0.956437	3028	2	0.061383	0.010859	0.036263	0.930328	744	2	0.061383
DERL3	4	0.98912	0.98916	1	18875	0	0.19247	0.010885	0.036342	0.931098	745	4	0.19247
RPS6KB2	4	0.56252	0.69988	1	13211	1	0.016556	0.01091	0.036422	0.931414	746	1	0.016556
LOC100652758	4	0.34337	0.50614	1	9535	1	0.54378	0.010919	0.036452	0.931414	747	3	0.54378
TCP10	4	0.72466	0.77093	1	14648	1	0.36887	0.010936	0.036502	0.931453	748	3	0.36887
AGBL5	4	0.042957	0.11673	0.933969	2380	2	-0.43454	0.010962	0.036575	0.932073	749	1	-0.43454
ARMC12	4	0.84408	0.84761	1	16043	1	0.25761	0.011009	0.036728	0.932922	750	3	0.25761
MOGAT1	4	0.89801	0.89774	1	17040	0	0.028432	0.011013	0.036741	0.932922	751	1	0.028432
BTNL3	4	0.98898	0.98904	1	18873	0	0.18363	0.011016	0.036755	0.932922	752	4	0.18363
CCDC168	4	0.98892	0.98897	1	18872	0	0.25298	0.01108	0.036959	0.933843	753	4	0.25298
PRCD	4	0.95143	0.95134	1	18088	0	0.56574	0.011107	0.037051	0.933843	754	3	0.56574
INAFM1	4	0.98336	0.98338	1	18746	0	0.47238	0.011113	0.037074	0.933843	755	3	0.47238
MT1E	4	0.44405	0.59754	1	11272	2	-0.15754	0.011116	0.037085	0.933843	756	1	-0.15754
LRP5L	4	0.84863	0.85136	1	16121	1	0.45635	0.01113	0.037127	0.933843	757	3	0.45635
RND1	4	0.098178	0.21621	0.972551	4244	1	0.40794	0.011151	0.037192	0.933843	758	3	0.40794
NUDT5	4	0.71282	0.76471	1	14516	1	0.25524	0.011159	0.037216	0.933843	759	3	0.25524
DNAJC9	4	0.84524	0.84855	1	16067	1	0.58233	0.011167	0.037238	0.933843	760	3	0.58233
MAK16	4	0.36901	0.52937	1	9939	2	0.30198	0.011195	0.037324	0.933843	761	2	0.30198
UNC119	4	0.89862	0.89831	1	17053	0	0.16503	0.011218	0.037396	0.933843	762	3	0.16503
SEC23IP	4	0.98878	0.98883	1	18871	0	0.22733	0.011222	0.037407	0.933843	763	4	0.22733
OR14A16	4	0.39842	0.55611	1	10447	1	0.48475	0.011233	0.037428	0.933843	764	3	0.48475
BECN1	4	0.48492	0.63473	1	11954	1	0.46842	0.01127	0.037542	0.933843	765	3	0.46842
LCE2D	4	0.98873	0.98879	1	18870	0	0.36458	0.01127	0.037542	0.933843	766	4	0.36458
NRSN2	4	0.98872	0.98878	1	18869	0	0.21913	0.011278	0.03757	0.933843	767	4	0.21913
GUK1	4	0.71491	0.76579	1	14539	1	0.63384	0.011309	0.037672	0.933843	768	3	0.63384
ORAI3	4	0.93206	0.93183	1	17718	0	0.15287	0.011321	0.037708	0.933843	769	2	0.15287
FCHO2	4	0.98866	0.98871	1	18868	0	0.36819	0.011344	0.037778	0.933843	770	4	0.36819
GNL1	4	0.63734	0.72969	1	13801	1	0.29962	0.011366	0.037837	0.933843	771	3	0.29962
LOC113230	4	0.063636	0.15502	0.962491	3076	3	-0.74212	0.011372	0.037861	0.933843	772	1	-0.74212
RPS27A	4	0.46486	0.61648	1	11621	1	0.41159	0.011385	0.037896	0.933843	773	2	0.41159
ALG12	4	0.9886	0.98866	1	18867	0	0.45303	0.0114	0.037938	0.933843	774	4	0.45303
IPO4	4	0.50267	0.6508	1	12288	1	0.4234	0.011416	0.037986	0.933843	775	3	0.4234
MARK1	4	0.88851	0.88818	1	16855	0	0.28742	0.011422	0.038006	0.933843	776	3	0.28742
PRPF4	4	0.68778	0.75248	1	14263	1	0.21181	0.011424	0.038012	0.933843	777	2	0.21181
DNAAF1	4	0.75536	0.78795	1	14955	1	0.22808	0.011493	0.038221	0.934138	778	3	0.22808
DOC2B	4	0.33597	0.49939	1	9395	2	0.010012	0.011527	0.038333	0.934138	779	2	0.010012
RINL	4	0.98845	0.9885	1	18865	0	0.14513	0.011547	0.038401	0.934138	780	4	0.14513
RBFOX2	4	0.98844	0.98849	1	18864	0	0.39946	0.011556	0.038422	0.934138	781	4	0.39946
CFC1B	4	0.95241	0.95229	1	18115	0	0.37264	0.011599	0.038549	0.934138	782	3	0.37264
C11orf42	4	0.98837	0.9884	1	18863	0	0.35559	0.011633	0.03865	0.934138	783	4	0.35559
PRRG2	4	0.98837	0.98839	1	18862	0	0.19316	0.011635	0.038654	0.934138	784	4	0.19316
TRIM10	4	0.38877	0.54726	1	10272	2	0.20549	0.011673	0.038757	0.934138	785	2	0.20549
NCK1	4	0.98408	0.98408	1	18764	0	0.17491	0.011681	0.038782	0.934138	786	3	0.17491
GLIS2	4	0.98832	0.98834	1	18861	0	0.18257	0.011681	0.038783	0.934138	787	4	0.18257
KRTAP20-2	4	0.90894	0.90868	1	17276	0	0.23753	0.011683	0.038789	0.934138	788	3	0.23753
RRH	4	0.98831	0.98833	1	18860	0	0.16485	0.011692	0.038819	0.934138	789	4	0.16485
PIRT	4	0.35955	0.52081	1	9788	1	0.26213	0.011699	0.038842	0.934138	790	2	0.26213
HACD4	4	0.90993	0.90969	1	17290	0	0.38644	0.011732	0.038932	0.934138	791	3	0.38644
MBD3L2	4	0.49975	0.6482	1	12225	1	0.24225	0.011776	0.039078	0.934138	792	2	0.24225
DYRK1A	4	0.94112	0.94105	1	17899	0	0.13353	0.011835	0.039261	0.934138	793	2	0.13353
TAPBP	4	0.92411	0.92395	1	17580	0	0.31617	0.011836	0.039268	0.934138	794	3	0.31617
LRRC55	4	0.98816	0.98818	1	18859	0	0.13498	0.011842	0.039286	0.934138	795	4	0.13498
ZNF75A	4	0.80534	0.81923	1	15505	1	0.41227	0.011851	0.039314	0.934138	796	3	0.41227
DDX25	4	0.98814	0.98817	1	18858	0	0.23699	0.011862	0.039346	0.934138	797	4	0.23699
BLOC1S4	4	0.98813	0.98816	1	18857	0	0.20035	0.01187	0.039363	0.934138	798	4	0.20035
EMP1	4	0.92693	0.92672	1	17633	0	0.41796	0.01188	0.039393	0.934138	799	3	0.41796
UBIAD1	4	0.68343	0.7504	1	14218	1	-0.073168	0.011886	0.039408	0.934138	800	1	-0.073168
MYRIP	4	0.53495	0.68055	1	12851	1	0.30506	0.011887	0.039409	0.934138	801	3	0.30506
SLC41A2	4	0.9881	0.98813	1	18856	0	0.22908	0.011896	0.039442	0.934138	802	4	0.22908
SREBF1	4	0.22119	0.39682	1	7520	1	0.33932	0.011913	0.039499	0.934138	803	3	0.33932
SBK2	4	0.86595	0.86641	1	16414	1	0.27131	0.011916	0.039505	0.934138	804	3	0.27131
PXYLP1	4	0.52272	0.6692	1	12629	2	0.19954	0.011939	0.039575	0.934138	805	2	0.19954
CCDC57	4	0.98804	0.98807	1	18855	0	0.31924	0.011957	0.039634	0.934138	806	4	0.31924
NUMA1	4	0.98804	0.98806	1	18853	0	0.42198	0.011965	0.039653	0.934138	807	4	0.42198
CLDN34	4	0.98803	0.98806	1	18852	0	0.20626	0.011969	0.039662	0.934138	808	4	0.20626
FASTK	4	0.86184	0.86277	1	16353	1	0.21154	0.011975	0.039686	0.934138	809	3	0.21154
FAM69C	4	0.16891	0.33186	0.996441	6354	2	-0.039707	0.01204	0.039886	0.935714	810	2	-0.039707
ZNF513	4	0.98794	0.98797	1	18851	0	0.18899	0.012057	0.039937	0.935714	811	4	0.18899
BAMBI	4	0.98791	0.98794	1	18850	0	0.48136	0.012085	0.040018	0.935714	812	4	0.48136
FABP6	4	0.68262	0.75002	1	14210	1	0.18136	0.012091	0.040039	0.935714	813	2	0.18136
SLC1A5	4	0.50561	0.65354	1	12347	1	0.23323	0.012095	0.040053	0.935714	814	3	0.23323
PCDHGA1	4	0.75579	0.78818	1	14958	1	0.2208	0.012154	0.040238	0.935714	815	2	0.2208
TUBA3E	4	0.39612	0.55397	1	10398	1	0.29769	0.012166	0.040279	0.935714	816	3	0.29769
TSHR	4	0.98783	0.98787	1	18848	0	0.16051	0.012169	0.040283	0.935714	817	4	0.16051
MIXL1	4	0.01404	0.046022	0.883132	989	1	0.24013	0.012181	0.040321	0.935714	818	3	0.24013
C12orf49	4	0.33822	0.50145	1	9433	2	-0.052589	0.012194	0.040361	0.935714	819	1	-0.052589
CCDC116	4	0.5315	0.67729	1	12794	1	0.38804	0.012202	0.040392	0.935714	820	3	0.38804
USP24	3	0.98778	0.98794	1	18847	0	0.37495	0.012218	0.032392	0.929396	821	3	0.37495
NT5DC3	4	0.95724	0.9572	1	18211	0	0.37118	0.012245	0.040522	0.935714	822	3	0.37118
AP5M1	4	0.24956	0.42203	1	7967	1	0.32236	0.012279	0.040618	0.935714	823	2	0.32236
TMEM79	4	0.49869	0.64722	1	12201	2	0.31847	0.012292	0.040655	0.935714	824	2	0.31847
CDCA7	4	0.98261	0.98264	1	18730	0	0.24331	0.012297	0.040672	0.935714	825	3	0.24331
BEST3	4	0.98766	0.98768	1	18846	0	0.26511	0.012336	0.040798	0.935714	826	4	0.26511
NKX6-2	4	0.052945	0.13543	0.946551	2726	2	-0.020473	0.012345	0.04082	0.935714	827	2	-0.020473
SAAL1	4	0.45508	0.60762	1	11456	2	-0.07879	0.012348	0.040829	0.935714	828	1	-0.07879
RNF4	4	0.98764	0.98766	1	18845	0	0.1816	0.012363	0.040881	0.935714	829	4	0.1816
RPL12	4	0.81628	0.82684	1	15637	1	0.74272	0.012371	0.0409	0.935714	830	3	0.74272
NTNG2	4	0.98762	0.98765	1	18844	0	0.15309	0.012377	0.040912	0.935714	831	4	0.15309
OPN3	4	0.40557	0.56259	1	10562	1	0.39711	0.012378	0.040914	0.935714	832	3	0.39711
BBC3	4	0.95939	0.9593	1	18252	0	0.28702	0.012398	0.04097	0.935714	833	3	0.28702
ATP6V0E1	4	0.74299	0.78088	1	14815	1	0.092331	0.012399	0.040973	0.935714	834	2	0.092331
TARS	4	0.98759	0.98763	1	18843	0	0.57751	0.012406	0.040996	0.935714	835	4	0.57751
TNS2	4	0.08929	0.20079	0.971883	3920	2	0.10245	0.012445	0.041115	0.935714	836	2	0.10245
CHD2	4	0.070396	0.16734	0.966852	3304	1	0.29511	0.012451	0.041134	0.935714	837	3	0.29511
OR6A2	4	0.98754	0.98757	1	18841	0	0.11951	0.012458	0.041154	0.935714	838	4	0.11951
MTMR9	4	0.98753	0.98757	1	18840	0	0.15595	0.012465	0.041173	0.935714	839	4	0.15595
KRTAP19-8	4	0.97713	0.97717	1	18612	0	0.31995	0.012511	0.041325	0.937264	840	3	0.31995
KIF13B	4	0.98748	0.98751	1	18837	0	0.13426	0.012516	0.041339	0.937264	841	4	0.13426
MAGEB10	4	0.54049	0.6857	1	12944	2	-0.060443	0.012553	0.041452	0.938711	842	1	-0.060443
SRF	4	0.2152	0.39155	1	7406	1	0.57029	0.012597	0.041585	0.940507	843	3	0.57029
ARID3B	4	0.80461	0.81875	1	15498	1	0.41421	0.012637	0.041715	0.940507	844	3	0.41421
FHOD1	4	0.98735	0.98738	1	18835	0	0.20727	0.012648	0.04175	0.940507	845	4	0.20727
MED11	4	0.95605	0.95597	1	18184	0	0.41851	0.012656	0.041777	0.940507	846	3	0.41851
PDCL	4	0.98734	0.98737	1	18834	0	0.14528	0.012656	0.041777	0.940507	847	4	0.14528
OR5AP2	4	0.47205	0.62301	1	11741	2	-0.10668	0.012707	0.041936	0.940924	848	1	-0.10668
TFPI	4	0.53809	0.68349	1	12906	1	0.46923	0.012718	0.041972	0.940924	849	3	0.46923
GALP	4	0.82256	0.83125	1	15729	1	0.51173	0.012723	0.04199	0.940924	850	3	0.51173
LUC7L3	4	0.98726	0.98729	1	18832	0	0.43405	0.012736	0.042022	0.940924	851	4	0.43405
MEOX2	4	0.84087	0.84503	1	15995	1	0.38411	0.012758	0.042088	0.940924	852	2	0.38411
TRAF3	4	0.98724	0.98726	1	18831	0	0.44842	0.01276	0.042091	0.940924	853	4	0.44842
FAM57B	4	0.71696	0.76686	1	14564	1	0.35005	0.012805	0.042236	0.941754	854	2	0.35005
SMTN	4	0.17181	0.33642	0.996903	6440	2	-0.15645	0.01281	0.042252	0.941754	855	1	-0.15645
USP21	4	0.98718	0.9872	1	18829	0	0.427	0.012817	0.042276	0.941754	856	4	0.427
P2RY14	4	0.47231	0.62324	1	11747	1	0.2553	0.012926	0.042612	0.946687	857	2	0.2553
SLC15A5	4	0.077535	0.18007	0.971883	3530	1	0.25739	0.012953	0.042701	0.946687	858	2	0.25739
LMTK2	4	0.74943	0.78457	1	14885	1	0.25617	0.012962	0.042736	0.946687	859	3	0.25617
TPR	4	0.36392	0.52472	1	9855	2	0.10807	0.012964	0.042737	0.946687	860	2	0.10807
KRTAP5-9	4	0.98702	0.98705	1	18827	0	0.11199	0.012979	0.042784	0.946687	861	4	0.11199
TRIM72	4	0.059363	0.14725	0.956086	2937	3	-0.26638	0.013015	0.042888	0.946687	862	1	-0.26638
RAVER1	4	0.98696	0.98698	1	18826	0	0.12516	0.013037	0.042957	0.946687	863	4	0.12516
NDNL2	4	0.47652	0.62713	1	11818	2	0.20534	0.013066	0.043051	0.946687	864	2	0.20534
LHX6	4	0.077487	0.17999	0.971883	3529	2	0.041785	0.013069	0.043056	0.946687	865	2	0.041785
CNGA4	4	0.61407	0.72	1	13621	1	0.2677	0.013096	0.043131	0.946687	866	2	0.2677
TARDBP	4	0.9869	0.98691	1	18825	0	0.28561	0.013099	0.043145	0.946687	867	4	0.28561
ZSCAN32	4	0.98689	0.9869	1	18824	0	0.30639	0.013111	0.043187	0.946687	868	4	0.30639
NKX2-5	4	0.47643	0.62705	1	11814	1	-0.01963	0.013117	0.0432	0.946687	869	1	-0.01963
PCDHGB7	4	0.79168	0.8101	1	15329	1	0.37775	0.01313	0.043232	0.946687	870	3	0.37775
NPIPB9	4	0.93921	0.93917	1	17860	0	0.41728	0.013157	0.043303	0.946687	871	3	0.41728
KRTAP9-1	4	0.83475	0.84035	1	15917	1	0.0032948	0.013169	0.04334	0.946687	872	2	0.0032948
QKI	4	0.98679	0.9868	1	18823	0	0.26441	0.013212	0.043474	0.948356	873	4	0.26441
GAREM	4	0.37564	0.53538	1	10052	2	0.068089	0.013225	0.043515	0.948356	874	2	0.068089
GML	4	0.83638	0.84155	1	15936	1	0.18081	0.013271	0.043669	0.949105	875	3	0.18081
SLC5A10	4	0.52323	0.66971	1	12641	1	0.33887	0.013322	0.043832	0.949105	876	3	0.33887
CRB1	4	0.12879	0.26768	0.980751	5204	2	-0.2198	0.013323	0.043835	0.949105	877	2	-0.2198
TPPP3	4	0.97103	0.97099	1	18474	0	0.26152	0.013334	0.043869	0.949105	878	3	0.26152
FOXF2	4	0.97799	0.97803	1	18634	0	0.20582	0.013341	0.043884	0.949105	879	3	0.20582
UCHL1	4	0.69787	0.75733	1	14360	1	0.13774	0.013355	0.043943	0.949105	880	2	0.13774
C20orf144	4	0.5933	0.71165	1	13472	1	0.19076	0.013369	0.04398	0.949105	881	2	0.19076
ZHX1	4	0.98663	0.98663	1	18822	0	0.20961	0.013372	0.043993	0.949105	882	4	0.20961
GRAMD3	4	0.89635	0.89605	1	17001	0	0.21046	0.013374	0.043999	0.949105	883	2	0.21046
PCED1B	4	0.95463	0.9545	1	18156	0	0.28738	0.013389	0.044046	0.949105	884	3	0.28738
GCSH	4	0.47828	0.62867	1	11846	1	0.25822	0.013493	0.044357	0.953997	885	2	0.25822
ASB16	4	0.15411	0.30862	0.987212	5964	1	0.18285	0.013528	0.044464	0.953997	886	2	0.18285
PPAPDC2	4	0.22102	0.39667	1	7517	1	0.26877	0.013536	0.044486	0.953997	887	3	0.26877
TTC9	4	0.98645	0.98645	1	18821	0	0.15663	0.013548	0.044523	0.953997	888	4	0.15663
GUCY2D	4	0.4944	0.64333	1	12125	1	0.32778	0.013548	0.044523	0.953997	889	3	0.32778
C1orf162	4	0.93974	0.9397	1	17871	0	0.254	0.013575	0.044604	0.954669	890	2	0.254
KDM6A	4	0.98638	0.98637	1	18820	0	0.28643	0.013622	0.044751	0.955787	891	4	0.28643
GPRC5A	4	0.19082	0.36563	0.998876	6982	1	0.23767	0.013665	0.044881	0.955787	892	2	0.23767
RHOG	4	0.98632	0.98632	1	18819	0	0.21278	0.013676	0.044918	0.955787	893	4	0.21278
KCTD11	4	0.98632	0.98631	1	18818	0	0.25073	0.013682	0.044937	0.955787	894	4	0.25073
OR5AU1	4	0.54866	0.69336	1	13077	2	0.13813	0.0137	0.044988	0.955787	895	2	0.13813
COL5A1	4	0.93587	0.93575	1	17793	0	0.17359	0.013707	0.045008	0.955787	896	2	0.17359
CAMSAP1	4	0.93459	0.93445	1	17769	0	0.31376	0.013755	0.04515	0.955787	897	3	0.31376
SS18L1	4	0.90717	0.90693	1	17242	0	0.28066	0.013762	0.04517	0.955787	898	3	0.28066
TOX2	4	0.029036	0.089276	0.922794	1845	2	-0.3411	0.013784	0.045235	0.955787	899	1	-0.3411
ATP8B2	4	0.93959	0.93957	1	17866	0	0.38893	0.013784	0.045236	0.955787	900	3	0.38893
SERAC1	4	0.15981	0.31758	0.991187	6105	1	0.159	0.013835	0.045412	0.955787	901	2	0.159
SPATS2L	4	0.3614	0.52247	1	9818	1	0.31111	0.01384	0.045424	0.955787	902	3	0.31111
GRIK3	4	0.98616	0.98616	1	18815	0	0.24128	0.013841	0.045426	0.955787	903	4	0.24128
ATP13A2	4	0.77365	0.79879	1	15159	1	0.26172	0.013853	0.045464	0.955787	904	3	0.26172
CES2	4	0.14673	0.2969	0.984285	5753	1	0.29209	0.013867	0.045507	0.955787	905	3	0.29209
CXorf51A	4	0.32304	0.4877	1	9212	1	0.075337	0.013886	0.045569	0.955787	906	2	0.075337
NOTCH3	4	0.89673	0.89643	1	17009	0	0.22389	0.013888	0.045572	0.955787	907	2	0.22389
TGFA	4	0.9861	0.9861	1	18814	0	0.13901	0.013903	0.04562	0.955787	908	4	0.13901
AQP10	4	0.98034	0.98038	1	18683	0	0.43242	0.013905	0.045621	0.955787	909	3	0.43242
TNFRSF4	4	0.6819	0.74967	1	14203	1	0.28624	0.013923	0.045685	0.955787	910	3	0.28624
PDRG1	4	0.2431	0.4163	1	7859	2	-0.019764	0.01393	0.045707	0.955787	911	2	-0.019764
ZNF48	4	0.98603	0.98604	1	18813	0	0.2508	0.013973	0.045827	0.956272	912	4	0.2508
MYO15A	4	0.84059	0.84482	1	15992	1	0.44257	0.013973	0.04583	0.956272	913	3	0.44257
RFK	4	0.9207	0.9205	1	17502	0	0.10446	0.013989	0.045882	0.956309	914	2	0.10446
CHMP3	4	0.82131	0.83036	1	15710	1	-0.013956	0.01404	0.046022	0.957245	915	1	-0.013956
SLC44A3	4	0.98336	0.98338	1	18745	0	0.30404	0.014042	0.046027	0.957245	916	3	0.30404
DEFA4	4	0.54387	0.68887	1	12999	1	0.076498	0.014091	0.046191	0.957713	917	2	0.076498
HSPB6	4	0.98588	0.98588	1	18812	0	0.29111	0.014123	0.046287	0.957713	918	4	0.29111
MAF1	4	0.98473	0.98473	1	18784	0	0.32964	0.014148	0.046358	0.957713	919	3	0.32964
DCST2	4	0.98585	0.98584	1	18811	0	0.14505	0.014155	0.046378	0.957713	920	4	0.14505
MITF	4	0.94582	0.94574	1	17988	0	0.26169	0.014161	0.046398	0.957713	921	3	0.26169
CA12	4	0.92505	0.92484	1	17596	0	0.34423	0.014174	0.04644	0.957713	922	3	0.34423
PAPPA	4	0.7982	0.81443	1	15419	1	0.29687	0.014176	0.046444	0.957713	923	3	0.29687
HCK	4	0.38631	0.54503	1	10230	2	-0.05408	0.014194	0.046498	0.957713	924	2	-0.05408
PPP5D1	4	0.9858	0.9858	1	18808	0	0.20495	0.014195	0.0465	0.957713	925	4	0.20495
NPS	4	0.27239	0.44245	1	8350	1	0.32487	0.01422	0.046578	0.958291	926	3	0.32487
FAM212A	4	0.97652	0.97651	1	18595	0	0.33352	0.01425	0.046684	0.959141	927	3	0.33352
RAB3D	4	0.59396	0.7119	1	13476	1	0.38017	0.014281	0.046784	0.959141	928	3	0.38017
KRT10	4	0.67655	0.74715	1	14145	1	0.29734	0.014296	0.046832	0.959141	929	3	0.29734
FAM151A	4	0.92018	0.91999	1	17491	0	0.25775	0.014353	0.047012	0.959141	930	3	0.25775
ST3GAL4	4	0.98563	0.98562	1	18807	0	0.26911	0.014375	0.04708	0.959141	931	4	0.26911
SCP2D1	4	0.98562	0.98562	1	18806	0	0.17756	0.014377	0.047083	0.959141	932	4	0.17756
USO1	4	0.82127	0.83033	1	15709	1	0.7129	0.014403	0.047169	0.959141	933	3	0.7129
RALGDS	4	0.98557	0.98558	1	18805	0	0.1533	0.014431	0.047261	0.959141	934	4	0.1533
AARD	4	0.98016	0.98021	1	18675	0	0.31401	0.014433	0.04727	0.959141	935	3	0.31401
MMP16	4	0.98556	0.98557	1	18804	0	0.13084	0.014437	0.04728	0.959141	936	4	0.13084
HPD	4	0.98556	0.98556	1	18803	0	0.27336	0.014444	0.047303	0.959141	937	4	0.27336
GABRE	4	0.98555	0.98556	1	18802	0	0.25443	0.014446	0.047307	0.959141	938	4	0.25443
PSMB9	4	0.98555	0.98556	1	18801	0	0.23008	0.014448	0.047315	0.959141	939	4	0.23008
CACNB3	4	0.17988	0.34889	0.997041	6652	2	-0.20262	0.01445	0.047322	0.959141	940	1	-0.20262
PI4KB	4	0.98547	0.98548	1	18800	0	0.29071	0.014526	0.047557	0.962214	941	4	0.29071
MTMR8	4	0.08211	0.1882	0.971883	3669	1	0.36982	0.01453	0.047575	0.962214	942	3	0.36982
PRTFDC1	4	0.78228	0.80411	1	15246	1	0.18769	0.014604	0.047794	0.963237	943	2	0.18769
NTRK3	4	0.71209	0.76436	1	14506	1	0.3961	0.014632	0.04788	0.963237	944	3	0.3961
FAM131A	4	0.98535	0.98535	1	18798	0	0.28144	0.014652	0.047941	0.963237	945	4	0.28144
NEK4	4	0.96796	0.96792	1	18415	0	0.34133	0.014687	0.048052	0.963237	946	3	0.34133
RING1	4	0.91578	0.91558	1	17414	0	0.14869	0.014706	0.048103	0.963237	947	2	0.14869
MGAT5B	4	0.85282	0.85487	1	16202	1	0.26515	0.014709	0.048111	0.963237	948	3	0.26515
TXNDC11	4	0.98528	0.98529	1	18797	0	0.1347	0.014722	0.048156	0.963237	949	4	0.1347
MAGEA11	4	0.83975	0.84415	1	15981	1	0.25286	0.014758	0.048268	0.963237	950	2	0.25286
FAM149A	4	0.79745	0.81391	1	15401	1	0.20794	0.014766	0.048294	0.963237	951	3	0.20794
C1orf115	4	0.97971	0.97977	1	18662	0	0.44211	0.01477	0.048304	0.963237	952	3	0.44211
SNED1	4	0.98523	0.98524	1	18796	0	0.22097	0.014772	0.048314	0.963237	953	4	0.22097
IFI6	4	0.8655	0.86601	1	16403	1	0.1845	0.014773	0.048315	0.963237	954	2	0.1845
GALNT2	4	0.96127	0.9612	1	18285	0	0.31423	0.014809	0.048428	0.963237	955	3	0.31423
C10orf111	4	0.93278	0.93257	1	17729	0	0.27625	0.014821	0.04846	0.963237	956	3	0.27625
CCR7	4	0.20173	0.3794	1	7211	2	0.14415	0.014824	0.048468	0.963237	957	2	0.14415
AQP3	4	0.97359	0.97351	1	18531	0	0.26111	0.014842	0.048504	0.963237	958	3	0.26111
USP42	3	0.98512	0.98529	1	18794	0	0.19226	0.014876	0.039018	0.934138	959	3	0.19226
CYC1	4	0.093304	0.20782	0.971883	4067	3	-1.3213	0.014911	0.048676	0.963237	960	1	-1.3213
APLN	4	0.21906	0.39498	1	7479	2	-0.15401	0.014962	0.048787	0.963237	961	1	-0.15401
SP6	3	0.94952	0.94976	1	18051	0	0.40796	0.014964	0.039241	0.934138	962	2	0.40796
C11orf21	4	0.95151	0.95142	1	18091	0	0.19608	0.014968	0.048802	0.963237	963	2	0.19608
KRTAP5-7	4	0.16696	0.32878	0.994061	6311	2	0.1727	0.01499	0.048847	0.963237	964	2	0.1727
KRBOX1	4	0.85974	0.86089	1	16314	1	0.13569	0.015014	0.048899	0.963237	965	2	0.13569
GABARAPL1	4	0.82646	0.83405	1	15789	1	0.33372	0.01504	0.04896	0.963237	966	3	0.33372
SCIMP	4	0.46589	0.61744	1	11638	1	0.3131	0.015055	0.048992	0.963237	967	3	0.3131
PRDM9	4	0.050701	0.1312	0.942805	2651	3	-0.35395	0.015065	0.049016	0.963237	968	1	-0.35395
MAP3K19	4	0.9017	0.90134	1	17129	0	0.33137	0.015109	0.049107	0.963237	969	3	0.33137
TBX10	4	0.93663	0.93656	1	17811	0	0.4069	0.015116	0.049124	0.963237	970	2	0.4069
CCNDBP1	4	0.86634	0.86675	1	16419	1	0.35566	0.015142	0.04918	0.963237	971	3	0.35566
SCYL1	4	0.73083	0.77422	1	14707	1	0.38584	0.015167	0.049227	0.963237	972	3	0.38584
SAR1B	4	0.62835	0.72594	1	13744	1	0.31569	0.015178	0.049244	0.963237	973	3	0.31569
ZC2HC1C	4	0.92041	0.92022	1	17496	0	0.21203	0.015181	0.04925	0.963237	974	3	0.21203
AFF1	4	0.29242	0.4603	1	8688	1	0.26157	0.015195	0.049272	0.963237	975	3	0.26157
ABCC10	4	0.01091	0.036422	0.874473	792	2	-0.37869	0.015218	0.049324	0.963237	976	1	-0.37869
MDN1	4	0.52912	0.67512	1	12747	1	0.63426	0.015219	0.049324	0.963237	977	3	0.63426
SNX11	4	0.65167	0.73585	1	13923	1	0.27796	0.015236	0.049358	0.963237	978	3	0.27796
FBXW12	4	0.96053	0.96045	1	18272	0	0.27879	0.01527	0.049429	0.963237	979	3	0.27879
GIGYF2	4	0.71759	0.76722	1	14574	1	0.22784	0.015292	0.049475	0.963237	980	3	0.22784
MORF4L1	4	0.8809	0.88045	1	16698	1	0.31096	0.015368	0.04964	0.963237	981	3	0.31096
HEY1	4	0.38175	0.54097	1	10158	2	0.03095	0.015372	0.04965	0.963237	982	2	0.03095
PIH1D2	4	0.46753	0.6189	1	11666	2	-0.090391	0.015423	0.049761	0.963237	983	1	-0.090391
GXYLT1	4	0.41699	0.57297	1	10768	1	0.25634	0.015431	0.049777	0.963237	984	3	0.25634
EEF2	4	0.45398	0.60659	1	11431	1	0.57864	0.015504	0.049942	0.963237	985	3	0.57864
SUPT7L	4	0.93817	0.93814	1	17845	0	0.26722	0.015511	0.049956	0.963237	986	3	0.26722
HLA-B	4	0.86678	0.86715	1	16429	1	0.30622	0.015546	0.050037	0.963237	987	3	0.30622
SLC6A17	4	0.37362	0.53353	1	10012	2	0.059027	0.015577	0.050107	0.963237	988	2	0.059027
MDM2	4	0.85136	0.85363	1	16170	1	0.33518	0.015585	0.050122	0.963237	989	3	0.33518
TTF1	4	0.41027	0.56688	1	10641	2	-0.12628	0.015628	0.050214	0.963237	990	1	-0.12628
ZDHHC5	4	0.85283	0.85487	1	16203	1	0.32788	0.01564	0.050236	0.963237	991	2	0.32788
TOPAZ1	4	0.047933	0.12597	0.942805	2545	1	-0.025044	0.015679	0.050326	0.963237	992	1	-0.025044
ATAD2B	4	0.312	0.47786	1	9023	2	-0.041442	0.01573	0.050433	0.963237	993	2	-0.041442
TBC1D17	4	0.39024	0.54861	1	10293	1	0.27341	0.015747	0.050463	0.963237	994	3	0.27341
NOXA1	4	0.24843	0.42103	1	7953	1	0.25322	0.015768	0.050504	0.963237	995	3	0.25322
FGG	4	0.21416	0.39065	1	7383	1	0.28906	0.015775	0.050518	0.963237	996	3	0.28906
RALYL	4	0.083948	0.19145	0.971883	3737	3	-0.20932	0.015782	0.050533	0.963237	997	1	-0.20932
VASN	4	0.9742	0.97413	1	18549	0	0.31084	0.015786	0.050537	0.963237	998	3	0.31084
EVPL	4	0.43289	0.58749	1	11077	1	0.29673	0.015833	0.050642	0.963237	999	3	0.29673
ARHGAP1	4	0.9389	0.93887	1	17854	0	0.26153	0.015835	0.050645	0.963237	1000	3	0.26153
CDHR1	4	0.16697	0.3288	0.994061	6312	1	0.26568	0.015869	0.050723	0.963237	1001	2	0.26568
RPL18	4	0.93578	0.93567	1	17792	0	0.6208	0.015884	0.050759	0.963237	1002	2	0.6208
FANCD2	4	0.21131	0.38805	1	7335	2	0.014056	0.015914	0.050817	0.963237	1003	2	0.014056
FNDC3A	4	0.93817	0.93813	1	17844	0	0.29622	0.015966	0.050949	0.963237	1004	3	0.29622
SNX14	4	0.037445	0.10619	0.931304	2170	3	-0.42092	0.015986	0.050997	0.963237	1005	1	-0.42092
BRAP	4	0.088553	0.19951	0.971883	3893	1	0.56777	0.016002	0.051021	0.963237	1006	3	0.56777
ZNF579	4	0.91358	0.91336	1	17374	0	0.075189	0.016038	0.051111	0.963237	1007	2	0.075189
SPACA1	4	0.47879	0.62914	1	11852	1	0.15899	0.016089	0.051233	0.963237	1008	2	0.15899
CNNM3	4	0.89781	0.89752	1	17033	0	0.39458	0.016093	0.051241	0.963237	1009	3	0.39458
NBPF15	4	0.030339	0.092357	0.92522	1901	1	0.85924	0.016153	0.051366	0.963237	1010	3	0.85924
NFASC	4	0.70529	0.76099	1	14435	1	0.28365	0.016275	0.051641	0.963237	1011	3	0.28365
GJB3	4	0.4521	0.60488	1	11404	2	0.23112	0.016295	0.051688	0.963237	1012	2	0.23112
IRX4	4	0.95373	0.95363	1	18142	0	0.2585	0.016315	0.05173	0.963237	1013	3	0.2585
CRYBB1	4	0.5969	0.71306	1	13494	1	0.36499	0.016326	0.051747	0.963237	1014	3	0.36499
CHRM5	4	0.1436	0.29185	0.984125	5653	1	0.25946	0.016345	0.05179	0.963237	1015	2	0.25946
PLXND1	4	0.25161	0.42383	1	8000	1	0.42434	0.016363	0.051826	0.963237	1016	3	0.42434
DENND1A	4	0.96163	0.96154	1	18290	0	0.24143	0.016384	0.051874	0.963237	1017	3	0.24143
TSPY4	4	0.11115	0.23832	0.97567	4661	2	0.072081	0.016385	0.051879	0.963237	1018	2	0.072081
ENPEP	4	0.77423	0.79913	1	15163	1	0.38763	0.016393	0.051888	0.963237	1019	3	0.38763
DNAJC25-GNG10	4	0.047733	0.12563	0.942805	2539	3	-0.48092	0.016396	0.051895	0.963237	1020	1	-0.48092
ASCL1	4	0.96772	0.96767	1	18405	0	0.3483	0.016416	0.051936	0.963237	1021	3	0.3483
FCGR2B	4	0.50738	0.65516	1	12372	1	0.27328	0.016431	0.051974	0.963237	1022	3	0.27328
UHRF2	4	0.2628	0.43385	1	8183	1	0.39048	0.016438	0.051994	0.963237	1023	3	0.39048
FBXO43	4	0.37201	0.53207	1	9990	2	-0.045228	0.016447	0.052012	0.963237	1024	2	-0.045228
ANKHD1-EIF4EBP3	4	0.98346	0.98348	1	18749	0	0.25237	0.016474	0.052079	0.963237	1025	3	0.25237
ZMYM6NB	4	0.60997	0.71829	1	13591	1	0.059387	0.016498	0.052122	0.963237	1026	2	0.059387
JADE2	4	0.37738	0.53695	1	10081	1	0.35441	0.016503	0.052132	0.963237	1027	3	0.35441
ACTR2	4	0.62744	0.72557	1	13738	1	0.48083	0.016525	0.052176	0.963237	1028	3	0.48083
SLC25A40	4	0.96851	0.96846	1	18425	0	0.059752	0.016549	0.052227	0.963237	1029	1	0.059752
CLASP1	4	0.9583	0.95825	1	18233	0	0.2971	0.016584	0.052298	0.963237	1030	3	0.2971
ZNF548	3	0.69501	0.70944	1	14336	1	0.28817	0.0166	0.043296	0.946687	1031	2	0.28817
OR6Y1	4	0.035407	0.10226	0.929079	2095	2	-0.053109	0.01665	0.052438	0.963237	1032	2	-0.053109
IL17RB	4	0.97145	0.97143	1	18485	0	0.30109	0.016679	0.052502	0.963237	1033	3	0.30109
FGR	4	0.090436	0.20281	0.971883	3963	1	0.20429	0.016703	0.052557	0.963237	1034	3	0.20429
HHLA2	4	0.87209	0.87209	1	16524	1	0.40859	0.016715	0.052579	0.963237	1035	3	0.40859
ELP4	4	0.96117	0.96107	1	18279	0	0.28576	0.016754	0.052667	0.963237	1036	3	0.28576
WDR38	4	0.98029	0.98034	1	18680	0	0.40887	0.016767	0.052701	0.963237	1037	3	0.40887
ECSIT	4	0.84144	0.84547	1	16008	1	0.28337	0.016772	0.052711	0.963237	1038	2	0.28337
CHAMP1	4	0.90561	0.90531	1	17212	0	0.21147	0.016787	0.052735	0.963237	1039	2	0.21147
AZIN2	4	0.53393	0.67958	1	12836	1	0.011332	0.016805	0.052773	0.963237	1040	1	0.011332
ZFYVE16	4	0.53629	0.6818	1	12877	1	0.45808	0.01684	0.052853	0.963237	1041	3	0.45808
MAP2K5	4	0.98374	0.98374	1	18757	0	0.32232	0.016871	0.052913	0.963237	1042	3	0.32232
POTEH	4	0.5204	0.66709	1	12591	1	0.30667	0.016888	0.052952	0.963237	1043	3	0.30667
MED12	4	0.066615	0.16045	0.966852	3159	2	-0.24435	0.016958	0.05312	0.963237	1044	1	-0.24435
FAM171A1	4	0.85206	0.8542	1	16183	1	0.29385	0.016992	0.053197	0.963237	1045	3	0.29385
RDH11	4	0.93306	0.93285	1	17738	0	0.511	0.017007	0.05323	0.963237	1046	3	0.511
MZB1	4	0.4055	0.56254	1	10561	2	0.20353	0.017008	0.053234	0.963237	1047	2	0.20353
VASP	4	0.61686	0.72115	1	13646	1	0.11552	0.017009	0.053237	0.963237	1048	2	0.11552
IRF1	4	0.11702	0.24812	0.978947	4830	3	-0.26578	0.017061	0.053353	0.963237	1049	1	-0.26578
HBA2	4	0.92948	0.92927	1	17678	0	0.3161	0.017073	0.053377	0.963237	1050	3	0.3161
PAGR1	4	0.77203	0.79785	1	15142	1	0.16826	0.017078	0.053386	0.963237	1051	2	0.16826
SLFN11	4	0.35674	0.51821	1	9746	2	0.085615	0.017108	0.053458	0.963237	1052	2	0.085615
CUL7	4	0.082061	0.18811	0.971883	3666	1	0.079406	0.017112	0.053469	0.963237	1053	2	0.079406
BBS1	4	0.077828	0.18061	0.971883	3538	1	0.57751	0.017129	0.053509	0.963237	1054	3	0.57751
CAD	4	0.97113	0.97109	1	18478	0	0.46163	0.017159	0.053573	0.963237	1055	3	0.46163
NDUFB5	4	0.070911	0.16826	0.967331	3320	3	-0.52903	0.017163	0.053579	0.963237	1056	1	-0.52903
HDAC10	4	0.85679	0.85832	1	16270	1	0.31343	0.017178	0.053608	0.963237	1057	3	0.31343
ANKRD34B	4	0.65588	0.73771	1	13966	1	0.098159	0.017214	0.053686	0.963237	1058	2	0.098159
ZBTB7B	4	0.58251	0.7074	1	13382	1	0.28379	0.017219	0.053698	0.963237	1059	3	0.28379
KLHL28	4	0.97543	0.97536	1	18577	0	0.31803	0.017238	0.053736	0.963237	1060	3	0.31803
SYP	4	0.94093	0.94085	1	17897	0	0.20232	0.017247	0.053758	0.963237	1061	2	0.20232
BSG	4	0.9647	0.96466	1	18357	0	0.19244	0.017265	0.053797	0.963237	1062	3	0.19244
B3GALNT1	4	0.051572	0.13283	0.942805	2685	1	0.26543	0.017278	0.05382	0.963237	1063	2	0.26543
C6orf25	4	0.27386	0.44379	1	8374	1	0.2766	0.017293	0.053855	0.963237	1064	2	0.2766
EEF1B2	4	0.054803	0.13889	0.951003	2786	1	0.44766	0.017367	0.054022	0.963237	1065	3	0.44766
CYB5A	4	0.97262	0.97256	1	18507	0	0.24824	0.017391	0.054069	0.963237	1066	3	0.24824
REG4	4	0.84949	0.85206	1	16135	1	0.24014	0.017418	0.05413	0.963237	1067	3	0.24014
TEPP	4	0.13165	0.27242	0.981768	5295	2	-0.095465	0.01747	0.054228	0.963237	1068	2	-0.095465
WDR54	4	0.96915	0.96909	1	18435	0	0.22111	0.017482	0.054253	0.963237	1069	3	0.22111
ISG20	4	0.85684	0.85836	1	16271	1	0.23021	0.017572	0.054451	0.963237	1070	2	0.23021
CORIN	4	0.96894	0.96887	1	18433	0	0.2108	0.017618	0.054544	0.963237	1071	3	0.2108
GPC1	4	0.26236	0.43346	1	8175	2	0.099211	0.017619	0.054544	0.963237	1072	2	0.099211
DUSP27	4	0.4895	0.63889	1	12039	2	-0.090745	0.017623	0.054554	0.963237	1073	1	-0.090745
VEGFB	4	0.92997	0.92976	1	17685	0	0.22457	0.017625	0.05456	0.963237	1074	3	0.22457
FEV	4	0.97544	0.97538	1	18578	0	0.33203	0.017674	0.054643	0.963237	1075	3	0.33203
FAM83B	4	0.28484	0.45354	1	8552	2	-0.063292	0.017674	0.054643	0.963237	1076	1	-0.063292
KIFC3	4	0.86059	0.86162	1	16329	1	0.32636	0.017709	0.054722	0.963237	1077	3	0.32636
KNCN	4	0.94211	0.94204	1	17922	0	0.35698	0.017752	0.054822	0.963237	1078	2	0.35698
SNX15	4	0.59557	0.71254	1	13486	1	0.37275	0.01777	0.054866	0.963237	1079	3	0.37275
RNASEL	4	0.96302	0.96294	1	18321	0	0.39547	0.017776	0.05488	0.963237	1080	3	0.39547
RHBDF1	4	0.87845	0.87811	1	16654	1	0.31224	0.017799	0.05493	0.963237	1081	3	0.31224
KRT23	4	0.75978	0.79051	1	15007	1	0.25425	0.017804	0.054941	0.963237	1082	3	0.25425
IDH3G	4	0.34899	0.5112	1	9616	1	0.06975	0.017827	0.054998	0.963237	1083	1	0.06975
CD34	4	0.74008	0.77923	1	14780	1	0.34072	0.017854	0.055054	0.963237	1084	3	0.34072
LCE2A	4	0.66414	0.74141	1	14033	1	0.16798	0.017869	0.055082	0.963237	1085	2	0.16798
ZNRF4	4	0.3608	0.52196	1	9810	2	0.032754	0.017877	0.055098	0.963237	1086	2	0.032754
FLOT2	4	0.71052	0.7636	1	14493	1	0.22045	0.017878	0.055102	0.963237	1087	3	0.22045
CHRNB4	4	0.08693	0.1966	0.971883	3837	2	-0.10582	0.01793	0.055219	0.963237	1088	2	-0.10582
MNAT1	4	0.067452	0.16197	0.966852	3195	2	-0.2254	0.017981	0.055326	0.963237	1089	1	-0.2254
PROM2	4	0.75689	0.78882	1	14971	1	0.23101	0.017995	0.05536	0.963237	1090	2	0.23101
PNISR	4	0.49013	0.63946	1	12056	1	0.21619	0.018011	0.055393	0.963237	1091	2	0.21619
MYF5	4	0.73073	0.77417	1	14705	1	0.43011	0.018032	0.055436	0.963237	1092	3	0.43011
GLIS1	4	0.96853	0.96848	1	18426	0	0.3032	0.018058	0.055493	0.963237	1093	3	0.3032
FAM222A	4	0.96376	0.96371	1	18336	0	0.41969	0.018074	0.055529	0.963237	1094	3	0.41969
CD96	4	0.16713	0.32905	0.994156	6315	3	-0.18798	0.018083	0.055543	0.963237	1095	1	-0.18798
CD3EAP	4	0.85831	0.85966	1	16294	1	0.47419	0.018107	0.055603	0.963237	1096	3	0.47419
IQGAP3	4	0.28379	0.45262	1	8534	1	-0.069045	0.018134	0.055664	0.963237	1097	1	-0.069045
TRIM66	4	0.43229	0.58696	1	11072	2	0.12804	0.018145	0.055684	0.963237	1098	2	0.12804
DCUN1D5	4	0.53818	0.68358	1	12908	1	0.28274	0.018165	0.055727	0.963237	1099	3	0.28274
FAM86B1	4	0.24659	0.41939	1	7921	1	-0.11382	0.018185	0.055774	0.963237	1100	1	-0.11382
SENP8	4	0.53197	0.67773	1	12804	1	0.37381	0.018189	0.055786	0.963237	1101	3	0.37381
SEC22B	4	0.81248	0.82416	1	15591	1	-0.063201	0.018236	0.055887	0.963237	1102	1	-0.063201
FRMD1	4	0.44184	0.59554	1	11235	1	0.37873	0.018239	0.05589	0.963237	1103	3	0.37873
SLC7A5	4	0.23076	0.40539	1	7669	1	0.065753	0.018287	0.056002	0.963237	1104	2	0.065753
PIEZO1	4	0.8268	0.83433	1	15798	1	0.26797	0.018305	0.056037	0.963237	1105	3	0.26797
BAHD1	4	0.45333	0.606	1	11419	1	0.43631	0.018319	0.056071	0.963237	1106	3	0.43631
TWF1	4	0.41043	0.56703	1	10643	1	0.20849	0.018338	0.056108	0.963237	1107	2	0.20849
TRIB3	4	0.85624	0.85781	1	16261	1	0.19754	0.018342	0.056117	0.963237	1108	2	0.19754
WDR4	4	0.3535	0.51535	1	9690	2	-0.014708	0.018389	0.056214	0.963237	1109	2	-0.014708
RAB3GAP2	4	0.91324	0.91302	1	17369	0	0.26487	0.018402	0.056244	0.963237	1110	3	0.26487
TSGA10	4	0.505	0.65299	1	12336	1	0.51257	0.018425	0.056293	0.963237	1111	3	0.51257
BOD1	4	0.44174	0.59544	1	11232	1	0.20615	0.01844	0.056323	0.963237	1112	2	0.20615
ARRDC3	4	0.94728	0.94725	1	18014	0	0.17295	0.018492	0.056447	0.963237	1113	3	0.17295
TNFSF13	4	0.2887	0.45698	1	8629	2	0.13282	0.018501	0.056467	0.963237	1114	2	0.13282
MEPCE	4	0.32434	0.48892	1	9230	2	0.1196	0.018543	0.056552	0.963237	1115	2	0.1196
TAF5L	4	0.97774	0.97778	1	18629	0	0.31348	0.018543	0.056553	0.963237	1116	3	0.31348
RCC2	4	0.84106	0.84518	1	16001	1	-0.063716	0.018594	0.056666	0.963237	1117	1	-0.063716
CYP2D6	4	0.04928	0.12849	0.942805	2595	2	0.15371	0.018621	0.056724	0.963237	1118	2	0.15371
MAGIX	4	0.19025	0.36474	0.998458	6968	1	0.3612	0.018701	0.056889	0.963237	1119	3	0.3612
HIST2H2AB	4	0.081527	0.18718	0.971883	3651	1	0.43208	0.018708	0.056905	0.963237	1120	3	0.43208
OCM2	4	0.012451	0.041134	0.874473	894	3	-0.23801	0.018747	0.056985	0.963237	1121	1	-0.23801
HIST1H2AA	4	0.6217	0.72317	1	13685	1	0.28399	0.018767	0.057027	0.963237	1122	3	0.28399
HES2	4	0.75768	0.78927	1	14981	1	0.23077	0.018798	0.057096	0.963237	1123	3	0.23077
GPR85	4	0.97962	0.97968	1	18659	0	0.33117	0.018822	0.057162	0.963237	1124	3	0.33117
TBL3	4	0.39535	0.55331	1	10381	2	-0.2902	0.018849	0.057218	0.963237	1125	1	-0.2902
ZRANB1	4	0.71951	0.76821	1	14594	1	0.24276	0.018877	0.057274	0.963237	1126	3	0.24276
NFATC2IP	4	0.96315	0.96308	1	18322	0	0.42536	0.018889	0.057303	0.963237	1127	3	0.42536
GABPB1	4	0.94258	0.94249	1	17932	0	0.30244	0.018894	0.057312	0.963237	1128	3	0.30244
TRPC4AP	4	0.75256	0.78639	1	14916	1	0.35472	0.018913	0.057354	0.963237	1129	3	0.35472
KRT6A	4	0.80229	0.81714	1	15475	1	-0.060915	0.018951	0.05744	0.963237	1130	1	-0.060915
ADGRF4	4	0.40949	0.5662	1	10627	1	0.32186	0.019047	0.057653	0.963237	1131	2	0.32186
PPL	4	0.94912	0.94905	1	18042	0	0.35866	0.019056	0.05767	0.963237	1132	3	0.35866
RUNX1	4	0.31348	0.47922	1	9046	1	0.23959	0.019072	0.057702	0.963237	1133	3	0.23959
CRHR2	4	0.66814	0.74326	1	14075	1	0.22825	0.019084	0.057734	0.963237	1134	3	0.22825
GLOD5	4	0.20352	0.38098	1	7236	2	-0.090233	0.019104	0.057775	0.963237	1135	1	-0.090233
C3orf80	4	0.98412	0.98412	1	18766	0	0.23883	0.019116	0.057803	0.963237	1136	3	0.23883
CDC73	4	0.57154	0.70319	1	13298	1	0.29436	0.019155	0.057882	0.963237	1137	2	0.29436
ZNF573	4	0.80073	0.8161	1	15456	1	0.16969	0.01916	0.05789	0.963237	1138	2	0.16969
OR5D13	4	0.89069	0.89034	1	16897	0	0.32645	0.019184	0.05793	0.963237	1139	3	0.32645
INSC	4	0.25132	0.42357	1	7992	1	0.16682	0.019206	0.057982	0.963237	1140	2	0.16682
DPF3	4	0.97597	0.97595	1	18585	0	0.29213	0.019225	0.058023	0.963237	1141	3	0.29213
FAM189B	4	0.89097	0.89064	1	16901	0	0.31738	0.019257	0.0581	0.963237	1142	3	0.31738
C12orf50	4	0.53954	0.68481	1	12924	1	0.27435	0.01929	0.058174	0.963237	1143	3	0.27435
MAPK12	4	0.81047	0.82273	1	15567	1	0.3702	0.019292	0.05818	0.963237	1144	3	0.3702
SHF	4	0.90797	0.90771	1	17254	0	0.35799	0.019296	0.058191	0.963237	1145	3	0.35799
RIMKLA	4	0.89299	0.89266	1	16939	0	0.044524	0.019309	0.058213	0.963237	1146	1	0.044524
PTGER1	4	0.343	0.50581	1	9525	1	0.29802	0.019332	0.058275	0.963237	1147	3	0.29802
GLA	4	0.95787	0.95783	1	18224	0	0.40869	0.019469	0.058568	0.963237	1148	3	0.40869
CCRL2	3	0.41188	0.54065	1	10675	1	0.031779	0.019509	0.050383	0.963237	1149	1	0.031779
LACTB	4	0.8685	0.86872	1	16466	1	0.057772	0.019513	0.058655	0.963237	1150	2	0.057772
TNPO2	4	0.63637	0.72927	1	13798	1	0.21954	0.019578	0.058784	0.963237	1151	3	0.21954
TIMM8B	4	0.68091	0.74921	1	14190	1	-0.020412	0.019615	0.058856	0.963237	1152	1	-0.020412
CHIC1	4	0.82964	0.83641	1	15841	1	0.33005	0.019624	0.058875	0.963237	1153	3	0.33005
EPC1	4	0.66325	0.74101	1	14023	1	0.22381	0.019657	0.05894	0.963237	1154	2	0.22381
FAM107B	4	0.27888	0.44827	1	8449	2	-0.12393	0.019666	0.058952	0.963237	1155	1	-0.12393
NTN5	4	0.59277	0.71143	1	13469	1	0.18541	0.019698	0.059024	0.963237	1156	2	0.18541
CAMSAP3	4	0.94662	0.94657	1	18001	0	0.2925	0.019717	0.059067	0.963237	1157	3	0.2925
CYP4B1	4	0.51351	0.66071	1	12479	2	0.15918	0.019722	0.059077	0.963237	1158	2	0.15918
VCPKMT	4	0.40679	0.5637	1	10581	2	0.11665	0.019747	0.059124	0.963237	1159	2	0.11665
C11orf98	4	0.85142	0.85368	1	16171	1	0.16363	0.019755	0.059141	0.963237	1160	2	0.16363
GALNT6	4	0.97526	0.97521	1	18574	0	0.39033	0.019802	0.059239	0.963237	1161	3	0.39033
LIPG	4	0.63807	0.73001	1	13807	1	0.40682	0.019818	0.059276	0.963237	1162	3	0.40682
FGF12	4	0.85705	0.85854	1	16273	1	-0.052107	0.019819	0.059278	0.963237	1163	1	-0.052107
LDLRAD1	4	0.79508	0.81235	1	15368	1	0.22895	0.019846	0.059338	0.963237	1164	2	0.22895
POLR2G	4	0.33135	0.49525	1	9329	2	-0.22437	0.01987	0.059395	0.963237	1165	1	-0.22437
IFI27L2	4	0.86001	0.86111	1	16317	1	0.32725	0.019879	0.059423	0.963237	1166	3	0.32725
CDH11	4	0.94469	0.94458	1	17966	0	0.23982	0.019884	0.059435	0.963237	1167	3	0.23982
RIMBP2	4	0.84703	0.85003	1	16101	1	0.32312	0.019896	0.05946	0.963237	1168	3	0.32312
BRSK2	4	0.81489	0.82584	1	15619	1	0.38405	0.019908	0.059486	0.963237	1169	3	0.38405
LIMK1	4	0.83585	0.84116	1	15931	1	-0.051139	0.019921	0.05951	0.963237	1170	1	-0.051139
FAM210A	4	0.36645	0.52706	1	9889	1	0.34322	0.019928	0.059527	0.963237	1171	3	0.34322
MTMR7	4	0.61135	0.71887	1	13596	1	0.19374	0.019961	0.059593	0.963237	1172	2	0.19374
GLT8D2	4	0.53731	0.68276	1	12893	2	-0.040944	0.019972	0.059619	0.963237	1173	1	-0.040944
ZFYVE19	4	0.87226	0.87224	1	16527	1	0.18364	0.020023	0.05971	0.963237	1174	2	0.18364
CDK2AP1	4	0.90761	0.90737	1	17248	0	0.17292	0.020074	0.059822	0.963237	1175	2	0.17292
TOR1A	4	0.96872	0.96866	1	18429	0	0.28037	0.020085	0.059857	0.963237	1176	3	0.28037
SCT	4	0.98206	0.98209	1	18716	0	0.45781	0.020118	0.059937	0.963237	1177	3	0.45781
TOP2B	4	0.15288	0.30668	0.986403	5931	2	0.070782	0.020125	0.059956	0.963237	1178	2	0.070782
CHD1L	4	0.097189	0.21454	0.971883	4212	2	-0.064372	0.020184	0.060068	0.963237	1179	2	-0.064372
FAM126A	4	0.016907	0.054766	0.896673	1160	1	0.25676	0.020227	0.060166	0.963237	1180	3	0.25676
ADAMTS20	4	0.15812	0.31497	0.990134	6067	1	0.14151	0.020278	0.060271	0.963237	1181	2	0.14151
HOXA7	4	0.85041	0.85284	1	16151	1	0.27773	0.02037	0.06047	0.963237	1182	3	0.27773
KRTAP13-2	4	0.72909	0.77332	1	14685	1	0.050242	0.02038	0.060496	0.963237	1183	2	0.050242
MARCHF1	8	0.057988	0.19468	0.971883	2888	3	0.19373	0.020408	0.080749	0.963237	1184	5	0.19373
LUZP2	4	0.77688	0.80075	1	15188	1	0.37245	0.02042	0.060578	0.963237	1185	3	0.37245
B3GNT6	4	0.75135	0.78569	1	14904	1	0.3876	0.020428	0.060595	0.963237	1186	3	0.3876
SUPT4H1	4	0.56467	0.70069	1	13232	1	0.56484	0.020431	0.060598	0.963237	1187	3	0.56484
APOC1	4	0.53478	0.68038	1	12849	1	0.30907	0.020445	0.060628	0.963237	1188	3	0.30907
ATP1B3	4	0.88593	0.88557	1	16797	0	0.30041	0.020461	0.060662	0.963237	1189	3	0.30041
ELMO2	4	0.8526	0.85466	1	16198	1	0.20136	0.020467	0.060676	0.963237	1190	3	0.20136
TRO	4	0.84554	0.84878	1	16072	1	0.25013	0.020474	0.060691	0.963237	1191	3	0.25013
JPH3	4	0.39381	0.55186	1	10356	2	-0.089124	0.020482	0.060705	0.963237	1192	1	-0.089124
TOP3B	4	0.25448	0.42649	1	8049	1	0.16305	0.020533	0.06081	0.963237	1193	2	0.16305
CA7	4	0.33304	0.49675	1	9353	1	0.24854	0.020536	0.060817	0.963237	1194	3	0.24854
LINGO4	4	0.84381	0.84738	1	16039	1	0.15478	0.020584	0.060927	0.963237	1195	2	0.15478
LDLRAD2	4	0.36678	0.52737	1	9899	2	0.13353	0.020584	0.060927	0.963237	1196	2	0.13353
AQP2	4	0.47632	0.62695	1	11810	2	0.11645	0.020609	0.060974	0.963237	1197	2	0.11645
SUMF2	4	0.98398	0.98398	1	18760	0	0.30858	0.020635	0.061035	0.963237	1198	3	0.30858
ADGRG3	4	0.49627	0.64506	1	12153	2	0.015015	0.020686	0.061135	0.963237	1199	2	0.015015
HIST1H4A	4	0.19157	0.36678	0.998982	7003	2	-0.072922	0.020737	0.061233	0.963237	1200	1	-0.072922
AGRN	4	0.16867	0.33146	0.996112	6351	2	0.14847	0.02076	0.061272	0.963237	1201	2	0.14847
MAGEB6	4	0.98077	0.98081	1	18696	0	0.19177	0.020788	0.061331	0.963237	1202	2	0.19177
SLC29A4	4	0.98413	0.98413	1	18767	0	0.21378	0.020805	0.061363	0.963237	1203	3	0.21378
KLRC3	4	0.059652	0.14778	0.956086	2948	2	-0.077657	0.020869	0.061506	0.963237	1204	2	-0.077657
TMEM140	4	0.98494	0.98495	1	18789	0	0.40901	0.020886	0.06154	0.963237	1205	3	0.40901
C19orf44	4	0.91122	0.91101	1	17319	0	0.027446	0.02089	0.061549	0.963237	1206	1	0.027446
SH2B1	4	0.50023	0.64863	1	12236	2	0.12886	0.020894	0.061555	0.963237	1207	2	0.12886
C9orf69	4	0.80167	0.81674	1	15471	1	0.14487	0.020941	0.061651	0.963237	1208	3	0.14487
CTDSP1	4	0.76672	0.79464	1	15092	1	0.16894	0.020961	0.061693	0.963237	1209	3	0.16894
AMN1	4	0.23433	0.40852	1	7733	1	0.19988	0.020962	0.061696	0.963237	1210	2	0.19988
NDUFS3	4	0.36859	0.529	1	9933	2	0.082787	0.020992	0.061757	0.963237	1211	2	0.082787
TMEM116	4	0.88157	0.88113	1	16707	1	0.41807	0.021058	0.061904	0.963237	1212	3	0.41807
NUP43	4	0.8771	0.87679	1	16627	1	0.09226	0.021145	0.062104	0.963237	1213	2	0.09226
HOXA11	4	0.03135	0.094379	0.92522	1940	2	0.1637	0.021173	0.062157	0.963237	1214	2	0.1637
ABCB10	4	0.66359	0.74116	1	14026	1	0.15468	0.02119	0.062201	0.963237	1215	2	0.15468
STPG2	4	0.90209	0.90172	1	17137	0	0.24667	0.021228	0.062279	0.963237	1216	3	0.24667
CLCN6	4	0.96831	0.96826	1	18420	0	0.42026	0.021232	0.062285	0.963237	1217	3	0.42026
AGPAT5	4	0.24864	0.42122	1	7957	1	0.05643	0.021247	0.062317	0.963237	1218	2	0.05643
TMEM242	4	0.048013	0.12612	0.942805	2550	3	-0.21269	0.021298	0.062413	0.963237	1219	1	-0.21269
SLC5A3	4	0.54056	0.68575	1	12945	1	0.25474	0.021326	0.062472	0.963237	1220	3	0.25474
REPIN1	4	0.94971	0.94964	1	18053	0	0.3655	0.021334	0.062489	0.963237	1221	3	0.3655
CTXN1	4	0.74639	0.78282	1	14855	1	0.34769	0.021343	0.06251	0.963237	1222	3	0.34769
CDKN1A	4	0.93919	0.93915	1	17859	0	0.29105	0.021352	0.06253	0.963237	1223	3	0.29105
FIGF	4	0.22607	0.40118	1	7589	2	0.1576	0.021377	0.062574	0.963237	1224	2	0.1576
MAP4K2	4	0.34194	0.50487	1	9501	1	0.27861	0.021399	0.06261	0.963237	1225	3	0.27861
EPHA2	4	0.69294	0.75495	1	14314	1	0.10112	0.021419	0.062658	0.963237	1226	2	0.10112
ARHGEF40	4	0.97967	0.97973	1	18660	0	0.28945	0.021445	0.062711	0.963237	1227	3	0.28945
CD80	4	0.19228	0.36787	0.998982	7021	3	-0.15226	0.021451	0.062726	0.963237	1228	1	-0.15226
SAXO2	4	0.10796	0.2329	0.973534	4564	1	0.35624	0.021459	0.062743	0.963237	1229	3	0.35624
SAP130	4	0.9399	0.93986	1	17877	0	0.46261	0.021463	0.062753	0.963237	1230	3	0.46261
C12orf43	4	0.62352	0.72394	1	13700	1	0.39487	0.021481	0.062786	0.963237	1231	3	0.39487
NUDT4	4	0.94448	0.94438	1	17962	0	0.37889	0.021487	0.062805	0.963237	1232	3	0.37889
HSPA4L	4	0.66171	0.74032	1	14014	1	0.44049	0.021502	0.062841	0.963237	1233	3	0.44049
CETN2	4	0.95845	0.9584	1	18237	0	0.31433	0.021547	0.062937	0.963237	1234	3	0.31433
MOS	4	0.29072	0.45881	1	8661	2	0.095415	0.021553	0.062946	0.963237	1235	2	0.095415
C14orf2	4	0.49434	0.64329	1	12122	2	0.20908	0.021573	0.063004	0.963237	1236	2	0.20908
C11orf88	4	0.49319	0.64224	1	12101	2	0.12272	0.021598	0.063059	0.963237	1237	2	0.12272
KLHL23	4	0.7002	0.75845	1	14380	1	0.23048	0.021604	0.063065	0.963237	1238	2	0.23048
TMEM87B	4	0.42375	0.57912	1	10903	2	0.13392	0.021641	0.063141	0.963237	1239	2	0.13392
XKR3	4	0.90368	0.90335	1	17171	0	0.25992	0.021705	0.06328	0.963237	1240	3	0.25992
ABLIM2	4	0.82874	0.83574	1	15825	1	0.19241	0.021756	0.063395	0.963237	1241	2	0.19241
ATP11B	4	0.19897	0.37692	1	7168	2	0.17775	0.02177	0.063419	0.963237	1242	2	0.17775
MAPK3	4	0.9783	0.97834	1	18639	0	0.25016	0.021791	0.063464	0.963237	1243	3	0.25016
CYP3A43	4	0.97021	0.97015	1	18461	0	0.3769	0.021804	0.063491	0.963237	1244	3	0.3769
CNGA2	4	0.42647	0.58157	1	10951	1	0.0018413	0.021807	0.063499	0.963237	1245	1	0.0018413
THBS2	4	0.84602	0.8492	1	16082	1	0.2661	0.021808	0.0635	0.963237	1246	3	0.2661
STX10	4	0.70591	0.76129	1	14444	1	0.3195	0.021856	0.063593	0.963237	1247	3	0.3195
ZMPSTE24	4	0.33437	0.49794	1	9369	1	0.10616	0.021858	0.063599	0.963237	1248	2	0.10616
CLCN3	4	0.43225	0.58693	1	11070	1	0.1448	0.021909	0.0637	0.963237	1249	2	0.1448
TMBIM6	4	0.02542	0.079387	0.913677	1657	2	-0.030404	0.021942	0.063768	0.963237	1250	2	-0.030404
Non-Targeting-Control	997	0.52341	0.75707	1	12645	368	-0.005782	0.021958	0.086041	0.963237	1251	366	-0.005782
ACTRT3	4	0.67566	0.74674	1	14136	1	0.21548	0.02196	0.063801	0.963237	1252	3	0.21548
COMMD1	4	0.98136	0.98139	1	18705	0	0.37103	0.021978	0.063838	0.963237	1253	3	0.37103
TULP4	4	0.95903	0.95895	1	18246	0	0.22845	0.022008	0.063911	0.963237	1254	3	0.22845
LRP5	4	0.32732	0.4916	1	9269	1	0.30729	0.022019	0.063932	0.963237	1255	2	0.30729
HM13	4	0.12318	0.2584	0.979076	5028	2	0.058608	0.022028	0.06395	0.963237	1256	2	0.058608
SSX2B	4	0.98094	0.98097	1	18699	0	0.31844	0.022045	0.063986	0.963237	1257	3	0.31844
SLC6A20	4	0.85493	0.85669	1	16238	1	0.35916	0.022069	0.064037	0.963237	1258	3	0.35916
CCDC101	4	0.1599	0.31771	0.991187	6108	1	0.26669	0.022078	0.064051	0.963237	1259	3	0.26669
SLC25A12	4	0.89519	0.89489	1	16978	0	0.26365	0.022096	0.064095	0.963237	1260	3	0.26365
CT47A5	4	0.72608	0.7717	1	14662	1	0.18259	0.022148	0.064207	0.963237	1261	3	0.18259
LRRC37A3	4	0.96228	0.96219	1	18306	0	0.5922	0.022192	0.064314	0.963237	1262	3	0.5922
RABIF	4	0.56046	0.69909	1	13195	1	0.2698	0.022214	0.064365	0.963237	1263	3	0.2698
PIGF	4	0.37907	0.53849	1	10109	2	-0.05698	0.022215	0.064369	0.963237	1264	1	-0.05698
BLZF1	4	0.9697	0.96965	1	18447	0	0.27337	0.022262	0.064467	0.963237	1265	3	0.27337
ZNF468	4	0.2168	0.39297	1	7436	2	-0.10766	0.022317	0.064577	0.963237	1266	1	-0.10766
CD1B	4	0.951	0.95092	1	18074	0	0.25412	0.022337	0.064622	0.963237	1267	3	0.25412
CDC7	4	0.04997	0.1298	0.942805	2621	2	-1.6835	0.022374	0.064686	0.963237	1268	2	-1.6835
CAND1	4	0.87894	0.87856	1	16665	1	0.32092	0.022416	0.064766	0.963237	1269	3	0.32092
TP53INP2	4	0.96855	0.9685	1	18427	0	0.29111	0.022417	0.064767	0.963237	1270	3	0.29111
GPR19	4	0.91652	0.91631	1	17426	0	0.17612	0.022419	0.064768	0.963237	1271	3	0.17612
RELA	4	0.76872	0.79583	1	15109	1	0.30953	0.022442	0.064823	0.963237	1272	3	0.30953
RAMP1	4	0.51105	0.65845	1	12434	1	0.14342	0.022469	0.064886	0.963237	1273	2	0.14342
ACYP1	4	0.89232	0.89199	1	16923	0	0.25408	0.022473	0.064895	0.963237	1274	3	0.25408
TBC1D3K	4	0.21861	0.39459	1	7467	1	0.46859	0.022522	0.064995	0.963237	1275	2	0.46859
SPON1	4	0.52527	0.67161	1	12680	2	0.065899	0.022571	0.065098	0.963237	1276	2	0.065899
AGBL1	4	0.30366	0.47033	1	8882	1	0.33792	0.022597	0.065166	0.963237	1277	3	0.33792
GIT2	4	0.25282	0.42497	1	8027	2	-0.0021166	0.022622	0.065213	0.963237	1278	2	-0.0021166
KRT33A	4	0.88044	0.88	1	16691	1	0.29668	0.022664	0.065305	0.963237	1279	3	0.29668
ZNF655	4	0.75029	0.78506	1	14896	1	0.31633	0.022668	0.065314	0.963237	1280	3	0.31633
HS3ST3A1	4	0.89539	0.89508	1	16983	0	0.3628	0.02267	0.06532	0.963237	1281	2	0.3628
KRT75	4	0.59269	0.7114	1	13467	1	0.076178	0.022673	0.065326	0.963237	1282	2	0.076178
CARM1	4	0.91363	0.91341	1	17376	0	0.29421	0.022679	0.065339	0.963237	1283	3	0.29421
MAGEB2	4	0.87179	0.8718	1	16520	1	0.27597	0.022688	0.065352	0.963237	1284	2	0.27597
SRA1	4	0.5385	0.68386	1	12911	1	0.35757	0.022721	0.065429	0.963237	1285	3	0.35757
ONECUT2	4	0.76132	0.79144	1	15030	1	0.24556	0.022724	0.065433	0.963237	1286	3	0.24556
ANKRD37	4	0.89825	0.89795	1	17045	0	0.25514	0.022731	0.065448	0.963237	1287	3	0.25514
RTF1	4	0.94995	0.94989	1	18058	0	0.40441	0.022758	0.065503	0.963237	1288	3	0.40441
DNAJA1	4	0.88792	0.88758	1	16841	0	0.36454	0.022766	0.065524	0.963237	1289	3	0.36454
KMT2D	4	0.95697	0.9569	1	18206	0	0.068107	0.022775	0.065542	0.963237	1290	1	0.068107
C9orf152	4	0.9324	0.93217	1	17726	0	0.25027	0.022784	0.065558	0.963237	1291	3	0.25027
FAM96B	4	0.19579	0.37313	1	7113	2	-1.3815	0.022826	0.065656	0.963237	1292	1	-1.3815
OR2AT4	4	0.25983	0.43122	1	8129	1	0.31042	0.022833	0.065669	0.963237	1293	3	0.31042
TMEM151A	4	0.71365	0.76516	1	14525	1	0.46599	0.022836	0.065673	0.963237	1294	3	0.46599
SYTL2	4	0.24877	0.42134	1	7959	1	0.28662	0.022869	0.065744	0.963237	1295	3	0.28662
LYZL1	4	0.75803	0.78948	1	14985	1	0.17064	0.022877	0.065764	0.963237	1296	3	0.17064
SMAGP	4	0.034583	0.10066	0.929079	2062	1	0.038996	0.022928	0.065868	0.963237	1297	1	0.038996
LIMD2	4	0.71262	0.7646	1	14512	1	0.33474	0.022936	0.065881	0.963237	1298	3	0.33474
INTS5	4	0.95477	0.95463	1	18161	0	0.24439	0.022979	0.065971	0.963237	1299	2	0.24439
RALGAPB	4	0.88346	0.88303	1	16756	0	0.32316	0.023056	0.066137	0.963237	1300	3	0.32316
LEPROT	4	0.049729	0.12934	0.942805	2608	2	-0.22284	0.02308	0.066186	0.963237	1301	1	-0.22284
ZFP69	4	0.36871	0.52909	1	9934	2	-0.15399	0.023131	0.066297	0.963237	1302	1	-0.15399
CAPN11	4	0.97683	0.97683	1	18603	0	0.38755	0.023151	0.066353	0.963237	1303	3	0.38755
TBC1D3L	4	0.75712	0.78896	1	14974	1	0.62772	0.023182	0.066418	0.963237	1304	3	0.62772
C1GALT1	4	0.26716	0.43776	1	8258	1	0.30016	0.023205	0.066477	0.963237	1305	3	0.30016
ZNF226	4	0.031502	0.094683	0.92522	1946	3	-0.37629	0.023284	0.066641	0.963237	1306	1	-0.37629
NFRKB	4	0.76834	0.79559	1	15103	1	0.28373	0.02334	0.066764	0.963237	1307	3	0.28373
C2orf81	4	0.55501	0.69703	1	13160	1	0.47835	0.023363	0.066818	0.963237	1308	3	0.47835
MTCP1	4	0.96977	0.96971	1	18449	0	0.21598	0.023386	0.066871	0.963237	1309	3	0.21598
DAND5	4	0.75024	0.78503	1	14895	1	0.11924	0.023437	0.066967	0.963237	1310	2	0.11924
FES	4	0.95622	0.95616	1	18187	0	0.28992	0.023488	0.067076	0.963237	1311	3	0.28992
S100A9	4	0.91782	0.91761	1	17449	0	0.2221	0.023498	0.067095	0.963237	1312	2	0.2221
FAM101A	4	0.15127	0.30411	0.986403	5876	1	0.36497	0.023525	0.067155	0.963237	1313	3	0.36497
SLC22A31	4	0.032968	0.097502	0.926316	2002	2	-0.081909	0.023569	0.067256	0.963237	1314	2	-0.081909
ACTR1B	4	0.67193	0.74501	1	14107	1	0.39405	0.023617	0.067359	0.963237	1315	3	0.39405
TMUB2	4	0.20879	0.38576	1	7308	2	-0.14693	0.02364	0.067407	0.963237	1316	1	-0.14693
SERPING1	4	0.8777	0.87737	1	16640	1	0.23706	0.023676	0.06749	0.963237	1317	2	0.23706
RHOF	4	0.93856	0.93851	1	17849	0	0.35844	0.023681	0.0675	0.963237	1318	3	0.35844
L3MBTL4	4	0.014399	0.047156	0.883132	1011	3	-0.3797	0.023691	0.067519	0.963237	1319	1	-0.3797
KRTAP10-11	4	0.10301	0.22444	0.973534	4398	1	0.18106	0.023712	0.067559	0.963237	1320	2	0.18106
MRPL12	4	0.8653	0.86583	1	16402	1	0.76504	0.02374	0.067616	0.963237	1321	3	0.76504
ENPP6	4	0.16508	0.32588	0.993958	6257	2	-0.18067	0.023742	0.067618	0.963237	1322	1	-0.18067
ACOT7	4	0.6446	0.73281	1	13854	1	0.30737	0.023765	0.067665	0.963237	1323	3	0.30737
SF3B4	4	0.79339	0.8112	1	15351	1	0.77649	0.023768	0.067668	0.963237	1324	3	0.77649
MTSS1L	4	0.70894	0.7628	1	14477	1	0.008343	0.023793	0.067715	0.963237	1325	1	0.008343
FBN2	3	0.68888	0.70483	1	14280	1	-0.082872	0.023836	0.060884	0.963237	1326	1	-0.082872
FAM25C	4	0.93224	0.932	1	17722	0	0.55973	0.023841	0.067813	0.963237	1327	3	0.55973
BRINP2	4	0.91643	0.91621	1	17424	0	0.32606	0.023855	0.06784	0.963237	1328	3	0.32606
ANKRD18A	4	0.61291	0.71953	1	13612	1	0.22961	0.023864	0.067856	0.963237	1329	2	0.22961
TAS2R60	4	0.029134	0.089548	0.922794	1851	3	-0.48559	0.023895	0.06793	0.963237	1330	1	-0.48559
SUV420H2	4	0.92812	0.9279	1	17658	0	0.32484	0.023901	0.067944	0.963237	1331	3	0.32484
AP1M1	4	0.64431	0.73269	1	13853	1	0.2567	0.023919	0.067988	0.963237	1332	3	0.2567
THAP7	4	0.52968	0.67563	1	12761	1	0.15093	0.023935	0.068022	0.963237	1333	2	0.15093
RNF207	4	0.6802	0.74887	1	14179	1	0.27694	0.023946	0.068047	0.963237	1334	3	0.27694
ADAMTS14	4	0.13763	0.28223	0.98409	5470	1	0.34408	0.023974	0.068104	0.963237	1335	3	0.34408
RNASEH1	4	0.51302	0.66026	1	12468	2	0.1505	0.023989	0.068132	0.963237	1336	2	0.1505
ZFYVE9	4	0.73108	0.77436	1	14710	1	0.23405	0.023996	0.068149	0.963237	1337	3	0.23405
HLA-DQB1	4	0.87393	0.87377	1	16563	1	0.29843	0.023997	0.068149	0.963237	1338	3	0.29843
MALL	4	0.11904	0.25148	0.978947	4887	2	0.18532	0.023998	0.06815	0.963237	1339	2	0.18532
PDYN	4	0.11162	0.23912	0.975898	4674	1	0.38192	0.024034	0.068235	0.963237	1340	3	0.38192
WHSC1	4	0.93073	0.93049	1	17697	0	0.12935	0.024047	0.068265	0.963237	1341	2	0.12935
ATP4A	4	0.42957	0.58448	1	11008	1	0.21743	0.024061	0.068295	0.963237	1342	2	0.21743
C1QL3	4	0.50707	0.65488	1	12367	1	0.24471	0.024061	0.068296	0.963237	1343	3	0.24471
APITD1-CORT	4	0.3176	0.48287	1	9116	2	-0.11239	0.024098	0.068376	0.963237	1344	1	-0.11239
ZNF679	4	0.66749	0.74295	1	14067	1	0.064182	0.024149	0.068483	0.963237	1345	2	0.064182
HSPB7	4	0.38203	0.54121	1	10162	2	0.15101	0.024159	0.068502	0.963237	1346	2	0.15101
DNAJB1	4	0.98366	0.98367	1	18754	0	0.48405	0.024163	0.068512	0.963237	1347	3	0.48405
NEK7	4	0.37757	0.53713	1	10085	2	0.027886	0.0242	0.068588	0.963237	1348	2	0.027886
TUBA1B	4	0.55628	0.6975	1	13168	1	0.56347	0.0242	0.068589	0.963237	1349	3	0.56347
BICD2	4	0.31508	0.48063	1	9075	2	0.17605	0.024231	0.068655	0.963237	1350	2	0.17605
TNFRSF1A	4	0.70075	0.75871	1	14383	1	0.071888	0.024251	0.068695	0.963237	1351	2	0.071888
C4orf46	4	0.79679	0.81346	1	15392	1	0.1401	0.024286	0.068767	0.963237	1352	2	0.1401
SMARCA2	4	0.08279	0.18941	0.971883	3696	3	-0.14645	0.024352	0.068902	0.963237	1353	1	-0.14645
UFC1	4	0.94384	0.94375	1	17949	0	0.36434	0.024418	0.069035	0.963237	1354	3	0.36434
LOXL2	4	0.70225	0.75947	1	14404	1	0.2423	0.024421	0.069044	0.963237	1355	3	0.2423
ZNRF2	4	0.52954	0.6755	1	12757	2	-0.033756	0.024454	0.069107	0.963237	1356	1	-0.033756
BTG4	4	0.47907	0.62939	1	11853	1	0.26894	0.024483	0.06916	0.963237	1357	3	0.26894
OR2H2	4	0.96837	0.96832	1	18422	0	0.30098	0.024497	0.069186	0.963237	1358	3	0.30098
STUB1	4	0.43989	0.59378	1	11194	2	-0.061702	0.024505	0.069204	0.963237	1359	1	-0.061702
TRIM29	4	0.44624	0.59953	1	11309	1	0.38757	0.024534	0.069272	0.963237	1360	3	0.38757
INTS1	4	0.31161	0.47751	1	9015	1	0.2291	0.024629	0.069479	0.963237	1361	2	0.2291
HIF1A	4	0.29541	0.46289	1	8734	1	0.25263	0.024656	0.069531	0.963237	1362	3	0.25263
NACAD	4	0.0011869	0.0042988	0.756367	102	2	-0.079245	0.024656	0.069532	0.963237	1363	2	-0.079245
SRP68	4	0.50011	0.64854	1	12232	2	-0.052202	0.024657	0.069533	0.963237	1364	1	-0.052202
FAHD1	4	0.4644	0.61607	1	11613	1	0.27636	0.024684	0.069585	0.963237	1365	3	0.27636
KRTCAP3	4	0.71708	0.76692	1	14566	1	0.23533	0.024708	0.06964	0.963237	1366	2	0.23533
DCXR	4	0.56305	0.70008	1	13218	1	0.19595	0.024717	0.069658	0.963237	1367	3	0.19595
UPK1B	4	0.71779	0.76732	1	14579	1	0.28282	0.024759	0.069754	0.963237	1368	2	0.28282
C6orf62	4	0.98173	0.98177	1	18710	0	0.30433	0.02481	0.069853	0.963237	1369	3	0.30433
LNP1	4	0.099041	0.21771	0.972854	4265	2	0.099744	0.024838	0.069897	0.963237	1370	2	0.099744
C16orf70	4	0.40128	0.55874	1	10489	1	0.21095	0.024893	0.070029	0.963237	1371	2	0.21095
RNF138	4	0.95217	0.95205	1	18107	0	0.041004	0.024911	0.070066	0.963237	1372	1	0.041004
C16orf86	4	0.32227	0.48701	1	9200	1	0.19541	0.024919	0.070081	0.963237	1373	3	0.19541
USP25	4	0.94486	0.94473	1	17972	0	0.2518	0.024929	0.070107	0.963237	1374	3	0.2518
EIF2B2	4	0.63135	0.72718	1	13761	1	0.39788	0.024962	0.070181	0.963237	1375	3	0.39788
PODXL	4	0.9658	0.96576	1	18375	0	0.22776	0.024994	0.070242	0.963237	1376	3	0.22776
TNFRSF18	4	0.87374	0.8736	1	16559	1	0.22447	0.025011	0.07028	0.963237	1377	2	0.22447
B4GALNT4	4	0.57713	0.70532	1	13346	1	0.36086	0.025013	0.070282	0.963237	1378	3	0.36086
ADGRG4	4	0.24677	0.41954	1	7924	2	-0.057414	0.025013	0.070282	0.963237	1379	2	-0.057414
UMPS	4	0.12411	0.25996	0.979076	5059	1	0.27632	0.025046	0.070346	0.963237	1380	3	0.27632
FMO5	4	0.92736	0.92713	1	17641	0	0.31636	0.025158	0.070597	0.963237	1381	2	0.31636
YTHDF3	4	0.91793	0.91771	1	17452	0	0.083931	0.025166	0.070611	0.963237	1382	1	0.083931
PCBP4	4	0.79093	0.8096	1	15319	1	0.3386	0.025203	0.070677	0.963237	1383	3	0.3386
FRYL	4	0.78904	0.8084	1	15308	1	0.10902	0.025216	0.070703	0.963237	1384	3	0.10902
MBTD1	4	0.64662	0.73369	1	13875	1	0.24486	0.025245	0.070762	0.963237	1385	3	0.24486
VCPIP1	4	0.91121	0.911	1	17318	0	0.18189	0.025267	0.07081	0.963237	1386	2	0.18189
TEDDM1	4	0.878	0.87767	1	16648	1	0.24858	0.025326	0.070938	0.963237	1387	3	0.24858
NBPF12	4	0.58536	0.7085	1	13411	1	0.17225	0.025341	0.070971	0.963237	1388	2	0.17225
ZNF425	4	0.2084	0.3854	1	7301	1	0.31018	0.025369	0.071028	0.963237	1389	3	0.31018
RTKN	4	0.24487	0.41785	1	7888	2	-0.14073	0.025369	0.071029	0.963237	1390	1	-0.14073
PIN1	4	0.97413	0.97406	1	18547	0	0.2366	0.025411	0.071113	0.963237	1391	3	0.2366
EXOG	4	0.9846	0.98461	1	18779	0	0.21321	0.02542	0.071132	0.963237	1392	3	0.21321
MC2R	4	0.74945	0.78458	1	14886	1	0.26753	0.025461	0.071213	0.963237	1393	2	0.26753
LMO2	4	0.68437	0.75087	1	14227	1	0.21662	0.025493	0.071279	0.963237	1394	3	0.21662
TIFAB	4	0.85737	0.85883	1	16281	1	0.15192	0.025525	0.071349	0.963237	1395	2	0.15192
TEKT2	4	0.93217	0.93193	1	17721	0	0.22651	0.025544	0.071387	0.963237	1396	3	0.22651
DEFB115	4	0.57389	0.70408	1	13322	1	0.18834	0.025572	0.071438	0.963237	1397	2	0.18834
INO80B	4	0.2271	0.40207	1	7610	1	0.27993	0.025607	0.071511	0.963237	1398	3	0.27993
C1orf95	3	0.38286	0.52681	1	10177	1	0.28428	0.025636	0.065165	0.963237	1399	2	0.28428
KRT1	4	0.23915	0.41281	1	7801	1	0.42053	0.025645	0.071604	0.963237	1400	3	0.42053
WBSCR27	4	0.8	0.81562	1	15445	1	0.25361	0.025654	0.071621	0.963237	1401	2	0.25361
FUT10	4	0.54771	0.69247	1	13055	2	-0.055005	0.025674	0.071655	0.963237	1402	1	-0.055005
TCEB3	4	0.86084	0.86184	1	16333	1	0.25205	0.025689	0.071686	0.963237	1403	3	0.25205
KBTBD7	4	0.73124	0.77444	1	14712	1	0.31582	0.025719	0.071749	0.963237	1404	2	0.31582
WBP2NL	4	0.792	0.8103	1	15333	1	0.3129	0.025724	0.071762	0.963237	1405	3	0.3129
DPRX	4	0.2909	0.45897	1	8664	1	0.23804	0.025737	0.071788	0.963237	1406	3	0.23804
RASSF1	4	0.051074	0.13189	0.942805	2664	1	0.18584	0.025737	0.07179	0.963237	1407	2	0.18584
SKOR2	4	0.3624	0.52337	1	9829	1	0.16489	0.025747	0.071809	0.963237	1408	2	0.16489
PHAX	4	0.82969	0.83644	1	15842	1	0.72714	0.025761	0.071842	0.963237	1409	3	0.72714
ACTR8	4	0.85022	0.85267	1	16150	1	0.4142	0.025766	0.071849	0.963237	1410	3	0.4142
MAK	4	0.95709	0.95704	1	18208	0	0.33156	0.025771	0.071856	0.963237	1411	3	0.33156
LOC100129520	4	0.23759	0.41142	1	7779	1	0.29645	0.025799	0.071916	0.963237	1412	3	0.29645
OR6T1	4	0.20736	0.38446	1	7288	1	0.3304	0.025819	0.071968	0.963237	1413	3	0.3304
TAS2R10	4	0.88264	0.88221	1	16733	1	0.21141	0.025826	0.071986	0.963237	1414	2	0.21141
SPRN	4	0.74078	0.77963	1	14786	1	0.15143	0.025858	0.072042	0.963237	1415	2	0.15143
OTUD7B	4	0.91659	0.91639	1	17427	0	0.33278	0.025876	0.072082	0.963237	1416	3	0.33278
GCKR	3	0.23093	0.35822	0.997041	7672	1	0.43041	0.025885	0.065732	0.963237	1417	2	0.43041
DGKQ	4	0.91646	0.91625	1	17425	0	0.25018	0.025904	0.072142	0.963237	1418	2	0.25018
HSD17B11	4	0.094385	0.20965	0.971883	4091	1	0.31884	0.025905	0.072145	0.963237	1419	3	0.31884
OCSTAMP	4	0.27182	0.44193	1	8344	2	0.022361	0.025923	0.072188	0.963237	1420	2	0.022361
OR2A7	4	0.38164	0.54085	1	10155	2	-0.0052465	0.025978	0.072293	0.963237	1421	2	-0.0052465
PROL1	4	0.20465	0.38199	1	7254	1	0.23635	0.025997	0.072332	0.963237	1422	3	0.23635
CNTN4	4	0.02811	0.086749	0.919253	1796	1	-0.045765	0.026029	0.072391	0.963237	1423	1	-0.045765
LRPPRC	4	0.60677	0.717	1	13569	1	0.63156	0.026079	0.072487	0.963237	1424	3	0.63156
ATG14	4	0.97381	0.97375	1	18538	0	0.26464	0.026089	0.072505	0.963237	1425	3	0.26464
KLHL33	4	0.40121	0.55868	1	10487	1	0.23009	0.026131	0.072582	0.963237	1426	3	0.23009
OVCA2	4	0.80067	0.81607	1	15455	1	0.34245	0.026142	0.072606	0.963237	1427	3	0.34245
HLA-DQA1	4	0.92712	0.92691	1	17636	0	0.27502	0.026157	0.072643	0.963237	1428	3	0.27502
TRMT11	4	0.84802	0.85086	1	16112	1	0.13203	0.026182	0.072694	0.963237	1429	2	0.13203
NUDT14	4	0.82013	0.82951	1	15687	1	0.27786	0.026183	0.072697	0.963237	1430	2	0.27786
C3orf70	4	0.56043	0.69907	1	13194	1	0.33568	0.026193	0.072712	0.963237	1431	3	0.33568
FZD2	4	0.43454	0.58894	1	11112	2	-0.01622	0.026232	0.07281	0.963237	1432	2	-0.01622
HOXB1	4	0.64527	0.7331	1	13861	1	0.26109	0.026244	0.072831	0.963237	1433	3	0.26109
CDC34	4	0.92597	0.92579	1	17618	0	0.2902	0.026254	0.07285	0.963237	1434	3	0.2902
EEA1	4	0.6829	0.75015	1	14213	1	0.46599	0.026274	0.072887	0.963237	1435	3	0.46599
SCARB2	4	0.87361	0.87348	1	16554	1	0.20276	0.026283	0.072911	0.963237	1436	2	0.20276
FOXH1	4	0.96009	0.95999	1	18264	0	0.3081	0.026293	0.072929	0.963237	1437	3	0.3081
MOGAT3	4	0.64058	0.73111	1	13825	1	0.30218	0.026322	0.07299	0.963237	1438	3	0.30218
FCN1	4	0.43048	0.5853	1	11031	1	0.26627	0.026323	0.072991	0.963237	1439	3	0.26627
DHX32	4	0.26424	0.43516	1	8205	1	0.21702	0.026333	0.073012	0.963237	1440	3	0.21702
MECP2	4	0.44593	0.59924	1	11299	2	-0.033607	0.026334	0.073014	0.963237	1441	2	-0.033607
AMY1C	4	0.89864	0.89833	1	17054	0	0.20434	0.026385	0.073117	0.963237	1442	3	0.20434
OR4C13	4	0.22624	0.40133	1	7594	2	-0.0074979	0.026435	0.073216	0.963237	1443	2	-0.0074979
BEX4	4	0.39627	0.5541	1	10403	2	-0.051875	0.026486	0.07332	0.963237	1444	1	-0.051875
ANKRD16	4	0.46451	0.61617	1	11616	2	0.12626	0.026529	0.073392	0.963237	1445	2	0.12626
TLCD2	4	0.92487	0.92467	1	17592	0	0.38467	0.026537	0.073416	0.963237	1446	3	0.38467
TCTN3	3	0.96845	0.96864	1	18424	0	0.47061	0.02655	0.067295	0.963237	1447	3	0.47061
HNF4G	4	0.77097	0.7972	1	15133	1	0.28497	0.026552	0.073452	0.963237	1448	3	0.28497
C16orf87	4	0.9572	0.95716	1	18210	0	0.253	0.026557	0.07346	0.963237	1449	3	0.253
SMIM3	4	0.16044	0.31857	0.991187	6126	1	0.1212	0.026595	0.073541	0.963237	1450	2	0.1212
PACRG	4	0.45121	0.60406	1	11393	2	0.042712	0.026689	0.073737	0.963237	1451	2	0.042712
LPPR1	4	0.19448	0.37116	0.999734	7083	1	0.18215	0.02674	0.073848	0.963237	1452	3	0.18215
BTBD9	4	0.75381	0.78709	1	14936	1	0.41568	0.026758	0.073874	0.963237	1453	3	0.41568
SLC2A13	4	0.96658	0.96652	1	18390	0	0.31866	0.026791	0.073954	0.963237	1454	3	0.31866
CHRNA2	4	0.27731	0.44685	1	8421	2	-0.10311	0.026841	0.074046	0.963237	1455	1	-0.10311
TSC22D3	4	0.85712	0.8586	1	16276	1	0.22771	0.026881	0.074129	0.963237	1456	3	0.22771
C2CD4D	4	0.4689	0.62016	1	11690	1	0.022186	0.026892	0.074153	0.963237	1457	2	0.022186
FCGRT	4	0.94385	0.94375	1	17950	0	0.27234	0.026901	0.074172	0.963237	1458	3	0.27234
ZNF790	4	0.94522	0.9451	1	17975	0	0.29384	0.026916	0.074198	0.963237	1459	3	0.29384
HEATR6	4	0.79242	0.81057	1	15340	1	0.076548	0.026943	0.074251	0.963237	1460	2	0.076548
SLC25A48	4	0.93933	0.9393	1	17862	0	0.30409	0.026946	0.074259	0.963237	1461	3	0.30409
STRIP1	4	0.14903	0.30053	0.985427	5817	1	0.33272	0.026985	0.074334	0.963237	1462	3	0.33272
WNK4	4	0.53963	0.68489	1	12927	1	0.22344	0.026994	0.074345	0.963237	1463	2	0.22344
DKK3	4	0.4865	0.63617	1	11980	1	0.27638	0.027019	0.074399	0.963237	1464	3	0.27638
SMLR1	4	0.9262	0.92602	1	17622	0	0.22613	0.02703	0.074419	0.963237	1465	3	0.22613
DNAH10	4	0.63372	0.72818	1	13779	1	0.31278	0.027044	0.074451	0.963237	1466	2	0.31278
UCN3	4	0.48963	0.63901	1	12044	1	0.21623	0.027055	0.07447	0.963237	1467	3	0.21623
NTPCR	4	0.65472	0.7372	1	13955	1	0.17209	0.027057	0.074476	0.963237	1468	2	0.17209
ZWINT	4	0.80661	0.82008	1	15517	1	0.16097	0.027095	0.074544	0.963237	1469	2	0.16097
SBK1	4	0.70156	0.75912	1	14397	1	0.28487	0.027134	0.074636	0.963237	1470	3	0.28487
CHRAC1	4	0.76251	0.79216	1	15043	1	0.45197	0.027142	0.074657	0.963237	1471	3	0.45197
TSPO	4	0.74515	0.78211	1	14842	1	0.19471	0.027146	0.074667	0.963237	1472	3	0.19471
TRAPPC9	4	0.32289	0.48757	1	9209	2	0.062432	0.027161	0.074701	0.963237	1473	2	0.062432
SUSD5	4	0.48164	0.63173	1	11903	1	0.1321	0.027247	0.074885	0.963237	1474	2	0.1321
KRBOX4	4	0.13252	0.27386	0.981958	5320	1	0.2365	0.027263	0.074925	0.963237	1475	3	0.2365
PPP1R2	4	0.67256	0.74531	1	14114	1	0.30732	0.027298	0.074993	0.963237	1476	3	0.30732
VSTM1	4	0.43153	0.58625	1	11059	2	0.15158	0.027369	0.075147	0.963237	1477	2	0.15158
ERBB3	4	0.13478	0.27757	0.981958	5381	3	-0.22518	0.0274	0.075213	0.963237	1478	1	-0.22518
FXYD4	4	0.1593	0.31677	0.991187	6094	2	-0.036118	0.027427	0.075267	0.963237	1479	2	-0.036118
CHMP5	4	0.43941	0.59334	1	11187	2	0.16479	0.027436	0.075284	0.963237	1480	2	0.16479
UCP3	4	0.67749	0.74757	1	14159	1	0.26526	0.02745	0.075312	0.963237	1481	2	0.26526
C18orf21	4	0.76212	0.79192	1	15040	1	0.35754	0.027463	0.075341	0.963237	1482	3	0.35754
PDC	4	0.10258	0.2237	0.972854	4385	2	0.12073	0.027503	0.075421	0.963237	1483	2	0.12073
VAX1	4	0.018134	0.058384	0.899916	1237	2	0.03141	0.027522	0.075458	0.963237	1484	2	0.03141
DNAJC17	4	0.025267	0.078969	0.913677	1645	1	0.042294	0.027552	0.075527	0.963237	1485	1	0.042294
PLEK2	4	0.88226	0.8818	1	16728	1	0.15684	0.02756	0.075538	0.963237	1486	2	0.15684
DNAH8	4	0.90046	0.9001	1	17099	0	0.21243	0.027602	0.075632	0.963237	1487	2	0.21243
TLDC1	4	0.45763	0.60992	1	11506	1	0.16267	0.027608	0.075646	0.963237	1488	2	0.16267
KCTD7	4	0.87731	0.87699	1	16631	1	0.10231	0.027653	0.075737	0.963237	1489	2	0.10231
MTMR2	4	0.98244	0.98246	1	18725	0	0.28928	0.027653	0.075737	0.963237	1490	3	0.28928
TBC1D5	4	0.93113	0.9309	1	17703	0	0.25024	0.027699	0.075826	0.963237	1491	3	0.25024
PLCXD3	4	0.45449	0.60705	1	11446	2	-0.097221	0.027704	0.075836	0.963237	1492	1	-0.097221
PDE3B	4	0.19153	0.36673	0.998982	7000	1	0.23997	0.027713	0.075851	0.963237	1493	2	0.23997
HSPA12A	4	0.68515	0.75124	1	14238	1	0.2403	0.027755	0.075933	0.963237	1494	3	0.2403
TMEM63A	4	0.94091	0.94084	1	17896	0	0.21821	0.027761	0.075944	0.963237	1495	2	0.21821
ADGRL1	4	0.81678	0.82718	1	15642	1	0.29156	0.02777	0.075961	0.963237	1496	3	0.29156
KIAA0232	4	0.69903	0.75789	1	14372	1	0.12684	0.027805	0.076035	0.963237	1497	2	0.12684
NOXO1	4	0.57263	0.70359	1	13311	1	0.073582	0.027856	0.076148	0.963237	1498	2	0.073582
PLEKHG4	4	0.97326	0.97321	1	18528	0	0.2477	0.027875	0.076186	0.963237	1499	3	0.2477
ADAR	4	0.51437	0.66149	1	12494	2	0.057921	0.027907	0.076242	0.963237	1500	2	0.057921
PKD1	4	0.84804	0.85087	1	16113	1	0.36834	0.027923	0.076273	0.963237	1501	3	0.36834
HIST1H3E	4	0.75759	0.78922	1	14979	1	0.3243	0.027933	0.076291	0.963237	1502	3	0.3243
SLC4A1AP	4	0.36009	0.52131	1	9798	2	-0.096763	0.027957	0.076339	0.963237	1503	1	-0.096763
MAB21L3	4	0.48612	0.63581	1	11972	1	0.16188	0.028011	0.076447	0.963237	1504	3	0.16188
BRK1	4	0.73881	0.77854	1	14767	1	0.44306	0.028047	0.07651	0.963237	1505	3	0.44306
MYPOP	4	0.27537	0.44512	1	8392	1	-0.01962	0.028059	0.076529	0.963237	1506	1	-0.01962
ARHGEF4	4	0.63906	0.73045	1	13816	1	0.00057694	0.02811	0.076638	0.963237	1507	1	0.00057694
FAM72C	4	0.21222	0.38887	1	7349	1	0.31952	0.028154	0.07672	0.963237	1508	2	0.31952
SLC35F5	4	0.89206	0.89175	1	16919	0	0.2608	0.028159	0.076726	0.963237	1509	3	0.2608
KRTAP1-3	4	0.54479	0.6897	1	13016	2	0.21506	0.02816	0.076732	0.963237	1510	2	0.21506
SUZ12	4	0.96415	0.96412	1	18340	0	0.41498	0.028169	0.076747	0.963237	1511	3	0.41498
ALG9	4	0.88863	0.88829	1	16859	0	0.19325	0.028193	0.076794	0.963237	1512	2	0.19325
VWC2	4	0.5515	0.69574	1	13124	1	0.15619	0.028211	0.076823	0.963237	1513	2	0.15619
WDR59	4	0.91005	0.9098	1	17292	0	0.34772	0.028281	0.076962	0.963237	1514	3	0.34772
SIM1	4	0.52389	0.67031	1	12653	1	0.29895	0.028289	0.076977	0.963237	1515	2	0.29895
TBX20	4	0.273	0.44301	1	8360	1	0.12431	0.028312	0.077027	0.963237	1516	2	0.12431
NDC1	4	0.63492	0.72866	1	13789	1	0.25391	0.028326	0.07706	0.963237	1517	3	0.25391
CCDC144A	4	0.94221	0.94214	1	17925	0	0.37762	0.028347	0.077108	0.963237	1518	3	0.37762
CBFA2T3	4	0.79396	0.81159	1	15360	1	0.19399	0.028386	0.077195	0.963237	1519	2	0.19399
ACTR5	4	0.52009	0.6668	1	12586	2	0.028406	0.028414	0.077262	0.963237	1520	2	0.028406
PTX4	4	0.87421	0.87403	1	16569	1	0.14836	0.028418	0.077274	0.963237	1521	3	0.14836
PURA	4	0.074167	0.17408	0.971526	3421	1	0.28151	0.028434	0.077304	0.963237	1522	2	0.28151
OR13G1	4	0.95241	0.95229	1	18114	0	0.26786	0.028444	0.077326	0.963237	1523	3	0.26786
CDK17	4	0.28942	0.45766	1	8640	1	0.24178	0.028453	0.07734	0.963237	1524	2	0.24178
ABCF3	4	0.92811	0.92789	1	17657	0	0.20934	0.028464	0.077356	0.963237	1525	3	0.20934
BIN1	4	0.85406	0.85595	1	16221	1	0.16029	0.028515	0.077458	0.963237	1526	2	0.16029
SLC51B	4	0.50747	0.65524	1	12375	1	0.24961	0.028546	0.077521	0.963237	1527	3	0.24961
CLYBL	4	0.30441	0.47101	1	8896	1	0.32022	0.028587	0.077606	0.963237	1528	3	0.32022
CSPP1	4	0.7397	0.77902	1	14776	1	0.20798	0.028592	0.077619	0.963237	1529	3	0.20798
BCL3	4	0.97142	0.9714	1	18484	0	0.17592	0.028599	0.077636	0.963237	1530	2	0.17592
IVNS1ABP	4	0.030794	0.09323	0.92522	1921	1	0.27219	0.028608	0.077657	0.963237	1531	3	0.27219
TOMM34	4	0.80935	0.82196	1	15553	1	0.14517	0.028617	0.077673	0.963237	1532	2	0.14517
ZNF707	4	0.71809	0.76747	1	14583	1	0.29747	0.028618	0.077676	0.963237	1533	3	0.29747
BRD4	4	0.87009	0.8702	1	16490	1	0.46067	0.028623	0.07769	0.963237	1534	3	0.46067
CNTN1	4	0.93961	0.93959	1	17867	0	0.13611	0.028667	0.077801	0.963237	1535	2	0.13611
S100G	4	0.17918	0.34784	0.997041	6633	1	0.2234	0.028696	0.077856	0.963237	1536	3	0.2234
LOC400927-CSNK1E	4	0.72645	0.77189	1	14664	1	0.099457	0.028718	0.0779	0.963237	1537	2	0.099457
AMY1A	4	0.92179	0.9216	1	17531	0	0.25316	0.028726	0.077914	0.963237	1538	3	0.25316
AKAP9	4	0.79872	0.81478	1	15428	1	0.29234	0.028744	0.077956	0.963237	1539	3	0.29234
MEP1B	4	0.31652	0.48191	1	9096	2	0.13071	0.028822	0.078126	0.963237	1540	2	0.13071
PPP6C	4	0.62367	0.72399	1	13703	1	0.49516	0.02887	0.078221	0.963237	1541	2	0.49516
UBL4B	4	0.39416	0.55221	1	10361	1	0.1871	0.02888	0.078239	0.963237	1542	2	0.1871
NTM	4	0.61867	0.72189	1	13662	1	0.097876	0.028921	0.078324	0.963237	1543	2	0.097876
PTGES2	4	0.14176	0.28889	0.984125	5595	2	0.19209	0.028949	0.078379	0.963237	1544	2	0.19209
LTA	4	0.98017	0.98022	1	18676	0	0.33552	0.028953	0.07839	0.963237	1545	3	0.33552
C4orf29	4	0.094337	0.20957	0.971883	4090	2	-0.0067802	0.028971	0.078425	0.963237	1546	2	-0.0067802
DES	4	0.36215	0.52316	1	9827	2	0.19457	0.029017	0.078521	0.963237	1547	2	0.19457
IQCA1L	4	0.146	0.29572	0.984285	5729	2	-0.22773	0.029022	0.078529	0.963237	1548	1	-0.22773
NCKIPSD	4	0.67842	0.74801	1	14166	1	0.32822	0.029046	0.078574	0.963237	1549	3	0.32822
ELMO1	4	0.77053	0.79692	1	15127	1	-0.045062	0.029073	0.07863	0.963237	1550	1	-0.045062
ZSWIM2	4	0.95322	0.95311	1	18129	0	0.23249	0.029114	0.078717	0.963237	1551	2	0.23249
PTCH2	4	0.88853	0.8882	1	16856	0	0.037101	0.029123	0.078733	0.963237	1552	2	0.037101
OR6B2	4	0.85589	0.85751	1	16254	1	0.037003	0.029174	0.078837	0.963237	1553	1	0.037003
UBR7	4	0.081319	0.18681	0.971883	3644	2	0.0052415	0.029183	0.078856	0.963237	1554	2	0.0052415
AURKAIP1	4	0.92707	0.92686	1	17635	0	0.43026	0.029193	0.078878	0.963237	1555	2	0.43026
PPP5C	4	0.20635	0.38358	1	7276	1	0.13847	0.029225	0.078946	0.963237	1556	3	0.13847
PEX2	4	0.92252	0.92236	1	17547	0	0.19561	0.029242	0.078975	0.963237	1557	2	0.19561
NUTM2A	4	0.98504	0.98505	1	18791	0	0.41315	0.029311	0.079118	0.963237	1558	3	0.41315
SLC25A13	4	0.073815	0.17344	0.971526	3411	3	-0.28835	0.029326	0.079149	0.963237	1559	1	-0.28835
ZNF699	4	0.40875	0.56553	1	10619	2	-0.06583	0.029377	0.079247	0.963237	1560	1	-0.06583
FAM76B	4	0.96979	0.96973	1	18452	0	0.30866	0.029462	0.079413	0.963237	1561	3	0.30866
CX3CL1	4	0.94193	0.94186	1	17918	0	0.24015	0.029525	0.079539	0.963237	1562	3	0.24015
CACNB2	4	0.95352	0.95341	1	18137	0	0.1619	0.029528	0.079551	0.963237	1563	3	0.1619
SLC4A11	4	0.97854	0.97858	1	18643	0	0.21618	0.029551	0.079602	0.963237	1564	3	0.21618
OTOG	4	0.020992	0.066714	0.906574	1405	1	0.19797	0.029572	0.079639	0.963237	1565	3	0.19797
SPINT1	4	0.64792	0.73426	1	13890	1	0.24482	0.029614	0.079721	0.963237	1566	3	0.24482
CFAP52	4	0.52043	0.66712	1	12592	1	0.29581	0.02963	0.079758	0.963237	1567	3	0.29581
ARHGAP30	4	0.89764	0.89735	1	17028	0	0.20882	0.029677	0.079864	0.963237	1568	3	0.20882
MRPL41	4	0.15475	0.30965	0.987877	5980	2	-0.85807	0.02968	0.079869	0.963237	1569	2	-0.85807
C15orf56	4	0.049121	0.12816	0.942805	2589	3	-0.26408	0.029731	0.079977	0.963237	1570	1	-0.26408
MRPS25	4	0.50829	0.65596	1	12390	1	0.25705	0.029782	0.080085	0.963237	1571	3	0.25705
MAN1A2	4	0.074411	0.17449	0.971526	3430	2	0.066535	0.029782	0.080086	0.963237	1572	2	0.066535
POU5F2	4	0.80557	0.8194	1	15506	1	0.2374	0.029787	0.080096	0.963237	1573	3	0.2374
CT47A10	4	0.69505	0.756	1	14338	1	0.27631	0.029803	0.080129	0.963237	1574	3	0.27631
MCUR1	4	0.90889	0.90862	1	17274	0	0.29547	0.029824	0.080174	0.963237	1575	3	0.29547
LGALS12	4	0.87157	0.8716	1	16514	1	0.27419	0.029832	0.08019	0.963237	1576	2	0.27419
INTS7	4	0.15972	0.31745	0.991187	6102	2	-0.11111	0.029832	0.08019	0.963237	1577	2	-0.11111
FAM127A	4	0.53094	0.67674	1	12783	1	0.22918	0.029834	0.080193	0.963237	1578	3	0.22918
CKLF	4	0.75505	0.78778	1	14949	1	0.21011	0.029851	0.080222	0.963237	1579	2	0.21011
AKAP8	4	0.75482	0.78765	1	14943	1	0.24244	0.029866	0.080253	0.963237	1580	3	0.24244
ITPR1	4	0.11366	0.24253	0.976616	4740	1	0.31964	0.029871	0.080264	0.963237	1581	3	0.31964
ATP5G1	4	0.58477	0.70826	1	13405	1	0.21078	0.029883	0.080291	0.963237	1582	2	0.21078
GSG1	4	0.5054	0.65335	1	12342	2	0.15913	0.02995	0.080423	0.963237	1583	2	0.15913
KCNK18	4	0.75753	0.78919	1	14978	1	-0.039911	0.029984	0.080502	0.963237	1584	1	-0.039911
TNFRSF14	4	0.88221	0.88175	1	16726	1	0.22554	0.030035	0.080595	0.963237	1585	3	0.22554
SLC22A8	4	0.18434	0.35575	0.997041	6801	2	-0.25458	0.030085	0.080693	0.963237	1586	1	-0.25458
TNFAIP3	4	0.96329	0.96322	1	18325	0	0.26445	0.030098	0.080723	0.963237	1587	3	0.26445
BEND3	4	0.48489	0.6347	1	11952	1	-0.10558	0.030187	0.080916	0.963237	1588	1	-0.10558
KLHL31	4	0.53077	0.67658	1	12777	1	-0.021344	0.030237	0.081018	0.963237	1589	1	-0.021344
ACVR1C	4	0.90754	0.90731	1	17246	0	0.089917	0.030288	0.081108	0.963237	1590	2	0.089917
LRRC57	4	0.52676	0.67296	1	12709	1	0.28377	0.030318	0.081169	0.963237	1591	3	0.28377
CECR1	4	0.93349	0.93332	1	17746	0	0.30516	0.030332	0.081204	0.963237	1592	3	0.30516
C15orf40	4	0.61166	0.719	1	13599	1	0.22485	0.030339	0.081224	0.963237	1593	3	0.22485
DUSP18	4	0.81345	0.82484	1	15602	1	0.25447	0.030387	0.081325	0.963237	1594	3	0.25447
LRP12	4	0.2667	0.43737	1	8251	2	-0.05043	0.030389	0.081328	0.963237	1595	1	-0.05043
ASPSCR1	4	0.14985	0.30182	0.986403	5830	1	0.40398	0.030397	0.081344	0.963237	1596	3	0.40398
OR5P3	4	0.2556	0.42746	1	8067	2	-0.087506	0.03044	0.081429	0.963237	1597	2	-0.087506
LRRC31	4	0.92685	0.92665	1	17631	0	0.23126	0.03046	0.081466	0.963237	1598	3	0.23126
ABCB7	4	0.93986	0.93981	1	17875	0	0.0064105	0.03049	0.081526	0.963237	1599	1	0.0064105
F11	4	0.7726	0.79818	1	15149	1	0.27065	0.030513	0.081576	0.963237	1600	3	0.27065
DGKH	4	0.50387	0.65191	1	12310	1	0.17926	0.030537	0.081628	0.963237	1601	2	0.17926
CCDC186	4	0.46132	0.61328	1	11565	1	0.039797	0.030541	0.081633	0.963237	1602	1	0.039797
TPST2	4	0.62576	0.72488	1	13724	1	0.30092	0.030572	0.081685	0.963237	1603	3	0.30092
MED7	4	0.72977	0.77366	1	14694	1	0.33239	0.030587	0.081714	0.963237	1604	2	0.33239
SDF2L1	4	0.80821	0.82116	1	15541	1	0.26385	0.030592	0.081723	0.963237	1605	3	0.26385
MARVELD1	4	0.92168	0.92149	1	17528	0	0.17698	0.030615	0.081779	0.963237	1606	3	0.17698
AGTRAP	4	0.53785	0.68327	1	12902	2	0.17887	0.030657	0.081874	0.963237	1607	2	0.17887
BTNL2	4	0.38414	0.54311	1	10193	1	0.16303	0.030677	0.081912	0.963237	1608	2	0.16303
CDX2	4	0.95656	0.95649	1	18194	0	0.02048	0.030693	0.081951	0.963237	1609	1	0.02048
POLDIP2	4	0.95553	0.95544	1	18178	0	0.28543	0.030722	0.082013	0.963237	1610	3	0.28543
KCNK13	4	0.709	0.76283	1	14478	1	0.18639	0.030757	0.08208	0.963237	1611	2	0.18639
ZNF534	4	0.41508	0.57122	1	10728	1	0.23533	0.030786	0.082138	0.963237	1612	3	0.23533
HYPM	4	0.14701	0.29734	0.984285	5763	2	-0.066176	0.030895	0.08238	0.963237	1613	1	-0.066176
PODXL2	4	0.35903	0.52035	1	9779	1	0.23528	0.030937	0.082478	0.963237	1614	3	0.23528
PHPT1	4	0.84733	0.85028	1	16106	1	0.077048	0.030946	0.082501	0.963237	1615	2	0.077048
C21orf62	4	0.93441	0.93427	1	17765	0	0.2972	0.030947	0.082504	0.963237	1616	3	0.2972
EHD1	4	0.9741	0.97402	1	18546	0	0.35425	0.030974	0.082559	0.963237	1617	3	0.35425
CRTC1	4	0.69702	0.75692	1	14351	1	0.29444	0.030985	0.082577	0.963237	1618	3	0.29444
GKN1	4	0.038462	0.10819	0.931304	2205	2	-0.11807	0.030996	0.0826	0.963237	1619	2	-0.11807
SF3B5	4	0.36833	0.52874	1	9929	1	0.20277	0.031018	0.082649	0.963237	1620	2	0.20277
PCDH11X	4	0.43902	0.59297	1	11180	2	0.10705	0.031028	0.082673	0.963237	1621	2	0.10705
FCRL3	4	0.37498	0.53479	1	10039	2	0.17112	0.031038	0.082689	0.963237	1622	2	0.17112
XYLT1	4	0.72994	0.77375	1	14696	1	0.17995	0.031098	0.082819	0.963237	1623	3	0.17995
SETD6	4	0.61862	0.72188	1	13661	1	0.070701	0.031148	0.082937	0.963237	1624	2	0.070701
HEATR5B	4	0.96612	0.96606	1	18381	0	0.25352	0.031163	0.082977	0.963237	1625	3	0.25352
APOBEC3A	4	0.95624	0.95617	1	18188	0	0.24831	0.03119	0.083025	0.963237	1626	3	0.24831
HEY2	4	0.84202	0.84593	1	16015	1	-0.032417	0.031199	0.08304	0.963237	1627	1	-0.032417
LPAR3	4	0.3274	0.49167	1	9271	1	0.19794	0.031239	0.083119	0.963237	1628	2	0.19794
MANSC1	3	0.96874	0.96895	1	18430	0	0.25858	0.031259	0.078191	0.963237	1629	3	0.25858
HCFC1R1	4	0.76797	0.7954	1	15099	1	0.28545	0.031279	0.083203	0.963237	1630	2	0.28545
RCCD1	4	0.24357	0.4167	1	7865	1	0.36247	0.03135	0.083354	0.963237	1631	3	0.36247
RSPO1	4	0.90703	0.90678	1	17239	0	0.23607	0.03137	0.083389	0.963237	1632	2	0.23607
CHEK1	4	0.82014	0.82952	1	15688	1	0.5265	0.031396	0.083441	0.963237	1633	3	0.5265
BBS12	4	0.35482	0.5165	1	9715	1	0.056501	0.031401	0.083451	0.963237	1634	2	0.056501
HOMER1	4	0.11974	0.25265	0.978947	4913	1	0.23598	0.031411	0.083473	0.963237	1635	2	0.23598
SNX32	4	0.49926	0.64775	1	12210	1	0.10793	0.031452	0.083554	0.963237	1636	2	0.10793
OR1S1	4	0.89588	0.89557	1	16995	0	0.28963	0.031489	0.083647	0.963237	1637	3	0.28963
SLPI	4	0.88814	0.8878	1	16848	0	0.24405	0.031491	0.083655	0.963237	1638	2	0.24405
PLRG1	4	0.67096	0.74455	1	14101	1	0.25291	0.031502	0.083674	0.963237	1639	2	0.25291
TCHHL1	4	0.72655	0.77194	1	14665	1	0.071497	0.031502	0.083676	0.963237	1640	2	0.071497
UGT8	4	0.065335	0.15815	0.966243	3125	1	0.23841	0.031516	0.083709	0.963237	1641	3	0.23841
GLI1	4	0.4263	0.58143	1	10944	1	0.21771	0.031522	0.083721	0.963237	1642	3	0.21771
CENPE	4	0.2077	0.38477	1	7294	1	0.015413	0.031553	0.083774	0.963237	1643	1	0.015413
SYTL5	4	0.51661	0.66357	1	12528	2	0.15291	0.031593	0.08385	0.963237	1644	2	0.15291
MYO9A	4	0.31141	0.47733	1	9010	1	0.15848	0.031603	0.083868	0.963237	1645	2	0.15848
SHISA9	4	0.032766	0.097095	0.926316	1998	1	0.17273	0.031613	0.083885	0.963237	1646	2	0.17273
DZANK1	4	0.13164	0.27239	0.981768	5293	2	0.0085053	0.031623	0.083903	0.963237	1647	2	0.0085053
LAMTOR2	4	0.90963	0.90939	1	17285	0	0.38896	0.031631	0.083919	0.963237	1648	3	0.38896
RBMXL2	4	0.8867	0.88637	1	16820	0	0.30932	0.031633	0.083921	0.963237	1649	3	0.30932
PEBP1	4	0.58286	0.70754	1	13388	1	0.29983	0.031642	0.083938	0.963237	1650	3	0.29983
FOXJ1	4	0.12519	0.26172	0.979273	5099	1	0.36836	0.031654	0.083961	0.963237	1651	3	0.36836
THNSL1	4	0.97088	0.97083	1	18470	0	0.24181	0.031685	0.084033	0.963237	1652	3	0.24181
CILP2	4	0.86937	0.86955	1	16482	1	0.14885	0.031694	0.084049	0.963237	1653	2	0.14885
XXYLT1	4	0.84378	0.84736	1	16038	1	0.12675	0.031704	0.084063	0.963237	1654	2	0.12675
CDX4	4	0.96277	0.9627	1	18316	0	0.24153	0.031734	0.084128	0.963237	1655	3	0.24153
TRPC1	4	0.81677	0.82717	1	15641	1	0.23585	0.031735	0.084128	0.963237	1656	2	0.23585
CHD9	4	0.68393	0.75065	1	14222	1	0.17322	0.03174	0.084137	0.963237	1657	3	0.17322
GNAL	4	0.97829	0.97833	1	18638	0	0.3362	0.031765	0.084194	0.963237	1658	3	0.3362
TRIM22	4	0.08036	0.18507	0.971883	3617	1	0.20459	0.031778	0.084217	0.963237	1659	3	0.20459
TNFSF15	4	0.41982	0.57552	1	10824	1	0.23914	0.031806	0.08427	0.963237	1660	3	0.23914
CATSPER4	4	0.0057113	0.01987	0.850689	443	1	0.17676	0.031826	0.084311	0.963237	1661	2	0.17676
KCNH1	4	0.27882	0.44822	1	8447	2	0.079902	0.031856	0.084369	0.963237	1662	2	0.079902
SCRN3	4	0.14009	0.28621	0.984125	5544	2	0.058897	0.031867	0.084383	0.963237	1663	2	0.058897
HERC5	4	0.92281	0.92267	1	17554	0	0.23688	0.031877	0.0844	0.963237	1664	2	0.23688
NR2F1	4	0.23967	0.41326	1	7806	2	-0.27421	0.031907	0.084457	0.963237	1665	1	-0.27421
MYOC	4	0.90177	0.90139	1	17133	0	0.30289	0.031928	0.084508	0.963237	1666	2	0.30289
HLA-DRB1	4	0.14348	0.29164	0.984125	5648	3	-0.17978	0.031957	0.084566	0.963237	1667	1	-0.17978
CTHRC1	4	0.90482	0.90448	1	17198	0	0.19756	0.031979	0.084606	0.963237	1668	2	0.19756
SBF2	4	0.87808	0.87774	1	16649	1	0.3801	0.031989	0.084626	0.963237	1669	3	0.3801
ABHD11	4	0.026232	0.08163	0.916688	1700	1	0.20077	0.031999	0.084643	0.963237	1670	2	0.20077
TM4SF4	4	0.17607	0.34305	0.997041	6541	3	-0.11935	0.032008	0.084659	0.963237	1671	1	-0.11935
ANKZF1	4	0.88911	0.88876	1	16872	0	0.32679	0.032009	0.084663	0.963237	1672	3	0.32679
MXRA7	4	0.47673	0.62731	1	11820	2	0.12169	0.032058	0.084757	0.963237	1673	2	0.12169
GPR137B	4	0.95472	0.95458	1	18158	0	0.18578	0.032102	0.084842	0.963237	1674	3	0.18578
NAMPT	4	0.079625	0.18384	0.971883	3598	3	-0.41868	0.032109	0.084852	0.963237	1675	1	-0.41868
EBF1	4	0.92234	0.92218	1	17543	0	0.20582	0.032159	0.084958	0.963237	1676	2	0.20582
ARX	4	0.90902	0.90877	1	17277	0	0.31164	0.032193	0.085034	0.963237	1677	3	0.31164
FRZB	4	0.38762	0.54625	1	10252	2	-0.085603	0.03221	0.085069	0.963237	1678	1	-0.085603
ZPBP2	4	0.89398	0.89366	1	16957	0	0.34263	0.032234	0.08513	0.963237	1679	3	0.34263
NRIP1	4	0.48944	0.63884	1	12037	1	0.18059	0.03226	0.08517	0.963237	1680	3	0.18059
FAM46D	4	0.14272	0.29044	0.984125	5621	1	0.31446	0.032268	0.085188	0.963237	1681	3	0.31446
CD200R1	4	0.031452	0.094569	0.92522	1944	2	0.12193	0.032306	0.085283	0.963237	1682	2	0.12193
EBPL	4	0.088215	0.19889	0.971883	3879	1	0.11482	0.032311	0.085295	0.963237	1683	2	0.11482
NCAM2	4	0.78486	0.80574	1	15272	1	0.26647	0.032312	0.085296	0.963237	1684	3	0.26647
RBL2	4	0.12337	0.25872	0.979076	5033	2	-0.19256	0.032362	0.085393	0.963237	1685	1	-0.19256
HELZ	4	0.9642	0.96417	1	18341	0	0.21152	0.032412	0.085501	0.963237	1686	3	0.21152
DCDC2	4	0.7305	0.77405	1	14702	1	0.2634	0.032445	0.085566	0.963237	1687	3	0.2634
GATSL3	4	0.79503	0.81232	1	15367	1	0.23215	0.032463	0.085608	0.963237	1688	3	0.23215
ATG4B	4	0.78509	0.80588	1	15275	1	0.13119	0.0325	0.085686	0.963237	1689	2	0.13119
SRPRB	4	0.24021	0.4137	1	7813	2	-0.049198	0.032513	0.085709	0.963237	1690	1	-0.049198
PUSL1	4	0.54087	0.68602	1	12949	2	0.16547	0.032541	0.085765	0.963237	1691	2	0.16547
OR6C1	4	0.98097	0.981	1	18700	0	0.25886	0.0326	0.085883	0.963237	1692	3	0.25886
ITSN1	4	0.8238	0.83215	1	15746	1	0.2384	0.032634	0.085959	0.963237	1693	3	0.2384
CACNG8	4	0.10249	0.22356	0.972854	4382	3	-0.22495	0.032665	0.086012	0.963237	1694	1	-0.22495
PFDN4	4	0.22765	0.40259	1	7621	1	0.2094	0.032706	0.086096	0.963237	1695	3	0.2094
MASTL	4	0.49784	0.64645	1	12182	1	-0.06532	0.032715	0.086116	0.963237	1696	1	-0.06532
SEPTIN4	4	0.8457	0.84893	1	16074	1	0.18875	0.032717	0.086117	0.963237	1697	3	0.18875
TRIM16L	4	0.98479	0.98479	1	18785	0	0.20075	0.032756	0.086195	0.963237	1698	3	0.20075
SCGB1C1	4	0.30957	0.47562	1	8976	2	0.072606	0.032766	0.086218	0.963237	1699	2	0.072606
IFT57	4	0.0077198	0.02638	0.866785	570	2	-0.18413	0.032809	0.086313	0.963237	1700	2	-0.18413
ZSCAN21	4	0.42966	0.58456	1	11012	2	0.12828	0.03287	0.086436	0.963237	1701	2	0.12828
NRTN	4	0.9674	0.96735	1	18402	0	0.34588	0.032896	0.086495	0.963237	1702	3	0.34588
GRSF1	4	0.72788	0.77265	1	14675	1	0.33817	0.032901	0.086508	0.963237	1703	2	0.33817
NATD1	4	0.057803	0.14435	0.956086	2879	2	-0.022489	0.032917	0.086539	0.963237	1704	2	-0.022489
CHKA	4	0.20352	0.38098	1	7235	1	0.3704	0.032935	0.086579	0.963237	1705	3	0.3704
SAMD14	4	0.15502	0.31007	0.987982	5986	1	0.069055	0.033018	0.086744	0.963237	1706	2	0.069055
SHOX	4	0.85616	0.85775	1	16258	1	0.26854	0.033036	0.086775	0.963237	1707	3	0.26854
DRD1	4	0.4836	0.63352	1	11926	1	0.27167	0.033042	0.086788	0.963237	1708	3	0.27167
TENM1	4	0.65439	0.73706	1	13949	1	0.2265	0.033058	0.086824	0.963237	1709	3	0.2265
SPAG1	4	0.872	0.87201	1	16523	1	0.25613	0.033081	0.086868	0.963237	1710	3	0.25613
HINT2	4	0.56037	0.69905	1	13193	1	0.20945	0.033119	0.086952	0.963237	1711	2	0.20945
ANKRD65	4	0.83542	0.84085	1	15924	1	0.30175	0.033131	0.086976	0.963237	1712	3	0.30175
OR7E24	4	0.42851	0.5835	1	10988	1	0.092545	0.03317	0.087045	0.963237	1713	2	0.092545
PIR	4	0.96424	0.96421	1	18342	0	0.17912	0.033188	0.087084	0.963237	1714	3	0.17912
OR8B3	4	0.44301	0.59659	1	11255	1	0.19212	0.03321	0.087132	0.963237	1715	3	0.19212
TCF7	4	0.79621	0.81307	1	15385	1	0.34284	0.033216	0.087145	0.963237	1716	3	0.34284
NSFL1C	4	0.42035	0.57601	1	10835	2	0.099206	0.033232	0.087175	0.963237	1717	2	0.099206
RIT2	4	0.31787	0.48311	1	9122	2	-0.14008	0.033321	0.087375	0.963237	1718	1	-0.14008
PRY2	4	0.024759	0.077512	0.913677	1613	2	-0.11226	0.033372	0.08749	0.963237	1719	1	-0.11226
ARL6IP4	4	0.87485	0.87461	1	16580	1	0.25982	0.033396	0.087537	0.963237	1720	3	0.25982
ERBB2IP	4	0.77398	0.79898	1	15161	1	0.34171	0.033409	0.087559	0.963237	1721	3	0.34171
MICAL1	4	0.43482	0.58918	1	11118	2	0.0016212	0.033422	0.087584	0.963237	1722	2	0.0016212
TMIE	4	0.4137	0.56996	1	10706	1	0.26326	0.03343	0.087609	0.963237	1723	3	0.26326
PIGR	4	0.84658	0.84966	1	16095	1	0.23716	0.033447	0.087652	0.963237	1724	3	0.23716
LCE1D	4	0.93465	0.93451	1	17771	0	0.27221	0.03345	0.087658	0.963237	1725	2	0.27221
KIAA1109	4	0.98364	0.98366	1	18753	0	0.2926	0.033473	0.087707	0.963237	1726	3	0.2926
PSENEN	4	0.86483	0.8654	1	16396	1	0.22109	0.033492	0.087743	0.963237	1727	2	0.22109
GRP	4	0.30311	0.46987	1	8874	2	-0.097506	0.033523	0.087807	0.963237	1728	1	-0.097506
CHPT1	4	0.85118	0.85348	1	16165	1	0.30741	0.033532	0.087824	0.963237	1729	3	0.30741
KCNQ3	4	0.42119	0.57681	1	10854	1	0.18738	0.033577	0.087908	0.963237	1730	3	0.18738
CAPN14	4	0.57324	0.70383	1	13318	1	0.36045	0.0336	0.08795	0.963237	1731	3	0.36045
HPR	4	0.66286	0.74082	1	14022	1	0.25387	0.033624	0.088005	0.963237	1732	3	0.25387
GPX8	4	0.92817	0.92796	1	17659	0	0.17478	0.033637	0.088032	0.963237	1733	2	0.17478
NOM1	4	0.58747	0.70931	1	13435	1	0.091582	0.033675	0.088107	0.963237	1734	2	0.091582
FMR1NB	4	0.069906	0.16646	0.966852	3284	1	0.23201	0.033689	0.088136	0.963237	1735	3	0.23201
BCAR1	4	0.43164	0.58634	1	11061	1	0.077988	0.033725	0.088202	0.963237	1736	2	0.077988
SPRR2D	4	0.98244	0.98247	1	18726	0	0.22332	0.033747	0.088247	0.963237	1737	3	0.22332
PTK6	4	0.1568	0.3129	0.98897	6034	1	0.08901	0.033776	0.088305	0.963237	1738	2	0.08901
FCN2	4	0.028211	0.086996	0.919253	1804	1	0.090029	0.033783	0.088322	0.963237	1739	2	0.090029
BGN	4	0.8954	0.89509	1	16984	0	0.25332	0.033794	0.088344	0.963237	1740	3	0.25332
SSMEM1	4	0.30571	0.47213	1	8918	1	0.22858	0.033821	0.088409	0.963237	1741	3	0.22858
RAB17	4	0.58683	0.70906	1	13427	1	0.032852	0.033826	0.088419	0.963237	1742	2	0.032852
AMY2A	4	0.94926	0.94921	1	18044	0	0.31416	0.033832	0.088432	0.963237	1743	3	0.31416
RLTPR	4	0.82691	0.8344	1	15800	1	-0.029161	0.033877	0.088511	0.963237	1744	1	-0.029161
GABPB2	4	0.48912	0.63858	1	12030	2	0.030968	0.033978	0.088723	0.963237	1745	2	0.030968
IRGC	4	0.94598	0.94591	1	17992	0	0.19054	0.034015	0.088807	0.963237	1746	3	0.19054
PPFIBP1	3	0.96598	0.96616	1	18378	0	0.19392	0.034016	0.084432	0.963237	1747	3	0.19392
CCP110	4	0.017403	0.056273	0.896673	1191	3	-0.72466	0.034028	0.088845	0.963237	1748	1	-0.72466
FXYD1	3	0.96597	0.96615	1	18377	0	0.22005	0.034032	0.084479	0.963237	1749	3	0.22005
TUBB	4	0.66719	0.74281	1	14062	1	0.50038	0.034045	0.088872	0.963237	1750	3	0.50038
PI3	4	0.90104	0.90068	1	17111	0	0.24377	0.034077	0.088952	0.963237	1751	3	0.24377
KITLG	4	0.76491	0.79355	1	15071	1	0.027631	0.034079	0.088956	0.963237	1752	1	0.027631
SYCP2	4	0.94751	0.94747	1	18021	0	0.21023	0.034083	0.088966	0.963237	1753	3	0.21023
TMEM17	4	0.41522	0.57135	1	10734	2	-0.060123	0.034129	0.089068	0.963237	1754	1	-0.060123
PIK3C3	4	0.81044	0.82271	1	15566	1	0.32545	0.034158	0.089134	0.963237	1755	3	0.32545
MUC3A	4	0.27435	0.44422	1	8381	1	0.20584	0.03417	0.089164	0.963237	1756	2	0.20584
C2orf27B	4	0.3322	0.49605	1	9341	1	0.020475	0.03418	0.089183	0.963237	1757	2	0.020475
C6orf222	4	0.83856	0.84322	1	15970	1	0.19785	0.034198	0.089218	0.963237	1758	3	0.19785
GON4L	4	0.98455	0.98456	1	18776	0	0.3835	0.034238	0.0893	0.963237	1759	3	0.3835
SLC4A8	4	0.62586	0.72492	1	13725	1	0.13914	0.03428	0.089384	0.963237	1760	3	0.13914
SQRDL	4	0.57846	0.70583	1	13356	1	0.29092	0.034295	0.089408	0.963237	1761	3	0.29092
CCDC84	4	0.53041	0.6763	1	12769	1	0.47889	0.034307	0.08943	0.963237	1762	2	0.47889
SPINT3	4	0.0064961	0.022459	0.866785	490	3	-0.60044	0.034331	0.089492	0.963237	1763	1	-0.60044
CST6	4	0.92496	0.92477	1	17595	0	0.30923	0.034349	0.08953	0.963237	1764	3	0.30923
NOP14	4	0.65663	0.73808	1	13970	1	0.52074	0.034358	0.089546	0.963237	1765	3	0.52074
ADGRD1	3	0.96562	0.96581	1	18370	0	0.16811	0.03438	0.085244	0.963237	1766	3	0.16811
SFRP5	4	0.10804	0.23303	0.973534	4569	3	-0.23014	0.034381	0.089597	0.963237	1767	1	-0.23014
TTC34	4	0.73615	0.77708	1	14750	1	0.18365	0.034432	0.089698	0.963237	1768	3	0.18365
ZNF560	4	0.1019	0.2226	0.972854	4359	2	-0.091077	0.034482	0.089793	0.963237	1769	2	-0.091077
ZNF664-FAM101A	4	0.42315	0.57859	1	10886	1	0.31358	0.034485	0.089797	0.963237	1770	3	0.31358
C4orf36	4	0.28483	0.45353	1	8551	2	0.14819	0.034538	0.089891	0.963237	1771	2	0.14819
MGARP	4	0.033637	0.098822	0.926316	2029	2	-0.075574	0.034634	0.090069	0.963237	1772	2	-0.075574
ZBTB44	4	0.91229	0.91209	1	17344	0	0.19499	0.034654	0.090113	0.963237	1773	2	0.19499
OR51M1	4	0.89652	0.89622	1	17004	0	0.20689	0.034692	0.090184	0.963237	1774	3	0.20689
MEX3A	4	0.027799	0.085901	0.917994	1784	2	-0.44616	0.034734	0.090277	0.963237	1775	1	-0.44616
TOE1	4	0.95826	0.95822	1	18232	0	0.31967	0.034767	0.090334	0.963237	1776	3	0.31967
RASGRP2	4	0.72124	0.76915	1	14614	1	0.14618	0.03477	0.090345	0.963237	1777	2	0.14618
RSPH14	4	0.7585	0.78974	1	14991	1	0.34395	0.034781	0.090366	0.963237	1778	3	0.34395
SATB1	4	0.58294	0.70756	1	13389	1	0.28234	0.03482	0.090438	0.963237	1779	3	0.28234
GALNT14	4	0.12297	0.25806	0.979076	5022	2	0.018651	0.034834	0.090474	0.963237	1780	2	0.018651
DDX21	4	0.79576	0.81278	1	15380	1	0.26984	0.034835	0.090477	0.963237	1781	1	0.26984
ANXA7	4	0.83816	0.84292	1	15964	1	0.15965	0.034876	0.09057	0.963237	1782	2	0.15965
MTHFD2L	4	0.96796	0.96792	1	18414	0	0.13566	0.034936	0.090687	0.963237	1783	2	0.13566
COIL	4	0.65406	0.73691	1	13947	1	0.20176	0.034982	0.090771	0.963237	1784	3	0.20176
C16orf82	3	0.74512	0.74976	1	14841	1	-0.19172	0.034994	0.086638	0.963237	1785	1	-0.19172
ST6GALNAC1	4	0.932	0.93176	1	17716	0	0.32917	0.035028	0.090875	0.963237	1786	3	0.32917
KIAA1755	4	0.42718	0.58225	1	10963	1	-0.065008	0.035037	0.090896	0.963237	1787	1	-0.065008
NIP7	4	0.30485	0.4714	1	8904	1	0.42011	0.035109	0.091035	0.963237	1788	2	0.42011
KCNH7	4	0.1369	0.28106	0.982955	5454	3	-0.25743	0.035138	0.091092	0.963237	1789	1	-0.25743
KLK9	4	0.92044	0.92024	1	17497	0	0.072794	0.035188	0.091198	0.963237	1790	2	0.072794
ZNF385D	4	0.2099	0.38675	1	7318	2	-0.11726	0.035239	0.091315	0.963237	1791	2	-0.11726
GRK6	4	0.65104	0.73559	1	13918	1	0.34823	0.03529	0.091416	0.963237	1792	3	0.34823
KLHDC3	4	0.89278	0.89245	1	16933	0	0.36125	0.035322	0.091484	0.963237	1793	3	0.36125
AP5S1	4	0.22011	0.3959	1	7502	1	0.22685	0.035331	0.091501	0.963237	1794	3	0.22685
MROH9	4	0.5809	0.70678	1	13367	1	0.15891	0.035332	0.091502	0.963237	1795	2	0.15891
CAPN1	4	0.57787	0.70559	1	13351	1	0.070643	0.03534	0.091512	0.963237	1796	2	0.070643
TEX15	4	0.14535	0.29469	0.984285	5711	1	0.13131	0.03539	0.091627	0.963237	1797	3	0.13131
FOLR1	4	0.89377	0.89345	1	16951	0	0.26441	0.035425	0.091693	0.963237	1798	3	0.26441
ATP6V1G2	4	0.88023	0.87979	1	16686	1	0.2169	0.035443	0.091727	0.963237	1799	3	0.2169
NSUN7	4	0.08724	0.19715	0.971883	3845	3	-0.27267	0.035491	0.091814	0.963237	1800	1	-0.27267
PROK1	4	0.10264	0.2238	0.972854	4390	2	-0.16083	0.035541	0.091923	0.963237	1801	1	-0.16083
C19orf60	4	0.63094	0.72701	1	13757	1	0.28845	0.035583	0.092002	0.963237	1802	3	0.28845
WDR82	4	0.87867	0.87832	1	16658	1	0.18138	0.035592	0.092018	0.963237	1803	2	0.18138
RAB44	4	0.91222	0.91203	1	17343	0	0.25909	0.035607	0.092044	0.963237	1804	3	0.25909
NXNL1	4	0.97603	0.97601	1	18587	0	0.26601	0.03563	0.092092	0.963237	1805	3	0.26601
KRTAP4-4	4	0.9013	0.90095	1	17119	0	0.13375	0.035693	0.092214	0.963237	1806	2	0.13375
CST5	4	0.25123	0.42351	1	7990	2	0.086916	0.03577	0.092366	0.963237	1807	2	0.086916
DHRS2	4	0.94573	0.94565	1	17986	0	0.24714	0.035781	0.092388	0.963237	1808	3	0.24714
P2RY1	4	0.97474	0.97469	1	18560	0	0.089587	0.035793	0.092417	0.963237	1809	2	0.089587
PTPRN	4	0.93405	0.93389	1	17754	0	0.31828	0.035801	0.092435	0.963237	1810	3	0.31828
NDUFS4	4	0.97361	0.97354	1	18532	0	0.28477	0.035813	0.092455	0.963237	1811	3	0.28477
RXRB	4	0.98342	0.98344	1	18748	0	0.24548	0.035848	0.092523	0.963237	1812	3	0.24548
CXXC4	4	0.94933	0.94928	1	18047	0	0.2495	0.035854	0.092535	0.963237	1813	3	0.2495
IPO13	4	0.97932	0.97936	1	18653	0	0.42202	0.035866	0.092559	0.963237	1814	3	0.42202
CNTN2	4	0.89199	0.89169	1	16917	0	0.25021	0.035877	0.092586	0.963237	1815	3	0.25021
HS1BP3	4	0.54845	0.69318	1	13071	1	0.1916	0.035895	0.092626	0.963237	1816	3	0.1916
WBP11	4	0.66724	0.74283	1	14063	1	0.2639	0.035941	0.092729	0.963237	1817	2	0.2639
ALDH3A1	4	0.34073	0.50377	1	9484	2	-0.096847	0.035945	0.092735	0.963237	1818	1	-0.096847
WDR62	4	0.1476	0.29826	0.984285	5778	2	-0.1194	0.035995	0.092833	0.963237	1819	1	-0.1194
NF1	4	0.9353	0.93517	1	17786	0	0.28049	0.036049	0.09294	0.963237	1820	3	0.28049
AKAP8L	4	0.17896	0.3475	0.997041	6628	1	0.42862	0.036059	0.092959	0.963237	1821	3	0.42862
UXT	4	0.873	0.87291	1	16542	1	0.025805	0.036096	0.093032	0.963237	1822	2	0.025805
IFNL2	4	0.1962	0.37378	1	7121	2	0.07693	0.036135	0.093103	0.963237	1823	2	0.07693
PLEKHJ1	4	0.94374	0.94365	1	17948	0	0.078269	0.036146	0.093124	0.963237	1824	2	0.078269
TCEB3C	4	0.65327	0.73654	1	13935	1	0.21797	0.036196	0.093242	0.963237	1825	3	0.21797
PCDHB8	4	0.36954	0.52986	1	9951	1	0.21517	0.036197	0.093242	0.963237	1826	3	0.21517
PRR36	4	0.43144	0.58617	1	11056	2	0.10484	0.036221	0.093297	0.963237	1827	2	0.10484
LHFPL2	4	0.71553	0.76613	1	14547	1	0.20345	0.036232	0.093319	0.963237	1828	3	0.20345
MIF	4	0.54198	0.68709	1	12967	2	0.073399	0.036247	0.093348	0.963237	1829	2	0.073399
STAB1	4	0.97786	0.9779	1	18632	0	0.37992	0.036262	0.093378	0.963237	1830	3	0.37992
FOLH1	4	0.90821	0.90794	1	17259	0	0.42162	0.036274	0.093407	0.963237	1831	3	0.42162
ATF7IP2	4	0.69814	0.75745	1	14363	1	0.20776	0.036286	0.093431	0.963237	1832	3	0.20776
MMAA	4	0.086377	0.19566	0.971883	3816	2	0.090157	0.036328	0.093508	0.963237	1833	2	0.090157
ARPC5	4	0.032412	0.096417	0.92522	1985	1	0.33299	0.036339	0.093529	0.963237	1834	3	0.33299
FIGNL2	4	0.063928	0.15553	0.962979	3085	3	-0.31088	0.036348	0.093547	0.963237	1835	1	-0.31088
GPS2	4	0.91361	0.9134	1	17375	0	0.45489	0.036361	0.093577	0.963237	1836	3	0.45489
MRGPRE	4	0.79775	0.81412	1	15409	1	0.2658	0.036363	0.093581	0.963237	1837	3	0.2658
CCDC78	4	0.51056	0.65799	1	12427	2	0.094464	0.036398	0.093648	0.963237	1838	2	0.094464
CNDP2	4	0.91392	0.91372	1	17382	0	0.25333	0.036404	0.093662	0.963237	1839	3	0.25333
LGALS8	4	0.26953	0.43984	1	8305	2	0.058682	0.036436	0.093736	0.963237	1840	2	0.058682
POU4F3	4	0.81253	0.82419	1	15592	1	0.16678	0.036464	0.093801	0.963237	1841	3	0.16678
FOCAD	4	0.24596	0.41883	1	7907	1	0.19061	0.036533	0.09395	0.963237	1842	2	0.19061
RUNDC1	4	0.0662	0.1597	0.966852	3146	3	-0.19366	0.036549	0.093983	0.963237	1843	1	-0.19366
LARP6	4	0.54422	0.68919	1	13008	1	0.20951	0.036572	0.094036	0.963237	1844	3	0.20951
CLDN14	4	0.62563	0.72483	1	13722	1	0.19666	0.036599	0.094093	0.963237	1845	3	0.19666
PATL1	4	0.61463	0.72023	1	13627	1	0.40436	0.036625	0.09414	0.963237	1846	3	0.40436
TMEM206	4	0.77246	0.7981	1	15145	1	0.22504	0.036637	0.094168	0.963237	1847	3	0.22504
PNMA3	4	0.644	0.73257	1	13849	1	0.05292	0.03665	0.094189	0.963237	1848	2	0.05292
RPP38	4	0.44315	0.59671	1	11258	2	0.33724	0.0367	0.094288	0.963237	1849	2	0.33724
DPYSL3	4	0.32844	0.49264	1	9286	1	0.30805	0.036709	0.094298	0.963237	1850	3	0.30805
FAM86C1	4	0.87617	0.8759	1	16609	1	0.22368	0.036727	0.094336	0.963237	1851	3	0.22368
CCNI2	4	0.87711	0.8768	1	16628	1	0.29187	0.036751	0.094385	0.963237	1852	3	0.29187
CDAN1	4	0.26806	0.43855	1	8280	1	0.29723	0.036793	0.094465	0.963237	1853	2	0.29723
CCT8L2	4	0.14351	0.29169	0.984125	5649	1	0.34855	0.036804	0.094486	0.963237	1854	3	0.34855
ZNF112	4	0.92045	0.92026	1	17498	0	0.25393	0.036817	0.094512	0.963237	1855	3	0.25393
PRAF2	4	0.72454	0.77087	1	14647	1	0.148	0.036836	0.094549	0.963237	1856	2	0.148
UBXN1	4	0.66807	0.74322	1	14073	1	0.29185	0.036883	0.094652	0.963237	1857	3	0.29185
PRDM1	4	0.44166	0.59537	1	11231	2	0.11031	0.036902	0.09469	0.963237	1858	2	0.11031
CGB1	4	0.95243	0.95232	1	18117	0	0.44065	0.036943	0.094775	0.963237	1859	3	0.44065
SH3RF2	4	0.92241	0.92226	1	17545	0	0.14199	0.036944	0.094776	0.963237	1860	2	0.14199
LRRC28	4	0.14521	0.29447	0.984285	5702	2	-0.15998	0.036952	0.094789	0.963237	1861	1	-0.15998
HYLS1	4	0.93128	0.93106	1	17705	0	0.25551	0.036966	0.094823	0.963237	1862	3	0.25551
NEIL3	4	0.31641	0.48182	1	9093	1	0.22897	0.036988	0.094858	0.963237	1863	2	0.22897
YTHDF2	4	0.62135	0.72305	1	13683	1	0.22641	0.036999	0.094881	0.963237	1864	2	0.22641
HGF	4	0.033422	0.098404	0.926316	2022	2	-0.026929	0.037002	0.094887	0.963237	1865	2	-0.026929
OR2W1	4	0.68944	0.75328	1	14282	1	0.20831	0.037003	0.094888	0.963237	1866	3	0.20831
GSTM3	4	0.21013	0.38693	1	7320	2	-0.15955	0.037053	0.094989	0.963237	1867	1	-0.15955
TSKS	4	0.9095	0.90926	1	17282	0	0.21737	0.037069	0.095026	0.963237	1868	3	0.21737
GAS2L3	4	0.15152	0.3045	0.986403	5883	2	0.074474	0.037075	0.095038	0.963237	1869	2	0.074474
SLC29A1	4	0.55019	0.69479	1	13101	1	0.22297	0.037081	0.095056	0.963237	1870	3	0.22297
GRAMD2	4	0.65906	0.73916	1	13991	1	0.14983	0.037097	0.095092	0.963237	1871	2	0.14983
BEND5	4	0.19511	0.37209	1	7095	2	-0.067913	0.037103	0.095104	0.963237	1872	2	-0.067913
WAS	4	0.51075	0.65816	1	12431	1	0.1322	0.037129	0.095153	0.963237	1873	2	0.1322
CEP152	4	0.16149	0.32023	0.99131	6159	1	0.024774	0.037153	0.095209	0.963237	1874	1	0.024774
OTOR	4	0.32786	0.49209	1	9278	1	0.16559	0.037201	0.095311	0.963237	1875	3	0.16559
SUN2	4	0.048731	0.12743	0.942805	2576	1	0.30742	0.037238	0.095388	0.963237	1876	3	0.30742
LAPTM5	4	0.78325	0.80475	1	15259	1	0.0048235	0.037254	0.095421	0.963237	1877	2	0.0048235
BVES	4	0.76118	0.79135	1	15027	1	0.20656	0.037292	0.095496	0.963237	1878	3	0.20656
AVPR1A	4	0.58027	0.70654	1	13365	1	0.22877	0.037298	0.095515	0.963237	1879	3	0.22877
MAPK14	4	0.9846	0.98461	1	18778	0	0.23622	0.03731	0.095541	0.963237	1880	3	0.23622
CNR2	4	0.21214	0.38881	1	7346	2	-0.029126	0.037355	0.095632	0.963237	1881	2	-0.029126
QSOX2	4	0.65135	0.73573	1	13919	1	0.23601	0.03737	0.095655	0.963237	1882	3	0.23601
FANK1	4	0.0026697	0.0095024	0.790702	227	2	-0.16154	0.037405	0.09572	0.963237	1883	2	-0.16154
S100A7A	4	0.97556	0.97551	1	18581	0	0.30245	0.037419	0.09575	0.963237	1884	3	0.30245
FKBP5	4	0.4406	0.59444	1	11210	1	0.2454	0.037437	0.095784	0.963237	1885	3	0.2454
ADD3	4	0.89786	0.89759	1	17036	0	0.14603	0.037455	0.09582	0.963237	1886	2	0.14603
ZCCHC18	4	0.071818	0.16989	0.968426	3350	1	0.20883	0.037522	0.095958	0.963237	1887	3	0.20883
UXS1	4	0.97687	0.97688	1	18604	0	0.25826	0.037543	0.096009	0.963237	1888	3	0.25826
PRND	4	0.92801	0.92779	1	17654	0	0.27523	0.037552	0.096029	0.963237	1889	3	0.27523
BMP10	4	0.43049	0.5853	1	11032	2	0.073662	0.037609	0.096126	0.963237	1890	2	0.073662
CCDC114	4	0.65616	0.73785	1	13968	1	0.41215	0.037631	0.096175	0.963237	1891	3	0.41215
IQSEC2	4	0.90616	0.90586	1	17223	0	0.21463	0.037661	0.096243	0.963237	1892	3	0.21463
SERPINF2	4	0.28902	0.45729	1	8632	1	0.26817	0.037686	0.096289	0.963237	1893	3	0.26817
JAZF1	4	0.54705	0.69185	1	13045	2	-0.036675	0.037707	0.096334	0.963237	1894	1	-0.036675
PABPN1L	4	0.084245	0.19197	0.971883	3748	1	0.17222	0.037729	0.096378	0.963237	1895	2	0.17222
C7orf77	4	0.58386	0.7079	1	13397	1	0.31809	0.037753	0.096421	0.963237	1896	3	0.31809
ZNF609	4	0.077738	0.18045	0.971883	3537	2	-0.17418	0.037757	0.096428	0.963237	1897	1	-0.17418
LTB	4	0.98489	0.9849	1	18787	0	0.24217	0.037784	0.096492	0.963237	1898	3	0.24217
PLEKHB1	4	0.25344	0.42556	1	8038	1	0.14799	0.037808	0.096549	0.963237	1899	2	0.14799
TERT	4	0.19285	0.36873	0.998982	7038	2	0.18099	0.037828	0.096589	0.963237	1900	2	0.18099
GSDMB	4	0.84682	0.84986	1	16100	1	0.2004	0.037839	0.096611	0.963237	1901	2	0.2004
C19orf48	4	0.70692	0.76181	1	14458	1	0.22752	0.037868	0.096673	0.963237	1902	3	0.22752
FOXB1	4	0.087538	0.19767	0.971883	3857	2	0.046655	0.037908	0.096753	0.963237	1903	2	0.046655
ALG3	4	0.76131	0.79143	1	15029	1	0.29091	0.037916	0.096771	0.963237	1904	2	0.29091
RPL34	4	0.94031	0.94025	1	17881	0	0.7175	0.037935	0.096814	0.963237	1905	3	0.7175
E4F1	4	0.31461	0.4802	1	9069	1	0.31618	0.037949	0.096843	0.963237	1906	2	0.31618
CLCNKA	4	0.97425	0.97418	1	18551	0	0.18175	0.037959	0.096866	0.963237	1907	3	0.18175
IFT172	4	0.030085	0.091863	0.92522	1892	1	0.2784	0.03796	0.096872	0.963237	1908	3	0.2784
AHCY	4	0.16371	0.32368	0.993021	6216	1	0.4253	0.037971	0.096889	0.963237	1909	3	0.4253
RAB30	4	0.84008	0.84441	1	15986	1	0.24599	0.037972	0.096894	0.963237	1910	3	0.24599
GAL3ST3	4	0.21202	0.3887	1	7344	2	0.0017846	0.037993	0.096929	0.963237	1911	2	0.0017846
ZC3H14	4	0.85429	0.85615	1	16224	1	0.24208	0.038025	0.097004	0.963237	1912	2	0.24208
PREP	4	0.92335	0.9232	1	17563	0	0.30482	0.038058	0.097078	0.963237	1913	3	0.30482
RBCK1	4	0.90403	0.90369	1	17179	0	0.036444	0.038059	0.097083	0.963237	1914	1	0.036444
TLDC2	4	0.92	0.91982	1	17486	0	0.15977	0.038107	0.097173	0.963237	1915	3	0.15977
CCL2	4	0.5992	0.71398	1	13514	1	0.29208	0.03811	0.097178	0.963237	1916	2	0.29208
HSPA4	4	0.97763	0.97766	1	18627	0	0.23317	0.038113	0.097187	0.963237	1917	3	0.23317
HTRA3	4	0.1792	0.34787	0.997041	6635	2	0.040016	0.038157	0.097266	0.963237	1918	2	0.040016
CT47A6	4	0.34739	0.50978	1	9589	2	-0.18217	0.03816	0.097277	0.963237	1919	2	-0.18217
PCCB	4	0.69719	0.75701	1	14353	1	0.26674	0.03818	0.097317	0.963237	1920	3	0.26674
SLCO6A1	4	0.25591	0.42774	1	8078	2	0.024714	0.03821	0.097379	0.963237	1921	2	0.024714
MBD3L3	4	0.91772	0.91752	1	17447	0	0.23816	0.038272	0.097496	0.963237	1922	3	0.23816
COMMD9	4	0.58578	0.70868	1	13418	1	0.089722	0.038312	0.09758	0.963237	1923	2	0.089722
CLUH	4	0.41916	0.57493	1	10812	1	0.21033	0.038356	0.097679	0.963237	1924	2	0.21033
RNF112	4	0.34431	0.50701	1	9550	2	-0.11696	0.038361	0.097687	0.963237	1925	1	-0.11696
SAMD4A	4	0.30694	0.47326	1	8938	1	0.30317	0.038364	0.097692	0.963237	1926	3	0.30317
SLC7A14	4	0.46835	0.61966	1	11681	1	0.23299	0.038378	0.097723	0.963237	1927	3	0.23299
LOC388780	4	0.88614	0.8858	1	16803	0	0.21235	0.038383	0.097737	0.963237	1928	3	0.21235
PLXNB1	4	0.95676	0.95669	1	18197	0	0.26283	0.038411	0.097796	0.963237	1929	2	0.26283
PHYKPL	4	0.32901	0.49317	1	9293	1	-0.035865	0.038411	0.097797	0.963237	1930	1	-0.035865
TFEB	4	0.86104	0.86202	1	16337	1	0.12626	0.038462	0.097904	0.963237	1931	2	0.12626
OR13J1	3	0.1386	0.24799	0.978947	5501	2	-0.26135	0.03848	0.094522	0.963237	1932	1	-0.26135
CHMP2A	4	0.29933	0.46643	1	8807	2	0.43368	0.038532	0.098036	0.963237	1933	2	0.43368
ZNF806	4	0.98212	0.98214	1	18718	0	0.29061	0.038549	0.098066	0.963237	1934	3	0.29061
TAF9	4	0.11277	0.24108	0.976054	4714	3	-0.26148	0.038613	0.098193	0.963237	1935	1	-0.26148
DAAM2	4	0.98483	0.98484	1	18786	0	0.20371	0.038617	0.0982	0.963237	1936	3	0.20371
ADGRA2	4	0.23154	0.40608	1	7682	2	0.1141	0.038632	0.098227	0.963237	1937	2	0.1141
RPL15	4	0.26595	0.43671	1	8238	2	-0.52071	0.038663	0.098295	0.963237	1938	2	-0.52071
NDUFS5	4	0.15182	0.30499	0.986403	5892	1	0.6881	0.038672	0.098316	0.963237	1939	3	0.6881
ZNF648	4	0.2854	0.45406	1	8562	1	0.081895	0.038713	0.098391	0.963237	1940	1	0.081895
PERP	4	0.97666	0.97665	1	18599	0	0.22618	0.038722	0.098409	0.963237	1941	3	0.22618
KCNQ4	4	0.26387	0.43482	1	8201	1	0.20399	0.038746	0.098461	0.963237	1942	3	0.20399
DIXDC1	4	0.82727	0.83466	1	15805	1	0.19975	0.038759	0.098484	0.963237	1943	3	0.19975
DHRSX	4	0.11722	0.24844	0.978947	4836	2	-0.32567	0.038764	0.098491	0.963237	1944	2	-0.32567
DDX27	4	0.85249	0.85457	1	16194	1	0.40263	0.03879	0.098543	0.963237	1945	3	0.40263
FAM208B	4	0.39647	0.55429	1	10410	2	0.142	0.038831	0.098619	0.963237	1946	2	0.142
ZNF776	4	0.64175	0.73163	1	13834	1	0.20857	0.038845	0.098652	0.963237	1947	3	0.20857
TEX2	4	0.61847	0.7218	1	13659	1	0.18236	0.038864	0.098692	0.963237	1948	2	0.18236
PPIL2	4	0.74621	0.78271	1	14852	1	0.13857	0.038914	0.098794	0.963237	1949	1	0.13857
DTNA	4	0.93382	0.93365	1	17750	0	0.33568	0.038953	0.098877	0.963237	1950	2	0.33568
RFX5	4	0.75412	0.78726	1	14937	1	0.18211	0.038965	0.098895	0.963237	1951	2	0.18211
TDRKH	4	0.79766	0.81405	1	15407	1	0.38583	0.038994	0.098952	0.963237	1952	3	0.38583
RD3	4	0.81211	0.82389	1	15584	1	0.1942	0.039044	0.099051	0.963237	1953	3	0.1942
SOX11	4	0.92191	0.92172	1	17535	0	0.1733	0.039065	0.099102	0.963237	1954	3	0.1733
CRLF1	4	0.95182	0.95172	1	18100	0	0.27961	0.039087	0.09915	0.963237	1955	2	0.27961
SETSIP	4	0.26337	0.43439	1	8194	1	0.17995	0.039131	0.099225	0.963237	1956	2	0.17995
RAMP2	4	0.40241	0.55976	1	10509	2	-0.015642	0.039166	0.09929	0.963237	1957	2	-0.015642
KRTAP4-3	4	0.19034	0.36487	0.998458	6971	1	0.20712	0.039176	0.099311	0.963237	1958	3	0.20712
PIK3CD	4	0.88158	0.88114	1	16708	1	0.27524	0.039193	0.099341	0.963237	1959	3	0.27524
TGM6	4	0.61179	0.71905	1	13602	1	0.22025	0.039242	0.099441	0.963237	1960	3	0.22025
DHH	4	0.33112	0.49505	1	9324	1	0.40054	0.039243	0.099442	0.963237	1961	3	0.40054
LSM14B	4	0.67895	0.74829	1	14171	1	0.20845	0.039265	0.099483	0.963237	1962	3	0.20845
PRRC1	4	0.9212	0.92101	1	17513	0	0.31628	0.039266	0.099489	0.963237	1963	3	0.31628
FABP2	4	0.13787	0.28262	0.984125	5476	1	0.25321	0.039274	0.099503	0.963237	1964	3	0.25321
MOB3A	4	0.68465	0.75101	1	14231	1	0.21512	0.039286	0.099531	0.963237	1965	3	0.21512
XKR8	4	0.80327	0.8178	1	15485	1	0.15961	0.039287	0.099533	0.963237	1966	2	0.15961
SBNO2	4	0.96508	0.96502	1	18362	0	0.25625	0.039317	0.099594	0.963237	1967	3	0.25625
IGDCC3	4	0.97511	0.97506	1	18570	0	0.19572	0.03932	0.0996	0.963237	1968	3	0.19572
DSG2	4	0.9678	0.96776	1	18408	0	0.18063	0.039342	0.099645	0.963237	1969	3	0.18063
MPEG1	4	0.35665	0.51813	1	9742	2	-0.087678	0.039367	0.099685	0.963237	1970	1	-0.087678
LENG9	4	0.88801	0.88767	1	16844	0	0.24336	0.039399	0.099748	0.963237	1971	3	0.24336
FST	4	0.048974	0.12788	0.942805	2583	2	-0.25649	0.039417	0.099789	0.963237	1972	1	-0.25649
MYH7	4	0.71997	0.76845	1	14599	1	0.045566	0.039467	0.099892	0.963237	1973	1	0.045566
KRT84	4	0.90233	0.90197	1	17143	0	0.35239	0.039486	0.099931	0.963237	1974	3	0.35239
GRAP	4	0.20526	0.38255	1	7261	1	0.25215	0.039517	0.099992	0.963237	1975	3	0.25215
MOG	4	0.025369	0.079247	0.913677	1653	1	0.25961	0.039518	0.099992	0.963237	1976	3	0.25961
ARHGAP28	4	0.77899	0.80205	1	15212	1	0.15244	0.039599	0.10016	0.963237	1977	3	0.15244
AP1G1	4	0.04445	0.11954	0.937362	2434	3	-0.30931	0.039618	0.1002	0.963237	1978	1	-0.30931
TMC7	4	0.908	0.90775	1	17255	0	0.37928	0.039624	0.10022	0.963237	1979	3	0.37928
MED24	4	0.90203	0.90166	1	17136	0	0.16654	0.039668	0.10031	0.963237	1980	3	0.16654
MAPK7	4	0.51849	0.66532	1	12560	1	0.2535	0.039687	0.10033	0.963237	1981	3	0.2535
WASL	4	0.55198	0.69592	1	13127	1	0.17632	0.039689	0.10034	0.963237	1982	2	0.17632
PSTPIP1	4	0.94338	0.94328	1	17944	0	0.17761	0.039712	0.10039	0.963237	1983	3	0.17761
AHCYL1	4	0.85468	0.85647	1	16233	1	0.54914	0.039734	0.10044	0.963237	1984	3	0.54914
ACOT11	4	0.64899	0.73472	1	13900	1	0.1621	0.039769	0.10051	0.963237	1985	3	0.1621
TBX4	4	0.97708	0.97712	1	18611	0	0.19888	0.039779	0.10053	0.963237	1986	2	0.19888
KCNK4	4	0.43859	0.59256	1	11173	1	0.23073	0.039793	0.10056	0.963237	1987	3	0.23073
NCMAP	4	0.22667	0.4017	1	7604	1	0.19447	0.039812	0.10059	0.963237	1988	3	0.19447
C1GALT1C1L	4	0.79361	0.81136	1	15355	1	0.21942	0.039857	0.10068	0.963237	1989	2	0.21942
FAM189A1	4	0.96294	0.96288	1	18318	0	0.22934	0.039868	0.10071	0.963237	1990	2	0.22934
OR10C1	4	0.50604	0.65393	1	12353	1	0.10951	0.039869	0.10071	0.963237	1991	2	0.10951
DDR1	4	0.3993	0.55693	1	10461	1	0.11615	0.03988	0.10073	0.963237	1992	2	0.11615
ODAM	4	0.79629	0.81313	1	15387	1	0.22301	0.039902	0.10078	0.963237	1993	2	0.22301
OPN1MW	4	0.0921	0.20571	0.971883	4026	2	-0.011553	0.03992	0.10081	0.963237	1994	2	-0.011553
OTUD1	4	0.94932	0.94928	1	18046	0	0.27868	0.039932	0.10083	0.963237	1995	3	0.27868
TRPC3	4	0.66139	0.74018	1	14009	1	0.16845	0.039938	0.10084	0.963237	1996	3	0.16845
MAP3K8	4	0.96166	0.96157	1	18292	0	0.30343	0.03997	0.10091	0.963237	1997	3	0.30343
TADA2B	4	0.47688	0.62744	1	11823	1	0.22833	0.040007	0.10098	0.963237	1998	3	0.22833
OSBPL8	4	0.68739	0.7523	1	14256	1	0.40403	0.040025	0.10102	0.963237	1999	3	0.40403
[truncated: 17,114 more rows]

## Sheet: ZEBOV replicon screen
id	num	neg|score	neg|p-value	neg|fdr	neg|rank	neg|goodsgrna	neg|lfc	pos|score	pos|p-value	pos|fdr	pos|rank	pos|goodsgrna	pos|lfc
Non-Targeting-Control	998	1	1	1	19113	104	0.41243	2.77E-167	2.59E-07	0.001238	1	806	0.41243
EHMT2	4	1	1	1	19112	0	1.7366	1.15E-11	2.59E-07	0.001238	2	4	1.7366
EP300	4	0.99999	0.99999	1	19107	0	1.8921	2.70E-10	2.59E-07	0.001238	3	4	1.8921
EHMT1	4	0.99649	0.99649	1	18948	0	1.6517	1.20E-07	2.59E-07	0.001238	4	4	1.6517
RANBP6	4	0.7927	0.84989	1	14828	1	1.4817	9.08E-07	2.85E-06	0.010891	5	3	1.4817
KCNMB3	4	0.98687	0.98688	1	18607	0	1.1082	3.54E-06	1.01E-05	0.032178	6	4	1.1082
NRIP1	4	0.99999	1	1	19110	0	1.0707	4.74E-06	1.53E-05	0.037129	7	4	1.0707
USP7	4	0.99999	1	1	19111	0	0.99315	5.26E-06	1.58E-05	0.037129	8	4	0.99315
CXADR	4	0.99999	1	1	19109	0	0.9301	5.62E-06	1.79E-05	0.037129	9	4	0.9301
IQCF2	4	0.99999	0.99999	1	19108	0	0.99573	6.54E-06	1.94E-05	0.037129	10	4	0.99573
CARD18	4	0.96719	0.96712	1	17971	0	1.3056	1.50E-05	5.21E-05	0.090459	11	3	1.3056
P2RX5	4	0.99813	0.99816	1	19010	0	1.3917	2.16E-05	7.69E-05	0.113861	12	4	1.3917
CDKN2A	4	0.99998	0.99998	1	19106	0	0.77502	2.18E-05	7.74E-05	0.113861	13	4	0.77502
CSRNP2	4	0.13873	0.29623	1	4838	3	-0.60811	2.59E-05	9.09E-05	0.124116	14	1	-0.60811
TP53BP2	4	0.99997	0.99997	1	19105	0	0.7494	2.94E-05	0.00010438	0.133003	15	4	0.7494
SIRT6	4	0.99996	0.99996	1	19104	0	0.64403	3.53E-05	0.00012562	0.14604	16	4	0.64403
PARD3	4	0.93882	0.93879	1	17128	0	1.0768	3.70E-05	0.00013287	0.14604	17	3	1.0768
TSPY1	4	0.99989	0.99989	1	19102	0	1.4014	3.80E-05	0.00013754	0.14604	18	4	1.4014
PRKCI	4	0.99991	0.99991	1	19103	0	1.3558	5.37E-05	0.00019659	0.197759	19	4	1.3558
CAMK2B	4	0.23077	0.42736	1	6597	1	0.47897	7.76E-05	0.00029657	0.283416	20	3	0.47897
ICAM4	4	0.50695	0.67437	1	10857	1	0.9551	8.80E-05	0.00033231	0.302452	21	3	0.9551
FBXO28	4	0.99754	0.99754	1	18986	0	1.1343	0.00011371	0.00043436	0.361386	22	4	1.1343
BTN1A1	4	0.99989	0.99989	1	19101	0	0.75638	0.00011377	0.00043488	0.361386	23	4	0.75638
RDM1	4	0.22655	0.42159	1	6507	2	-0.39785	0.00012931	0.00050067	0.398721	24	1	-0.39785
HNRNPUL1	4	0.99986	0.99986	1	19100	0	0.76191	0.00014227	0.00054677	0.401167	25	4	0.76191
KDM4A	4	0.99504	0.99507	1	18894	0	1.1635	0.00014761	0.0005675	0.401167	26	4	1.1635
DOK6	4	0.99985	0.99985	1	19099	0	0.52838	0.00015194	0.0005877	0.401167	27	4	0.52838
CLDND2	4	0.99982	0.99983	1	19098	0	0.75873	0.00017542	0.00066799	0.416292	28	4	0.75873
ST6GALNAC6	4	0.9628	0.96273	1	17833	0	0.46739	0.00018103	0.00068819	0.416292	29	3	0.46739
PRM2	4	0.99982	0.99982	1	19097	0	0.56972	0.00018238	0.00069389	0.416292	30	4	0.56972
DDX4	4	0.7521	0.83448	1	14460	1	0.95765	0.00018801	0.00071539	0.416292	31	3	0.95765
KIAA0907	4	0.99908	0.99907	1	19063	0	1.0427	0.00018957	0.00071876	0.416292	32	4	1.0427
PIK3CD	4	0.77192	0.84181	1	14635	1	1.2471	0.00019562	0.00074362	0.418026	33	3	1.2471
EMILIN1	4	0.43993	0.62528	1	9882	2	0.53353	0.00020745	0.00078299	0.427581	34	2	0.53353
PSIP1	4	0.99978	0.99978	1	19096	0	0.74538	0.00021745	0.00081563	0.433031	35	4	0.74538
POU2AF1	4	0.9262	0.92673	1	16808	1	0.27246	0.00023275	0.00087468	0.442117	36	2	0.27246
TTC14	4	0.99825	0.99827	1	19018	0	0.96273	0.00023453	0.0008809	0.442117	37	4	0.96273
PDZD4	4	0.99976	0.99976	1	19095	0	0.57767	0.00024296	0.00090214	0.442117	38	4	0.57767
F11R	4	0.99727	0.99727	1	18976	0	0.77678	0.00027072	0.0010078	0.451257	39	4	0.77678
SPHAR	2	0.60688	0.62273	1	12520	1	1.0544	0.00027154	0.0005302	0.401167	40	1	1.0544
PGLYRP1	4	0.9882	0.98824	1	18662	0	1.1782	0.00028016	0.0010368	0.451257	41	4	1.1782
GIT1	4	0.99972	0.99972	1	19094	0	0.88578	0.00028037	0.0010373	0.451257	42	4	0.88578
DND1	4	0.53413	0.69463	1	11289	2	0.65064	0.00028446	0.001056	0.451257	43	2	0.65064
SLC25A6	4	0.99801	0.99802	1	19004	0	0.80484	0.00028507	0.0010575	0.451257	44	4	0.80484
BHMT	4	0.9997	0.99971	1	19093	0	0.9717	0.00029546	0.0010985	0.451257	45	4	0.9717
LAMB3	4	0.75173	0.83435	1	14458	1	0.60638	0.00029793	0.0011042	0.451257	46	3	0.60638
CD244	4	0.99969	0.9997	1	19092	0	0.58168	0.00030886	0.0011389	0.451257	47	4	0.58168
KDM6A	4	0.99091	0.99095	1	18732	0	1.0762	0.00031394	0.0011549	0.451257	48	4	1.0762
THEM5	4	0.97467	0.97461	1	18203	0	0.73726	0.00033294	0.0012243	0.451257	49	3	0.73726
SPATA3	4	0.99966	0.99967	1	19091	0	0.67147	0.00033959	0.0012492	0.451257	50	4	0.67147
DVL2	4	0.97668	0.97668	1	18273	0	1.0125	0.00034258	0.0012596	0.451257	51	4	1.0125
OR51G1	4	0.99966	0.99967	1	19090	0	0.81263	0.00034362	0.0012658	0.451257	52	4	0.81263
ACSL1	4	0.99965	0.99966	1	19089	0	0.82336	0.00034715	0.0012782	0.451257	53	4	0.82336
ALOX5	4	0.99965	0.99965	1	19088	0	0.70536	0.00035285	0.0012969	0.451257	54	4	0.70536
HIST1H2AE	4	0.11789	0.26434	1	4496	2	0.22934	0.00036523	0.0013549	0.451257	55	2	0.22934
ASPG	4	0.64645	0.78093	1	13202	1	1.1271	0.000367	0.0013611	0.451257	56	3	1.1271
GPR52	4	0.99963	0.99964	1	19087	0	0.64659	0.00037048	0.001372	0.451257	57	4	0.64659
G0S2	4	0.99962	0.99963	1	19086	0	0.81161	0.00037828	0.0013932	0.451257	58	4	0.81161
ASAP2	4	0.37047	0.57471	1	9010	2	0.48969	0.00038342	0.0014088	0.451257	59	2	0.48969
CA5B	4	0.70692	0.81922	1	14118	1	0.28087	0.00038789	0.0014228	0.451257	60	2	0.28087
GOLGA4	4	0.9996	0.99961	1	19085	0	1.0216	0.00039568	0.0014528	0.451257	61	4	1.0216
ANKRD55	4	0.94264	0.94255	1	17237	0	1.1262	0.00040524	0.001487	0.451257	62	3	1.1262
FYCO1	4	0.99959	0.9996	1	19084	0	0.46587	0.00040995	0.0015067	0.451257	63	4	0.46587
RUSC1	4	0.99959	0.9996	1	19083	0	0.51076	0.00041324	0.0015186	0.451257	64	4	0.51076
PARD6A	4	0.81026	0.85726	1	15020	1	0.98632	0.00041888	0.0015346	0.451257	65	3	0.98632
B3GNT7	4	0.9747	0.97463	1	18206	0	0.73898	0.0004342	0.001587	0.456702	66	3	0.73898
HLA-DMA	4	0.99956	0.99958	1	19082	0	0.85531	0.00043791	0.001601	0.456702	67	4	0.85531
ADAMTS12	4	0.23696	0.43567	1	6738	1	1.0916	0.00046666	0.0017165	0.482455	68	3	1.0916
SERP2	4	0.82973	0.86592	1	15245	1	0.18128	0.00049131	0.0018076	0.486744	69	3	0.18128
TLR7	4	0.9995	0.99952	1	19081	0	0.72895	0.00049809	0.0018341	0.486744	70	4	0.72895
MAP3K6	4	0.3653	0.57097	1	8954	2	0.43768	0.00050734	0.0018667	0.486744	71	2	0.43768
ACSL4	4	0.99949	0.99951	1	19080	0	0.53443	0.00050835	0.0018683	0.486744	72	4	0.53443
AHSG	4	0.79297	0.84999	1	14830	1	1.0193	0.00051172	0.0018791	0.486744	73	3	1.0193
GUCA2B	4	0.99948	0.99949	1	19079	0	0.66264	0.00052322	0.0019195	0.486744	74	4	0.66264
FGF13	4	0.99947	0.99949	1	19078	0	1.2213	0.00052555	0.0019289	0.486744	75	4	1.2213
LRRC75B	4	0.99947	0.99948	1	19077	0	0.83463	0.00053313	0.0019545	0.486744	76	4	0.83463
SHB	4	0.99945	0.99947	1	19076	0	0.55343	0.00054521	0.0019913	0.486744	77	4	0.55343
TRAF5	4	0.93278	0.93269	1	16970	1	0.91114	0.00056824	0.0020905	0.486744	78	3	0.91114
USP22	4	0.99654	0.99654	1	18949	0	0.85414	0.00057143	0.0021014	0.486744	79	4	0.85414
NRN1	4	0.92512	0.92575	1	16773	1	0.93171	0.00058173	0.0021407	0.486744	80	3	0.93171
FRY	4	0.99942	0.99943	1	19075	0	0.65547	0.00058287	0.0021438	0.486744	81	4	0.65547
DACH2	4	0.99365	0.99368	1	18842	0	0.71352	0.00058725	0.0021568	0.486744	82	4	0.71352
TRAF6	4	0.99829	0.9983	1	19019	0	0.90466	0.00058935	0.0021625	0.486744	83	4	0.90466
MEX3A	4	0.50554	0.67332	1	10831	1	0.93582	0.00059472	0.0021811	0.486744	84	3	0.93582
PLEKHB2	4	0.9994	0.99941	1	19074	0	0.64898	0.00060212	0.0022122	0.486744	85	4	0.64898
ITM2A	4	0.99825	0.99827	1	19017	0	1.0134	0.00060893	0.0022345	0.486744	86	4	1.0134
POU2F3	4	0.96368	0.96363	1	17868	0	0.93106	0.00061073	0.0022417	0.486744	87	3	0.93106
OTUD1	4	0.99938	0.99939	1	19073	0	0.69291	0.00061778	0.0022718	0.486744	88	4	0.69291
PAK6	4	0.99193	0.992	1	18774	0	0.82131	0.00062315	0.0022884	0.486744	89	4	0.82131
PPM1N	4	0.8599	0.88124	1	15622	1	0.5481	0.00062471	0.002292	0.486744	90	2	0.5481
APCDD1	4	0.9679	0.96785	1	17996	0	0.72574	0.00064517	0.0023645	0.487389	91	3	0.72574
GJB1	4	0.93272	0.93264	1	16967	1	0.5574	0.00064642	0.0023681	0.487389	92	3	0.5574
CRYBB2	4	0.99935	0.99936	1	19072	0	0.64889	0.00064875	0.0023785	0.487389	93	4	0.64889
KLHL20	4	0.99934	0.99935	1	19071	0	0.81729	0.00065763	0.0024122	0.487389	94	4	0.81729
MED12	4	0.87345	0.8889	1	15794	1	0.78311	0.00066019	0.0024225	0.487389	95	3	0.78311
DCN	4	0.27589	0.4868	1	7565	3	-0.16741	0.00069812	0.002564	0.510468	96	1	-0.16741
XKR4	4	0.96347	0.96341	1	17862	0	1.0485	0.00070658	0.0025966	0.511636	97	3	1.0485
ATMIN	4	0.95228	0.95217	1	17525	0	0.90665	0.00072355	0.00265	0.514601	98	3	0.90665
GSG1L	4	0.98218	0.9822	1	18459	0	0.88547	0.00072691	0.0026655	0.514601	99	4	0.88547
B3GALT6	4	0.99925	0.99925	1	19070	0	0.61489	0.00074868	0.002738	0.518724	100	4	0.61489
PLEKHG4B	4	0.99102	0.99108	1	18736	0	0.35616	0.00074982	0.0027411	0.518724	101	4	0.35616
KIR3DL3	4	0.99922	0.99921	1	19069	0	0.75466	0.00078466	0.0028691	0.533758	102	4	0.75466
TCHHL1	4	0.99921	0.9992	1	19068	0	0.67478	0.00079367	0.0029017	0.533758	103	4	0.67478
C4orf48	4	0.92084	0.92208	1	16678	1	-0.0083874	0.00080152	0.0029302	0.533758	104	1	-0.0083874
CMTM4	4	0.9992	0.99919	1	19067	0	0.72911	0.00080202	0.0029323	0.533758	105	4	0.72911
COL1A1	4	0.15527	0.32072	1	5138	2	0.28013	0.00084577	0.0030851	0.540867	106	2	0.28013
DUSP6	4	0.93926	0.93922	1	17137	0	0.24731	0.00085321	0.0031115	0.540867	107	3	0.24731
ATXN3L	4	0.85705	0.87969	1	15585	1	0.84171	0.0008574	0.0031286	0.540867	108	3	0.84171
UBQLN4	4	0.85931	0.88093	1	15615	1	0.77454	0.00086767	0.003169	0.540867	109	3	0.77454
PPOX	4	0.99913	0.99912	1	19066	0	0.49901	0.0008678	0.0031695	0.540867	110	4	0.49901
LHX9	4	0.99912	0.99912	1	19065	0	0.40627	0.00087514	0.0031975	0.540867	111	4	0.40627
ARMS2	4	0.99911	0.9991	1	19064	0	0.54886	0.00088811	0.0032421	0.540867	112	4	0.54886
SFTPA1	4	0.72275	0.82432	1	14240	1	0.069908	0.0009049	0.0033032	0.540867	113	2	0.069908
TMEM63A	4	0.98638	0.98638	1	18590	0	0.82083	0.0009163	0.003341	0.540867	114	4	0.82083
SLC28A1	4	0.98668	0.98668	1	18602	0	0.82424	0.00092306	0.0033762	0.540867	115	4	0.82424
UGT1A5	4	0.99907	0.99906	1	19062	0	0.4675	0.00092926	0.0033964	0.540867	116	4	0.4675
ZCCHC16	4	0.52847	0.69039	1	11210	2	0.56819	0.00094072	0.0034316	0.540867	117	2	0.56819
GYPE	4	0.99906	0.99904	1	19061	0	0.43121	0.00094199	0.0034363	0.540867	118	4	0.43121
TMEM37	4	0.96224	0.96215	1	17819	0	0.78197	0.00094356	0.0034415	0.540867	119	3	0.78197
TACR3	4	0.99904	0.99903	1	19060	0	0.95149	0.00095597	0.0034886	0.540867	120	4	0.95149
MTR	4	0.99904	0.99903	1	19059	0	0.44131	0.00096132	0.0035037	0.540867	121	4	0.44131
PXDNL	4	0.99903	0.99902	1	19058	0	0.56304	0.00096727	0.0035202	0.540867	122	4	0.56304
ABHD1	4	0.8567	0.87951	1	15581	1	0.72476	0.00097153	0.0035321	0.540867	123	3	0.72476
GALNT2	4	0.99467	0.99472	1	18880	0	0.9842	0.00099372	0.0036073	0.540867	124	4	0.9842
ROBO3	4	0.99899	0.99898	1	19057	0	0.74829	0.0010058	0.0036518	0.540867	125	4	0.74829
NUDT2	4	0.64295	0.77821	1	13145	2	-0.013121	0.0010083	0.0036591	0.540867	126	2	-0.013121
KIF21B	4	0.99899	0.99898	1	19056	0	0.63384	0.0010094	0.0036622	0.540867	127	4	0.63384
EVL	4	0.79709	0.85168	1	14871	1	0.9289	0.0010212	0.0037041	0.540867	128	3	0.9289
RGS8	4	0.99897	0.99896	1	19055	0	0.55343	0.0010321	0.0037445	0.540867	129	4	0.55343
DNAH14	4	0.97496	0.97492	1	18218	0	0.67416	0.0010322	0.0037445	0.540867	130	3	0.67416
UMOD	4	0.99897	0.99896	1	19054	0	0.54909	0.0010339	0.0037549	0.540867	131	4	0.54909
SLCO3A1	4	0.99896	0.99895	1	19053	0	0.62089	0.001039	0.0037715	0.540867	132	4	0.62089
KMT2C	4	0.99895	0.99895	1	19052	0	0.41715	0.0010489	0.0038057	0.540867	133	4	0.41715
SUN3	4	0.99894	0.99893	1	19051	0	0.7455	0.0010592	0.0038445	0.540867	134	4	0.7455
ZNF549	4	0.13182	0.28577	1	4735	3	-0.57826	0.00106	0.0038466	0.540867	135	1	-0.57826
KLHL15	4	0.94775	0.94771	1	17389	0	1.0523	0.0010832	0.003931	0.540867	136	3	1.0523
LIF	4	0.99891	0.9989	1	19050	0	1.1257	0.0010852	0.0039372	0.540867	137	4	1.1257
NAT6	4	0.99889	0.99888	1	19049	0	0.65572	0.0011067	0.0040206	0.540867	138	4	0.65572
TMEM154	4	0.99107	0.99112	1	18738	0	0.84345	0.0011068	0.0040206	0.540867	139	4	0.84345
ELMOD1	4	0.99728	0.99728	1	18977	0	0.8958	0.0011183	0.004061	0.540867	140	4	0.8958
CLDN17	4	0.70065	0.81726	1	14070	1	0.50985	0.0011204	0.0040673	0.540867	141	2	0.50985
ZNF132	4	0.99888	0.99886	1	19048	0	0.5586	0.0011238	0.0040787	0.540867	142	4	0.5586
RBM47	4	0.92111	0.92233	1	16687	1	0.87172	0.0011357	0.0041154	0.540867	143	3	0.87172
PRDM11	4	0.99885	0.99884	1	19047	0	0.60737	0.0011468	0.0041496	0.540867	144	4	0.60737
FAM114A1	4	0.98755	0.98758	1	18634	0	0.71066	0.00115	0.004161	0.540867	145	4	0.71066
EPHB6	4	0.94618	0.94611	1	17347	0	0.58212	0.0011518	0.0041735	0.540867	146	3	0.58212
ONECUT2	4	0.99885	0.99883	1	19046	0	0.83761	0.0011549	0.0041817	0.540867	147	4	0.83761
SIK2	4	0.53476	0.69511	1	11297	1	0.83717	0.0011631	0.0042154	0.540867	148	3	0.83717
MAPKAPK3	4	0.46659	0.64487	1	10271	1	0.60734	0.0011633	0.0042165	0.540867	149	2	0.60734
OR10J3	4	0.99879	0.99878	1	19045	0	0.4484	0.0012113	0.0043864	0.553381	150	4	0.4484
CD19	4	0.99879	0.99878	1	19044	0	0.86812	0.001214	0.0043978	0.553381	151	4	0.86812
MAGEA9	4	0.51616	0.68118	1	11000	1	0.0041243	0.001215	0.0044009	0.553381	152	2	0.0041243
DCBLD1	4	0.99877	0.99876	1	19043	0	0.82984	0.0012292	0.0044558	0.555516	153	4	0.82984
MTHFD2	4	0.93828	0.93824	1	17109	0	0.64922	0.0012333	0.004476	0.555516	154	3	0.64922
HOGA1	4	0.99874	0.99873	1	19042	0	0.49459	0.0012569	0.0045537	0.559184	155	4	0.49459
FOXA3	4	0.99874	0.99873	1	19041	0	0.55665	0.001259	0.004564	0.559184	156	4	0.55665
SPRY2	4	0.88219	0.89414	1	15937	1	0.65811	0.0012729	0.00462	0.56056	157	2	0.65811
CXXC5	4	0.9987	0.9987	1	19040	0	0.65467	0.0012985	0.0047039	0.56056	158	4	0.65467
SOHLH2	4	0.9987	0.9987	1	19039	0	0.64184	0.0013021	0.0047184	0.56056	159	4	0.64184
C3orf80	4	0.99868	0.99869	1	19038	0	0.55723	0.001316	0.0047666	0.56056	160	4	0.55723
PRORY	4	0.99868	0.99869	1	19037	0	0.51293	0.0013174	0.0047723	0.56056	161	4	0.51293
GALNT7	4	0.97902	0.97907	1	18356	0	0.72724	0.0013184	0.0047754	0.56056	162	4	0.72724
IL10	4	0.76585	0.83954	1	14575	1	0.64159	0.0013199	0.0047806	0.56056	163	2	0.64159
ENPP2	4	0.98509	0.98511	1	18550	0	0.75115	0.0013471	0.0048743	0.567987	164	4	0.75115
GLG1	4	0.99865	0.99865	1	19036	0	0.71308	0.0013546	0.0049034	0.567987	165	4	0.71308
PROSER2	4	0.99862	0.99863	1	19035	0	0.62169	0.0013759	0.0049728	0.572558	166	4	0.62169
ZNF711	4	0.96844	0.96838	1	18017	0	0.97995	0.0013921	0.0050287	0.574286	167	3	0.97995
NFIB	4	0.994	0.99406	1	18858	0	0.63027	0.0013995	0.0050582	0.574286	168	4	0.63027
CREBBP	4	0.9852	0.98521	1	18552	0	1.0892	0.0014212	0.0051302	0.574286	169	4	1.0892
ARL6IP5	4	0.71564	0.82199	1	14180	1	0.44981	0.0014233	0.0051416	0.574286	170	2	0.44981
TMEM45B	4	0.92679	0.92724	1	16823	1	1.071	0.0014264	0.005153	0.574286	171	3	1.071
PATE1	4	0.99056	0.99059	1	18723	0	0.73087	0.001435	0.0051872	0.574286	172	4	0.73087
SMAD9	4	0.60189	0.74609	1	12439	1	0.98771	0.0014377	0.0051981	0.574286	173	3	0.98771
TSPAN7	4	0.99855	0.99856	1	19034	0	0.47989	0.0014471	0.0052313	0.574627	174	4	0.47989
MIR1-1HG	4	0.99853	0.99854	1	19033	0	0.51511	0.0014726	0.005324	0.581442	175	4	0.51511
RNF187	4	0.91614	0.91823	1	16569	1	0.97158	0.0014943	0.0054027	0.581442	176	3	0.97158
NR0B1	4	0.38052	0.58201	1	9111	2	-0.22781	0.0015251	0.0055214	0.581442	177	2	-0.22781
SLC45A3	4	0.99847	0.99849	1	19032	0	0.58097	0.0015294	0.0055364	0.581442	178	4	0.58097
KIFC3	4	0.98198	0.98201	1	18454	0	1.1684	0.0015397	0.0055695	0.581442	179	4	1.1684
MAGI1	4	0.99846	0.99847	1	19031	0	0.55386	0.0015426	0.0055794	0.581442	180	4	0.55386
RPS6KA6	4	0.99845	0.99847	1	19030	0	0.88368	0.0015511	0.0056146	0.581442	181	4	0.88368
RAB20	4	0.95214	0.95203	1	17519	0	0.50972	0.0015573	0.0056348	0.581442	182	3	0.50972
FAM47B	4	0.99843	0.99845	1	19029	0	0.63494	0.0015702	0.0056788	0.581442	183	4	0.63494
MED23	4	0.99843	0.99844	1	19028	0	0.70044	0.0015735	0.0056923	0.581442	184	4	0.70044
ZNF529	4	0.99842	0.99844	1	19027	0	0.60265	0.0015763	0.0057021	0.581442	185	4	0.60265
MYO5C	4	0.96018	0.96007	1	17759	0	0.31585	0.0015767	0.0057027	0.581442	186	2	0.31585
ZNF275	4	0.99841	0.99842	1	19026	0	0.63051	0.0015866	0.0057363	0.581442	187	4	0.63051
PHLPP1	4	0.99838	0.99839	1	19025	0	0.44043	0.001621	0.0058591	0.581442	188	4	0.44043
ZAK	4	0.99838	0.99839	1	19024	0	0.56973	0.0016218	0.0058617	0.581442	189	4	0.56973
FAM53A	4	0.99838	0.99839	1	19023	0	0.35128	0.0016223	0.0058648	0.581442	190	4	0.35128
CLDN10	4	0.92784	0.92814	1	16846	1	0.85287	0.0016241	0.0058746	0.581442	191	3	0.85287
PRR9	4	0.91568	0.91787	1	16558	1	0.89756	0.0016298	0.0058964	0.581442	192	3	0.89756
OAZ3	4	0.99836	0.99837	1	19022	0	0.77022	0.0016361	0.0059182	0.581442	193	4	0.77022
P3H2	4	0.99836	0.99837	1	19021	0	0.54501	0.0016374	0.0059213	0.581442	194	4	0.54501
DNMT3A	4	0.99409	0.99415	1	18862	0	0.85096	0.0016413	0.0059322	0.581442	195	4	0.85096
SUPT20HL2	4	0.96447	0.96443	1	17897	0	0.90179	0.001662	0.0060078	0.582442	196	3	0.90179
MTRNR2L7	4	0.99832	0.99833	1	19020	0	0.72898	0.001676	0.0060508	0.582442	197	4	0.72898
KLF3	4	0.93407	0.93397	1	17002	1	0.62497	0.0016794	0.0060627	0.582442	198	2	0.62497
GPR85	4	0.91934	0.92085	1	16648	1	0.255	0.00168	0.0060642	0.582442	199	3	0.255
STK11	4	0.81846	0.86083	1	15109	1	0.5976	0.0017317	0.0062559	0.595901	200	3	0.5976
TBC1D1	4	0.68327	0.80991	1	13898	1	0.72056	0.0017538	0.0063284	0.595901	201	3	0.72056
PPP3CB	4	0.99824	0.99826	1	19016	0	0.56553	0.0017571	0.0063409	0.595901	202	4	0.56553
BACH2	4	0.99824	0.99826	1	19015	0	0.82019	0.0017643	0.0063688	0.595901	203	4	0.82019
UBASH3B	4	0.99823	0.99825	1	19014	0	0.9387	0.0017696	0.0063859	0.595901	204	4	0.9387
SPHKAP	4	0.97568	0.97563	1	18235	0	0.83836	0.0017783	0.0064243	0.595901	205	3	0.83836
C4BPA	4	0.99822	0.99824	1	19013	0	0.47436	0.0017835	0.0064468	0.595901	206	4	0.47436
PCDH19	4	0.98346	0.98348	1	18500	0	0.80593	0.001785	0.0064538	0.595901	207	4	0.80593
TK2	4	0.90672	0.91095	1	16368	1	0.54402	0.0018007	0.0064999	0.597272	208	3	0.54402
GADD45A	4	0.99818	0.99821	1	19012	0	0.50421	0.0018165	0.0065486	0.598868	209	4	0.50421
MTMR10	4	0.99816	0.99818	1	19011	0	0.57461	0.0018389	0.0066279	0.60323	210	4	0.57461
MMP1	4	0.99812	0.99814	1	19009	0	0.59249	0.0018815	0.0067781	0.608298	211	4	0.59249
C2orf70	4	0.17673	0.35192	1	5550	2	-0.57961	0.0018867	0.0067973	0.608298	212	1	-0.57961
SMIM12	4	0.9981	0.99812	1	19008	0	0.5047	0.0019021	0.0068516	0.608298	213	4	0.5047
GK2	4	0.91779	0.91956	1	16608	1	0.79818	0.001907	0.0068718	0.608298	214	3	0.79818
SLC16A9	4	0.99809	0.99811	1	19007	0	0.54322	0.0019125	0.0068931	0.608298	215	4	0.54322
NTNG1	4	0.99809	0.99811	1	19006	0	0.50803	0.001913	0.0068972	0.608298	216	4	0.50803
SIK3	4	0.85922	0.88087	1	15613	1	0.79022	0.0019234	0.0069345	0.608298	217	3	0.79022
RUSC2	4	0.69443	0.81541	1	14026	1	0.54866	0.0019243	0.0069382	0.608298	218	3	0.54866
NUDT3	4	0.95393	0.95382	1	17581	0	0.62619	0.0019452	0.0070045	0.608451	219	3	0.62619
ZNF195	4	0.55604	0.71128	1	11625	1	0.82082	0.0019528	0.0070335	0.608451	220	3	0.82082
ACOX2	4	0.71903	0.82311	1	14207	1	0.8238	0.0019589	0.0070583	0.608451	221	3	0.8238
UNC13C	4	0.99803	0.99804	1	19005	0	0.62922	0.0019719	0.0071055	0.608451	222	4	0.62922
CLEC4A	4	0.43374	0.62079	1	9797	2	0.17556	0.00199	0.0071687	0.608451	223	2	0.17556
ATP2C2	4	0.99801	0.99802	1	19003	0	0.47116	0.0019918	0.0071764	0.608451	224	4	0.47116
ADCY10	4	0.99801	0.99802	1	19002	0	0.48132	0.0019933	0.0071801	0.608451	225	4	0.48132
CPXCR1	4	0.82284	0.86282	1	15164	1	0.66428	0.0019973	0.0071946	0.608451	226	3	0.66428
GRM4	4	0.97967	0.97973	1	18376	0	0.44469	0.0020416	0.0073469	0.618594	227	4	0.44469
PRMT3	4	0.96975	0.9697	1	18055	0	0.76372	0.0020683	0.0074443	0.620005	228	3	0.76372
PAK7	4	0.99792	0.99794	1	19001	0	0.66704	0.0020805	0.0074873	0.620005	229	4	0.66704
PDLIM1	4	0.99791	0.99793	1	19000	0	0.65729	0.0020886	0.0075214	0.620005	230	4	0.65729
NFATC2	4	0.90718	0.91132	1	16378	1	0.063737	0.0020933	0.0075396	0.620005	231	2	0.063737
FMO2	4	0.99789	0.99791	1	18999	0	0.58177	0.0021053	0.0075815	0.620005	232	4	0.58177
SHROOM2	4	0.98431	0.98432	1	18526	0	0.88101	0.0021069	0.0075857	0.620005	233	4	0.88101
SHBG	4	0.99788	0.9979	1	18998	0	0.58696	0.0021186	0.0076313	0.620005	234	4	0.58696
TTC7B	4	0.35008	0.56	1	8783	1	0.78639	0.0021273	0.0076572	0.620005	235	3	0.78639
FCGR2A	4	0.58747	0.73502	1	12196	2	0.43691	0.0021464	0.0077287	0.620005	236	2	0.43691
KLHDC3	4	0.99784	0.99786	1	18997	0	0.91024	0.0021597	0.0077753	0.620005	237	4	0.91024
DNAJB5	4	0.63633	0.77302	1	13031	2	0.57231	0.0021664	0.0078027	0.620005	238	2	0.57231
CRISP3	4	0.81106	0.85759	1	15027	1	0.56755	0.0021784	0.0078359	0.620005	239	3	0.56755
MIER3	4	0.99782	0.99783	1	18996	0	0.46457	0.0021811	0.0078447	0.620005	240	4	0.46457
NSG1	4	0.99782	0.99783	1	18995	0	0.81843	0.0021826	0.0078494	0.620005	241	4	0.81843
MC4R	4	0.78485	0.84676	1	14750	1	0.85595	0.002201	0.0079131	0.620005	242	3	0.85595
TMSB4Y	4	0.99779	0.99781	1	18994	0	0.65982	0.0022078	0.0079348	0.620005	243	4	0.65982
NXN	4	0.99777	0.99778	1	18993	0	0.73953	0.0022295	0.0080162	0.620005	244	4	0.73953
CYP2C18	4	0.99776	0.99777	1	18992	0	0.72708	0.0022369	0.0080441	0.620005	245	4	0.72708
TUBA3C	4	0.99776	0.99777	1	18991	0	0.47246	0.0022428	0.0080597	0.620005	246	4	0.47246
SLC4A2	4	0.99776	0.99777	1	18990	0	0.35518	0.0022444	0.0080633	0.620005	247	4	0.35518
FAM184B	4	0.92999	0.93011	1	16894	1	0.87102	0.0022476	0.0080763	0.620005	248	3	0.87102
DCP1A	4	0.96567	0.96562	1	17928	0	0.06156	0.0022482	0.0080773	0.620005	249	2	0.06156
PLEKHF1	4	0.71494	0.82174	1	14172	1	0.77555	0.0022881	0.0082115	0.626022	250	3	0.77555
MAGEE2	4	0.42007	0.61077	1	9620	1	0.75948	0.0022993	0.0082534	0.626022	251	3	0.75948
GAREML	4	0.80138	0.85349	1	14921	1	0.64701	0.0022998	0.0082539	0.626022	252	3	0.64701
HS3ST6	4	0.94696	0.94693	1	17368	0	0.78126	0.0023168	0.0083197	0.628517	253	3	0.78126
IFITM5	4	0.92464	0.92535	1	16762	1	0.86514	0.0023302	0.0083663	0.629551	254	3	0.86514
EDA2R	4	0.99766	0.99767	1	18989	0	0.44846	0.0023403	0.0084047	0.629955	255	4	0.44846
C2orf54	4	0.94911	0.94904	1	17425	0	0.23143	0.0023515	0.0084456	0.63055	256	3	0.23143
CNTFR	4	0.9364	0.93632	1	17066	1	0.60764	0.0023691	0.0085052	0.632527	257	3	0.60764
MPP5	4	0.95813	0.95808	1	17699	0	0.53784	0.0024031	0.0086274	0.634157	258	2	0.53784
NHLRC4	4	0.99757	0.99757	1	18988	0	0.72244	0.0024313	0.0087248	0.634157	259	4	0.72244
PHGR1	4	0.9638	0.96375	1	17873	0	0.86044	0.0024448	0.008773	0.634157	260	3	0.86044
RAB36	4	0.16558	0.33571	1	5338	2	0.013021	0.0024547	0.0088061	0.634157	261	2	0.013021
FAM167A	4	0.99754	0.99754	1	18987	0	0.48284	0.002458	0.0088248	0.634157	262	4	0.48284
RASSF1	4	0.8938	0.9018	1	16131	1	0.87284	0.0024684	0.0088523	0.634157	263	3	0.87284
DEFB127	4	0.99752	0.99753	1	18985	0	0.59388	0.0024844	0.0088984	0.634157	264	4	0.59388
SNCA	4	0.99751	0.99752	1	18984	0	0.66591	0.002489	0.0089144	0.634157	265	4	0.66591
SLC25A12	4	0.99751	0.99752	1	18983	0	0.58443	0.0024913	0.0089232	0.634157	266	4	0.58443
SLC16A4	4	0.21048	0.39952	1	6200	1	0.80423	0.0025029	0.0089605	0.634157	267	3	0.80423
WISP2	4	0.82689	0.86463	1	15206	1	0.49692	0.002506	0.0089698	0.634157	268	3	0.49692
TAF5L	4	0.98818	0.98821	1	18661	0	0.40921	0.0025064	0.0089714	0.634157	269	4	0.40921
FAM187B	4	0.78075	0.84517	1	14710	1	1.0656	0.0025091	0.0089781	0.634157	270	3	1.0656
C17orf80	4	0.85256	0.87725	1	15515	1	0.86912	0.0025148	0.0089916	0.634157	271	3	0.86912
LRFN1	4	0.99746	0.99747	1	18982	0	0.51125	0.0025413	0.009088	0.634919	272	4	0.51125
NXF3	4	0.99744	0.99745	1	18981	0	0.61685	0.0025577	0.0091356	0.634919	273	4	0.61685
E2F7	4	0.97666	0.97665	1	18272	0	0.41166	0.002558	0.0091361	0.634919	274	4	0.41166
DRGX	4	0.99619	0.99622	1	18935	0	0.55303	0.002585	0.0092247	0.634919	275	4	0.55303
PLD3	4	0.74113	0.83053	1	14376	1	0.64123	0.002595	0.0092568	0.634919	276	3	0.64123
S100A12	4	0.89642	0.90361	1	16176	1	0.78103	0.0025961	0.0092599	0.634919	277	3	0.78103
MSANTD3	4	0.75132	0.8342	1	14454	1	0.79311	0.0026025	0.0092775	0.634919	278	3	0.79311
SEMA3D	4	0.228	0.42355	1	6539	3	-0.19295	0.0026096	0.0093003	0.634919	279	1	-0.19295
SPSB4	4	0.99739	0.99739	1	18980	0	0.39283	0.0026099	0.0093014	0.634919	280	4	0.39283
ZSCAN31	4	0.38536	0.5855	1	9175	2	0.42865	0.0026213	0.0093459	0.635689	281	2	0.42865
OPTN	4	0.99735	0.99735	1	18979	0	0.36231	0.0026489	0.0094387	0.639574	282	4	0.36231
TSPY10	4	0.99733	0.99734	1	18978	0	0.4282	0.0026665	0.009493	0.639574	283	4	0.4282
ZSCAN22	4	0.95275	0.95262	1	17541	0	0.61457	0.0026816	0.0095438	0.639574	284	2	0.61457
GPR87	4	0.74454	0.83174	1	14406	1	0.5082	0.0026879	0.0095666	0.639574	285	2	0.5082
TSPAN6	4	0.53459	0.69499	1	11292	1	0.93544	0.0027052	0.0096267	0.639574	286	3	0.93544
MAGEA11	4	0.94933	0.94929	1	17430	0	0.89949	0.0027075	0.0096396	0.639574	287	3	0.89949
GPATCH2L	4	0.9844	0.98441	1	18531	0	0.95458	0.0027129	0.0096552	0.639574	288	4	0.95458
PDZD9	4	0.88803	0.89795	1	16038	1	0.65529	0.0027199	0.0096837	0.639574	289	3	0.65529
KRTAP9-6	4	0.99725	0.99725	1	18975	0	0.67308	0.0027506	0.0097904	0.639574	290	4	0.67308
DCAF12L1	4	0.98824	0.98827	1	18663	0	0.57833	0.0027586	0.0098163	0.639574	291	4	0.57833
GLRX	4	0.49121	0.66288	1	10621	1	0.60068	0.0027615	0.0098287	0.639574	292	3	0.60068
CD48	4	0.99724	0.99724	1	18974	0	0.57747	0.0027637	0.009836	0.639574	293	4	0.57747
IDH3G	4	0.98974	0.98976	1	18700	0	0.57938	0.0027645	0.0098381	0.639574	294	4	0.57938
MFSD4	4	0.82896	0.86556	1	15232	1	0.81273	0.0027963	0.0099551	0.642481	295	3	0.81273
KRTAP12-3	4	0.9972	0.99721	1	18973	0	0.51616	0.0027988	0.0099629	0.642481	296	4	0.51616
CCDC71L	4	0.60589	0.74917	1	12506	2	0.46362	0.002804	0.0099836	0.642481	297	2	0.46362
MYLPF	4	0.35196	0.56133	1	8802	2	-0.23792	0.0028161	0.010032	0.643415	298	1	-0.23792
SH2D1A	4	0.99715	0.99715	1	18972	0	0.45688	0.002845	0.010135	0.645433	299	4	0.45688
KLHL33	4	0.99714	0.99713	1	18971	0	0.60373	0.0028648	0.010204	0.645433	300	4	0.60373
GOT1L1	4	0.35947	0.5668	1	8882	2	-0.14151	0.0028677	0.010213	0.645433	301	2	-0.14151
ZHX1	4	0.64853	0.78258	1	13241	1	0.4849	0.0028893	0.01029	0.645433	302	3	0.4849
HDDC2	4	0.99709	0.99709	1	18970	0	0.65128	0.0029145	0.010387	0.645433	303	4	0.65128
IFNA1	4	0.99488	0.99491	1	18889	0	0.77385	0.0029155	0.010391	0.645433	304	4	0.77385
ZFP36L2	4	0.99419	0.99425	1	18865	0	0.61885	0.0029193	0.010406	0.645433	305	4	0.61885
NGB	4	0.99707	0.99707	1	18969	0	0.41158	0.0029268	0.010433	0.645433	306	4	0.41158
ZNF497	4	0.99707	0.99707	1	18968	0	0.40119	0.0029301	0.010445	0.645433	307	4	0.40119
ATP13A3	4	0.98331	0.98333	1	18493	0	0.79281	0.0029311	0.010448	0.645433	308	4	0.79281
ANKRD65	4	0.89412	0.902	1	16136	1	0.93165	0.0029347	0.01046	0.645433	309	3	0.93165
TMTC4	4	0.90602	0.91041	1	16354	1	0.93777	0.0029371	0.010468	0.645433	310	3	0.93777
USP6NL	4	0.90893	0.91261	1	16415	1	0.49415	0.0029524	0.010517	0.645529	311	3	0.49415
CD68	4	0.67126	0.80046	1	13685	1	1.0819	0.0029758	0.0106	0.645529	312	3	1.0819
APOA2	4	0.892	0.90061	1	16106	1	0.58558	0.0029859	0.010632	0.645529	313	3	0.58558
RPS4Y1	4	0.90658	0.91083	1	16365	1	0.82115	0.0029891	0.010643	0.645529	314	3	0.82115
XK	4	0.63444	0.77155	1	12996	2	0.4595	0.0030094	0.010716	0.645529	315	2	0.4595
KRTAP10-5	4	0.99698	0.99698	1	18967	0	0.44318	0.0030183	0.010747	0.645529	316	4	0.44318
S100A11	4	0.72114	0.82381	1	14228	1	0.2749	0.0030226	0.010764	0.645529	317	3	0.2749
CNIH3	4	0.99697	0.99697	1	18966	0	0.60877	0.0030257	0.010772	0.645529	318	4	0.60877
VCPIP1	4	0.77653	0.84354	1	14679	1	0.93074	0.003027	0.010779	0.645529	319	3	0.93074
ABCD1	4	0.99696	0.99696	1	18965	0	0.4936	0.0030357	0.010808	0.645529	320	4	0.4936
CCL2	4	0.99561	0.99564	1	18913	0	0.64847	0.0030627	0.010895	0.647766	321	4	0.64847
PEPD	4	0.99373	0.99376	1	18845	0	0.74899	0.0030742	0.01093	0.647766	322	4	0.74899
NSUN6	4	0.99692	0.99691	1	18964	0	0.72104	0.0030848	0.010963	0.647766	323	4	0.72104
SUPT20H	4	0.99691	0.9969	1	18963	0	0.61751	0.0030896	0.010981	0.647766	324	4	0.61751
MYO1D	4	0.99688	0.99687	1	18962	0	0.40594	0.0031202	0.011091	0.65019	325	4	0.40594
ADH5	4	0.92452	0.92524	1	16760	1	0.30571	0.0031258	0.011112	0.65019	326	2	0.30571
PSORS1C2	4	0.99686	0.99686	1	18961	0	0.88947	0.0031366	0.01114	0.65019	327	4	0.88947
SDPR	4	0.6798	0.80717	1	13827	1	0.53456	0.0031412	0.011158	0.65019	328	3	0.53456
CYP2A7	4	0.25022	0.45326	1	6997	2	-0.096817	0.0031774	0.011281	0.65366	329	2	-0.096817
PPFIA4	4	0.99682	0.99682	1	18960	0	0.44021	0.0031793	0.011286	0.65366	330	4	0.44021
PPP1R12B	4	0.97238	0.97234	1	18136	0	0.93683	0.0032057	0.011383	0.657279	331	3	0.93683
C1GALT1C1	4	0.99676	0.99676	1	18959	0	0.5532	0.0032449	0.011537	0.65979	332	4	0.5532
DPCR1	4	0.99674	0.99674	1	18958	0	0.58291	0.0032583	0.011579	0.65979	333	4	0.58291
ZNF182	4	0.99231	0.99237	1	18786	0	0.82682	0.003271	0.011618	0.65979	334	4	0.82682
WNT11	4	0.16965	0.34165	1	5407	2	-0.36291	0.0032806	0.01165	0.65979	335	2	-0.36291
PLP1	4	0.9967	0.99671	1	18957	0	0.4513	0.0032952	0.011692	0.65979	336	4	0.4513
ZNF865	4	0.99379	0.99382	1	18850	0	0.81909	0.0032969	0.011699	0.65979	337	4	0.81909
IQCE	4	0.43768	0.62361	1	9849	1	0.38422	0.0033322	0.011824	0.65979	338	3	0.38422
TNFSF4	4	0.45981	0.6399	1	10154	1	0.58921	0.0033449	0.011872	0.65979	339	3	0.58921
TMEM98	4	0.99665	0.99665	1	18956	0	0.37721	0.0033532	0.0119	0.65979	340	4	0.37721
PHACTR1	4	0.99664	0.99664	1	18955	0	0.60396	0.0033604	0.011928	0.65979	341	4	0.60396
TRIM28	4	0.99662	0.99663	1	18954	0	0.76734	0.0033835	0.012008	0.65979	342	4	0.76734
SP100	4	0.81313	0.85851	1	15048	1	0.12591	0.0033838	0.01201	0.65979	343	2	0.12591
RS1	4	0.9966	0.99661	1	18953	0	0.4529	0.0033966	0.012053	0.65979	344	4	0.4529
CCDC82	4	0.94384	0.94375	1	17278	0	1.0584	0.0034019	0.012069	0.65979	345	3	1.0584
ZFAND3	4	0.9966	0.99661	1	18952	0	0.46285	0.0034032	0.012071	0.65979	346	4	0.46285
CLTCL1	4	0.52249	0.68594	1	11105	2	0.54793	0.0034091	0.012091	0.65979	347	2	0.54793
REPIN1	4	0.58706	0.7347	1	12186	2	0.43531	0.0034126	0.012102	0.65979	348	2	0.43531
ASMT	4	0.96092	0.96084	1	17785	0	0.78055	0.0034215	0.01214	0.65979	349	3	0.78055
DDX53	4	0.99658	0.99659	1	18951	0	0.69411	0.0034236	0.012145	0.65979	350	4	0.69411
CNTNAP2	4	0.99657	0.99658	1	18950	0	0.69847	0.0034258	0.012156	0.65979	351	4	0.69847
DISC1	4	0.99444	0.99448	1	18875	0	0.69271	0.0034342	0.012179	0.65979	352	4	0.69271
ADAM10	4	0.61714	0.758	1	12707	2	0.14193	0.0034354	0.012186	0.65979	353	2	0.14193
RING1	4	0.36562	0.57121	1	8956	2	0.39846	0.0034738	0.01232	0.665198	354	2	0.39846
PDE8A	4	0.95806	0.95802	1	17695	0	0.5036	0.003487	0.01237	0.665974	355	3	0.5036
PDE6D	4	0.80592	0.8554	1	14966	1	0.76759	0.0035386	0.012535	0.669806	356	3	0.76759
PPP1CC	4	0.46913	0.64668	1	10304	2	0.40343	0.0035427	0.012545	0.669806	357	2	0.40343
SFMBT1	4	0.87451	0.8895	1	15809	1	0.67823	0.0035437	0.012549	0.669806	358	3	0.67823
OR52B4	4	0.87898	0.89218	1	15883	1	0.69308	0.0035532	0.012581	0.669806	359	3	0.69308
TRIM67	4	0.99642	0.99644	1	18947	0	0.49986	0.0035785	0.012658	0.670226	360	4	0.49986
UNKL	4	0.40837	0.60225	1	9466	2	-0.20693	0.0035901	0.012698	0.670226	361	2	-0.20693
KIAA1107	4	0.9964	0.99642	1	18946	0	0.60018	0.0035967	0.012721	0.670226	362	4	0.60018
FCER1G	4	0.59213	0.73863	1	12277	1	0.76292	0.0035983	0.012729	0.670226	363	3	0.76292
GLYATL3	4	0.99639	0.99641	1	18945	0	0.52682	0.0036119	0.012789	0.670437	364	4	0.52682
NOTCH3	4	0.99637	0.99639	1	18944	0	0.51946	0.003631	0.012856	0.670437	365	4	0.51946
C8orf44	4	0.45668	0.63757	1	10117	2	0.251	0.0036417	0.0129	0.670437	366	2	0.251
TPRG1	4	0.37532	0.57826	1	9060	1	0.84612	0.003652	0.012934	0.670437	367	3	0.84612
CCDC67	4	0.99634	0.99636	1	18943	0	0.68597	0.0036578	0.012959	0.670437	368	4	0.68597
ASB11	4	0.99632	0.99635	1	18942	0	0.57121	0.0036794	0.013029	0.670437	369	4	0.57121
PHLDB3	4	0.62062	0.76074	1	12763	2	-0.14286	0.0036933	0.013079	0.670437	370	1	-0.14286
SNX29	4	0.9963	0.99633	1	18941	0	0.49191	0.0036995	0.013097	0.670437	371	4	0.49191
BZRAP1	4	0.80412	0.85463	1	14947	1	0.69663	0.0037049	0.013115	0.670437	372	2	0.69663
ADAMTS15	4	0.99627	0.9963	1	18940	0	0.34977	0.0037268	0.013188	0.670437	373	4	0.34977
REC8	4	0.066181	0.18149	0.938282	3693	3	-0.94717	0.0037449	0.013251	0.670437	374	1	-0.94717
NXF1	4	0.1031	0.24128	1	4267	2	-0.51023	0.0037498	0.013269	0.670437	375	2	-0.51023
BTRC	4	0.99625	0.99628	1	18939	0	0.58791	0.003751	0.013273	0.670437	376	4	0.58791
SLITRK4	4	0.87823	0.89175	1	15867	1	0.64604	0.0037639	0.013309	0.670437	377	3	0.64604
GABRQ	4	0.99623	0.99627	1	18938	0	0.50945	0.0037651	0.013317	0.670437	378	4	0.50945
GIPC2	4	0.90624	0.91057	1	16359	1	0.68162	0.0037724	0.01334	0.670437	379	3	0.68162
TAPBPL	4	0.99622	0.99626	1	18937	0	0.8114	0.003777	0.013357	0.670437	380	4	0.8114
ZNF534	4	0.99622	0.99625	1	18936	0	0.4265	0.0037833	0.01338	0.670437	381	4	0.4265
GPR3	4	0.28879	0.50336	1	7856	1	0.57385	0.0037965	0.013428	0.670437	382	3	0.57385
AGK	4	0.653	0.78597	1	13326	1	0.88163	0.0037979	0.013435	0.670437	383	3	0.88163
ZNF687	4	0.99616	0.99619	1	18934	0	0.6837	0.0038412	0.013584	0.673507	384	4	0.6837
LYNX1	4	0.66509	0.79557	1	13566	1	0.53575	0.003848	0.01361	0.673507	385	3	0.53575
LY86	4	0.95625	0.95618	1	17644	0	0.54539	0.0038492	0.013615	0.673507	386	3	0.54539
RXRB	4	0.99614	0.99617	1	18933	0	0.78025	0.003862	0.013658	0.673507	387	4	0.78025
CACNB2	4	0.33326	0.54787	1	8603	1	0.77838	0.0038708	0.013686	0.673507	388	3	0.77838
RAB27A	4	0.87927	0.89235	1	15890	1	0.98105	0.0038783	0.013714	0.673507	389	3	0.98105
SLC9B1	4	0.82121	0.86208	1	15139	1	0.49997	0.0038935	0.013753	0.673507	390	2	0.49997
TM4SF5	4	0.94068	0.94061	1	17179	0	0.50676	0.0039126	0.01381	0.673507	391	2	0.50676
TMEM27	4	0.99609	0.99612	1	18932	0	0.50545	0.0039135	0.013813	0.673507	392	4	0.50545
FOXO1	4	0.22809	0.42369	1	6542	1	0.5408	0.003946	0.013928	0.67543	393	3	0.5408
SETDB2	4	0.97795	0.978	1	18323	0	0.31885	0.0039512	0.013945	0.67543	394	4	0.31885
DACT3	4	0.9645	0.96446	1	17899	0	0.54549	0.003965	0.013988	0.67543	395	3	0.54549
S100A7L2	4	0.76904	0.84071	1	14607	1	0.69466	0.0039664	0.013994	0.67543	396	2	0.69466
ARHGEF1	4	0.16126	0.32944	1	5259	3	-0.36388	0.0040028	0.014116	0.675802	397	1	-0.36388
MKL2	4	0.99598	0.99601	1	18931	0	0.52354	0.0040231	0.014196	0.675802	398	4	0.52354
ZNF674	4	0.99597	0.996	1	18930	0	0.51381	0.0040306	0.014217	0.675802	399	4	0.51381
PRLHR	4	0.99596	0.996	1	18929	0	0.65065	0.0040364	0.014235	0.675802	400	4	0.65065
KIR3DL1	4	0.97009	0.97004	1	18063	0	0.57159	0.0040543	0.014296	0.675802	401	3	0.57159
ZNF347	4	0.99594	0.99597	1	18928	0	0.33889	0.0040596	0.01431	0.675802	402	4	0.33889
AXDND1	4	0.99594	0.99597	1	18927	0	0.44286	0.0040638	0.014323	0.675802	403	4	0.44286
PRR32	4	0.97364	0.97357	1	18171	0	0.75442	0.0040681	0.014338	0.675802	404	3	0.75442
MAP2K4	4	0.9908	0.99086	1	18729	0	0.91651	0.0040749	0.014363	0.675802	405	4	0.91651
KRTAP10-12	4	0.97052	0.97046	1	18079	0	0.88644	0.0040827	0.014391	0.675802	406	3	0.88644
MYO5A	4	0.54582	0.70356	1	11440	1	0.64208	0.0041059	0.014472	0.675802	407	3	0.64208
CDCA7	4	0.99589	0.99592	1	18926	0	0.65891	0.0041064	0.014474	0.675802	408	4	0.65891
FLYWCH2	4	0.99587	0.9959	1	18925	0	0.39803	0.0041257	0.014544	0.675802	409	4	0.39803
KDM2B	4	0.95752	0.95749	1	17674	0	0.84102	0.0041258	0.014544	0.675802	410	3	0.84102
DIRAS3	4	0.99141	0.99146	1	18753	0	0.75353	0.0041352	0.014581	0.675802	411	4	0.75353
BSPH1	4	0.59606	0.74162	1	12343	2	0.38528	0.0041575	0.014651	0.675802	412	2	0.38528
KRTAP19-7	4	0.99584	0.99586	1	18924	0	0.46644	0.0041646	0.01467	0.675802	413	4	0.46644
ASPH	4	0.99583	0.99586	1	18923	0	0.53628	0.0041654	0.014672	0.675802	414	4	0.53628
FCN2	4	0.99583	0.99586	1	18922	0	0.49015	0.0041697	0.014684	0.675802	415	4	0.49015
AXL	4	0.99581	0.99584	1	18921	0	0.49958	0.0041867	0.014739	0.675802	416	4	0.49958
2024-12-01	4	0.9958	0.99583	1	18920	0	0.30748	0.0042003	0.014785	0.675802	417	4	0.30748
MLLT4	4	0.95861	0.95856	1	17719	0	0.62498	0.004209	0.014814	0.675802	418	3	0.62498
SLC32A1	4	0.99579	0.99582	1	18919	0	0.29682	0.0042097	0.014815	0.675802	419	4	0.29682
OR2W5	4	0.94377	0.94368	1	17277	0	0.67815	0.0042198	0.01485	0.675802	420	3	0.67815
LYSMD3	4	0.99576	0.99579	1	18918	0	0.63661	0.0042406	0.014924	0.677118	421	4	0.63661
ERBB2IP	4	0.59477	0.74066	1	12323	1	0.79937	0.0042564	0.014973	0.677118	422	3	0.79937
INPP5J	4	0.80603	0.85544	1	14968	1	-0.0089085	0.0042606	0.014986	0.677118	423	1	-0.0089085
HIST1H2BG	4	0.99571	0.99574	1	18917	0	0.44439	0.0042932	0.015097	0.67845	424	4	0.44439
BTBD11	4	0.9957	0.99574	1	18916	0	0.4488	0.0042967	0.015108	0.67845	425	4	0.4488
SLC24A2	4	0.99569	0.99573	1	18915	0	0.73741	0.0043115	0.015154	0.67845	426	4	0.73741
TGFBR2	4	0.37204	0.57583	1	9030	1	0.3939	0.0043122	0.015157	0.67845	427	3	0.3939
FAM169B	4	0.96499	0.96495	1	17907	0	0.95137	0.0043287	0.015203	0.678679	428	3	0.95137
CCL15	4	0.67136	0.80053	1	13687	2	0.54976	0.0043363	0.015233	0.678679	429	2	0.54976
PANX1	4	0.99565	0.99568	1	18914	0	0.43681	0.0043543	0.0153	0.679872	430	4	0.43681
ZNF644	4	0.95722	0.95718	1	17669	0	0.92288	0.0043637	0.015331	0.679872	431	3	0.92288
NRG3	4	0.69319	0.81501	1	14016	1	0.65624	0.0043955	0.015445	0.681303	432	3	0.65624
CCDC138	4	0.98639	0.98639	1	18591	0	0.93065	0.0043986	0.015451	0.681303	433	4	0.93065
SH3RF3	4	0.99557	0.9956	1	18912	0	0.49721	0.0044284	0.015547	0.681303	434	4	0.49721
OR2B11	4	0.99556	0.99559	1	18911	0	0.41349	0.0044444	0.015595	0.681303	435	4	0.41349
ARMCX5-GPRASP2	4	0.96666	0.96661	1	17953	0	0.61235	0.0044455	0.015598	0.681303	436	3	0.61235
TBX22	4	0.99555	0.99559	1	18910	0	0.69834	0.0044489	0.01561	0.681303	437	4	0.69834
DNAJB2	4	0.9725	0.97246	1	18141	0	0.64305	0.0044495	0.015613	0.681303	438	3	0.64305
GRAPL	4	0.99554	0.99557	1	18909	0	0.37601	0.0044605	0.015651	0.68142	439	4	0.37601
POU3F4	4	0.81268	0.85832	1	15044	1	0.55387	0.0044851	0.015736	0.682326	440	3	0.55387
LSR	4	0.99551	0.99555	1	18908	0	0.4709	0.0044882	0.015744	0.682326	441	4	0.4709
RANBP10	4	0.41835	0.60952	1	9600	2	0.33938	0.0045108	0.015832	0.682672	442	2	0.33938
SYT14	4	0.96834	0.96828	1	18013	0	0.62205	0.0045279	0.015891	0.682672	443	3	0.62205
GIMAP1	4	0.88691	0.89723	1	16019	1	0.80124	0.0045534	0.015974	0.682672	444	3	0.80124
NPTX1	4	0.60288	0.74687	1	12452	2	0.52221	0.004556	0.015983	0.682672	445	2	0.52221
HSD17B7	4	0.99543	0.99547	1	18907	0	0.57546	0.0045695	0.016027	0.682672	446	4	0.57546
CDR2	4	0.58045	0.72967	1	12077	1	0.25306	0.0045699	0.016028	0.682672	447	3	0.25306
ZDHHC3	4	0.57432	0.72505	1	11963	1	0.92016	0.0045724	0.016037	0.682672	448	3	0.92016
PRR18	4	0.99292	0.99297	1	18814	0	0.52398	0.0045726	0.016037	0.682672	449	4	0.52398
NAIP	4	0.86533	0.88424	1	15697	1	0.39413	0.0046055	0.016136	0.683351	450	2	0.39413
MLH3	4	0.83761	0.86967	1	15328	1	0.86037	0.0046095	0.016156	0.683351	451	3	0.86037
DYNLT1	4	0.99538	0.99542	1	18906	0	0.29652	0.0046179	0.016187	0.683351	452	4	0.29652
RMND1	4	0.54146	0.70014	1	11378	2	-0.18951	0.0046215	0.016198	0.683351	453	1	-0.18951
SNX15	4	0.65173	0.78501	1	13305	1	0.5834	0.004673	0.01637	0.683351	454	3	0.5834
PAWR	4	0.99533	0.99536	1	18905	0	0.51791	0.0046749	0.016377	0.683351	455	4	0.51791
C11orf21	4	0.99311	0.99315	1	18824	0	0.56804	0.0046761	0.01638	0.683351	456	4	0.56804
TSPY4	4	0.81806	0.86064	1	15104	1	0.53836	0.0046803	0.016394	0.683351	457	3	0.53836
USP12	4	0.96994	0.96988	1	18059	0	0.83833	0.0046807	0.016395	0.683351	458	3	0.83833
LRRTM3	4	0.74005	0.83014	1	14367	1	0.714	0.0046886	0.016428	0.683351	459	3	0.714
SPAM1	4	0.9953	0.99534	1	18904	0	0.57831	0.004699	0.016473	0.683351	460	4	0.57831
SELE	4	0.94232	0.94225	1	17223	0	0.80827	0.0047019	0.016482	0.683351	461	3	0.80827
MAGED2	4	0.99528	0.99531	1	18903	0	0.42855	0.0047232	0.016561	0.683906	462	4	0.42855
AHCY	4	0.046007	0.13433	0.80933	3169	3	-0.86775	0.0047246	0.016567	0.683906	463	1	-0.86775
RAB6C	4	0.17058	0.343	1	5429	1	0.75763	0.004743	0.016631	0.685057	464	3	0.75763
THBS2	4	0.24883	0.45142	1	6966	3	-0.2244	0.0047761	0.016745	0.685134	465	1	-0.2244
LSMEM1	4	0.99522	0.99525	1	18902	0	0.67405	0.0047766	0.016748	0.685134	466	4	0.67405
KRTAP21-3	4	0.99521	0.99523	1	18901	0	0.5267	0.0047916	0.016798	0.685134	467	4	0.5267
CHRNA4	4	0.77982	0.84481	1	14704	1	0.82165	0.0048019	0.016835	0.685134	468	3	0.82165
TFPI2	4	0.9952	0.99522	1	18900	0	0.45766	0.004802	0.016835	0.685134	469	4	0.45766
SOX3	4	0.69752	0.81631	1	14054	1	0.77759	0.0048119	0.016863	0.685134	470	3	0.77759
CLDN19	4	0.99518	0.99521	1	18899	0	0.47769	0.004818	0.016884	0.685134	471	4	0.47769
EPHA6	4	0.47478	0.65087	1	10381	2	0.18348	0.0048277	0.016922	0.685214	472	2	0.18348
UPK1A	4	0.26386	0.47125	1	7299	2	-0.22941	0.0048792	0.017097	0.688001	473	1	-0.22941
HOXB2	4	0.99511	0.99514	1	18898	0	0.36913	0.0048875	0.017124	0.688001	474	4	0.36913
SLC6A19	4	0.9951	0.99514	1	18897	0	0.31988	0.004898	0.017159	0.688001	475	4	0.31988
PRKCG	4	0.96033	0.96023	1	17766	0	0.83945	0.0049069	0.017186	0.688001	476	3	0.83945
A2M	4	0.63459	0.77166	1	13000	1	0.62943	0.004922	0.017241	0.688001	477	3	0.62943
GRM3	4	0.99507	0.99511	1	18896	0	0.38722	0.0049268	0.017256	0.688001	478	4	0.38722
ABCB10	4	0.99505	0.99508	1	18895	0	0.60262	0.0049538	0.017353	0.688001	479	4	0.60262
VHLL	4	0.95612	0.95604	1	17640	0	0.68159	0.0049624	0.017372	0.688001	480	3	0.68159
C17orf97	4	0.56564	0.7185	1	11813	2	0.50326	0.0049808	0.01743	0.688001	481	2	0.50326
CLCNKB	4	0.28582	0.49962	1	7787	2	-0.26088	0.0049823	0.017433	0.688001	482	1	-0.26088
PDLIM5	4	0.99498	0.99502	1	18893	0	0.28771	0.0050159	0.01754	0.688001	483	4	0.28771
PCDH11Y	4	0.99334	0.99338	1	18829	0	0.66913	0.0050234	0.017569	0.688001	484	4	0.66913
COL16A1	4	0.24824	0.45064	1	6954	2	-0.077337	0.0050338	0.017601	0.688001	485	2	-0.077337
OR52A5	4	0.96215	0.96206	1	17817	0	0.73589	0.0050455	0.017651	0.688001	486	3	0.73589
AKAP3	4	0.99494	0.99498	1	18892	0	0.64281	0.0050609	0.017701	0.688001	487	4	0.64281
XKRX	4	0.99493	0.99497	1	18891	0	0.53053	0.0050736	0.017741	0.688001	488	4	0.53053
MAP10	4	0.9718	0.97177	1	18119	0	0.67458	0.0050815	0.017773	0.688001	489	3	0.67458
ABHD16B	4	0.95577	0.95569	1	17630	0	0.13941	0.0050853	0.017788	0.688001	490	2	0.13941
NPHS2	4	0.98965	0.98967	1	18699	0	0.90558	0.0050917	0.017811	0.688001	491	4	0.90558
IDO1	4	0.9949	0.99494	1	18890	0	0.32434	0.0050993	0.017833	0.688001	492	4	0.32434
AGFG2	4	0.66788	0.79782	1	13625	1	0.45501	0.0051313	0.017941	0.688001	493	3	0.45501
DSG2	4	0.99487	0.99491	1	18888	0	0.222	0.0051339	0.017944	0.688001	494	4	0.222
ITM2B	4	0.918	0.91972	1	16613	1	0.76015	0.0051348	0.017947	0.688001	495	3	0.76015
ASB8	4	0.15319	0.31768	1	5105	3	-0.45789	0.0051368	0.017952	0.688001	496	1	-0.45789
TLX3	4	0.99485	0.99489	1	18887	0	0.35853	0.0051478	0.017984	0.688001	497	4	0.35853
THEGL	4	0.99485	0.99489	1	18886	0	0.4016	0.0051528	0.018002	0.688001	498	4	0.4016
NMB	4	0.99485	0.99489	1	18885	0	0.50845	0.0051538	0.018003	0.688001	499	4	0.50845
C11orf1	4	0.99484	0.99487	1	18884	0	0.40361	0.0051647	0.018042	0.688001	500	4	0.40361
TMEM159	4	0.99482	0.99486	1	18883	0	0.67194	0.0051817	0.018106	0.688001	501	4	0.67194
ASB17	4	0.95358	0.95346	1	17571	0	0.5457	0.0051884	0.018129	0.688001	502	3	0.5457
TGIF2LY	4	0.49218	0.66359	1	10638	2	0.30372	0.0051934	0.018144	0.688001	503	2	0.30372
DRD5	4	0.39	0.58885	1	9243	2	0.30494	0.0052022	0.018171	0.688001	504	2	0.30494
CT83	4	0.9948	0.99484	1	18882	0	0.67936	0.0052047	0.018178	0.688001	505	4	0.67936
CLK3	4	0.97839	0.97842	1	18335	0	0.30824	0.0052399	0.018298	0.691181	506	4	0.30824
FAM84A	4	0.65607	0.78843	1	13384	1	0.78213	0.0052723	0.01841	0.693683	507	3	0.78213
GRTP1	4	0.99472	0.99477	1	18881	0	0.43506	0.0052793	0.018437	0.693683	508	4	0.43506
IHH	4	0.96695	0.9669	1	17960	0	0.77234	0.0053039	0.018518	0.695355	509	3	0.77234
PRODH2	4	0.93641	0.93633	1	17067	1	0.60381	0.0053357	0.018627	0.696521	510	3	0.60381
TRIM36	4	0.58801	0.73546	1	12206	2	0.38848	0.005339	0.018638	0.696521	511	2	0.38848
SCML4	4	0.99465	0.9947	1	18879	0	0.32359	0.0053465	0.018658	0.696521	512	4	0.32359
CTDSP1	4	0.92622	0.92674	1	16809	1	0.61112	0.0053783	0.018758	0.69659	513	3	0.61112
OTUB2	4	0.96994	0.96988	1	18060	0	0.78122	0.0053836	0.018772	0.69659	514	3	0.78122
AMPH	4	0.99461	0.99465	1	18878	0	0.66557	0.0053885	0.018786	0.69659	515	4	0.66557
CENPV	4	0.48689	0.65972	1	10544	2	0.10253	0.0053945	0.018806	0.69659	516	2	0.10253
HS6ST3	4	0.97132	0.97128	1	18101	0	0.63588	0.0054193	0.018895	0.696747	517	3	0.63588
CNTN5	4	0.99322	0.99326	1	18825	0	0.85568	0.0054318	0.018941	0.696747	518	4	0.85568
ZFP36L1	4	0.98845	0.9885	1	18672	0	0.74547	0.0054372	0.018958	0.696747	519	4	0.74547
RSPH10B	4	0.1233	0.27273	1	4586	2	-0.11504	0.005446	0.018992	0.696747	520	2	-0.11504
NAALADL2	4	0.53462	0.69501	1	11293	1	0.69205	0.0054461	0.018993	0.696747	521	3	0.69205
LRCH1	4	0.99453	0.99458	1	18877	0	0.30237	0.0054692	0.019066	0.697088	522	4	0.30237
TMEM234	4	0.97386	0.97379	1	18181	0	0.73589	0.0054975	0.019164	0.697088	523	3	0.73589
PLXND1	4	0.96505	0.965	1	17909	0	0.7785	0.0055055	0.019185	0.697088	524	3	0.7785
FAM58A	4	0.56278	0.71634	1	11765	1	0.72117	0.0055271	0.019251	0.697088	525	3	0.72117
SERF2	4	0.99447	0.99452	1	18876	0	0.43247	0.0055277	0.019254	0.697088	526	4	0.43247
CXXC4	4	0.85673	0.87953	1	15582	1	0.54283	0.0055362	0.019275	0.697088	527	3	0.54283
EPGN	4	0.40193	0.5976	1	9384	2	-0.24633	0.005549	0.019317	0.697088	528	1	-0.24633
TGIF2LX	4	0.99443	0.99448	1	18874	0	0.64271	0.0055655	0.01938	0.697088	529	4	0.64271
SMAP1	4	0.91925	0.92077	1	16643	1	0.53629	0.0055725	0.019402	0.697088	530	3	0.53629
IER5L	4	0.72556	0.82525	1	14251	1	0.41941	0.005586	0.019448	0.697088	531	2	0.41941
ZMYND12	4	0.97005	0.97	1	18061	0	0.26011	0.0056005	0.019494	0.697088	532	3	0.26011
KCNAB3	4	0.99439	0.99444	1	18873	0	0.63431	0.005611	0.019526	0.697088	533	4	0.63431
OR2G2	4	0.99438	0.99443	1	18872	0	0.30932	0.0056184	0.019555	0.697088	534	4	0.30932
EFNB1	4	0.29995	0.51734	1	8092	3	-0.18889	0.005652	0.01966	0.697088	535	1	-0.18889
DECR1	4	0.99433	0.99439	1	18871	0	0.38107	0.0056653	0.019697	0.697088	536	4	0.38107
ABHD6	4	0.99432	0.99438	1	18870	0	0.45057	0.005677	0.019744	0.697088	537	4	0.45057
SEPTIN9	4	0.9943	0.99435	1	18869	0	0.81214	0.0056995	0.019826	0.697088	538	4	0.81214
ZXDB	4	0.76743	0.84013	1	14593	1	0.39149	0.0057035	0.019843	0.697088	539	3	0.39149
DUSP18	4	0.96444	0.9644	1	17895	0	0.80338	0.0057138	0.019876	0.697088	540	3	0.80338
COMMD5	4	0.99428	0.99434	1	18868	0	0.49114	0.0057178	0.01989	0.697088	541	4	0.49114
GJD4	4	0.99425	0.99431	1	18867	0	0.54015	0.0057469	0.019984	0.697088	542	4	0.54015
ALDH18A1	4	0.99425	0.9943	1	18866	0	0.61744	0.0057523	0.019996	0.697088	543	4	0.61744
ZASP	4	0.50828	0.67532	1	10878	2	-0.023168	0.005755	0.020009	0.697088	544	2	-0.023168
TLR5	4	0.8096	0.85697	1	15012	1	0.45733	0.0057643	0.020035	0.697088	545	2	0.45733
PARP4	4	0.54938	0.70625	1	11506	2	0.18248	0.0057736	0.020065	0.697088	546	2	0.18248
SH3TC2	4	0.71514	0.82182	1	14176	1	0.37338	0.0058065	0.020176	0.697088	547	3	0.37338
B3GNT5	4	0.99417	0.99422	1	18864	0	0.53645	0.0058294	0.020253	0.697088	548	4	0.53645
EFHC1	4	0.46194	0.64143	1	10188	2	0.46205	0.0058336	0.020265	0.697088	549	2	0.46205
PABPC5	4	0.99416	0.99421	1	18863	0	0.43726	0.0058436	0.0203	0.697088	550	4	0.43726
NTSR1	4	0.88595	0.8966	1	16003	1	0.46095	0.0058478	0.020317	0.697088	551	3	0.46095
MANF	4	0.78087	0.84521	1	14711	1	-0.018564	0.005858	0.02035	0.697088	552	1	-0.018564
CUZD1	4	0.80136	0.85348	1	14920	1	0.55147	0.005894	0.02047	0.697088	553	2	0.55147
CSF2RB	4	0.6691	0.79879	1	13650	1	0.56117	0.0059024	0.020497	0.697088	554	3	0.56117
CDX2	4	0.60782	0.75067	1	12537	1	0.70336	0.0059119	0.020528	0.697088	555	3	0.70336
ETHE1	4	0.99409	0.99414	1	18861	0	0.28684	0.0059139	0.020535	0.697088	556	4	0.28684
AKR1E2	4	0.2561	0.46114	1	7121	2	0.13675	0.0059173	0.020546	0.697088	557	2	0.13675
YWHAQ	4	0.99405	0.99411	1	18860	0	0.42472	0.0059481	0.020651	0.697088	558	4	0.42472
TBC1D4	4	0.89246	0.90089	1	16116	1	0.73404	0.0059547	0.02067	0.697088	559	3	0.73404
TMEM231	4	0.77837	0.84424	1	14693	1	0.76427	0.0059554	0.020672	0.697088	560	3	0.76427
OR2A12	4	0.47088	0.64799	1	10334	2	-0.21894	0.005961	0.02069	0.697088	561	1	-0.21894
TCEAL2	4	0.99401	0.99406	1	18859	0	0.37081	0.0059937	0.020795	0.697088	562	4	0.37081
C6orf226	4	0.994	0.99406	1	18857	0	0.63144	0.0059982	0.020811	0.697088	563	4	0.63144
SCAMP1	4	0.96768	0.96762	1	17985	0	0.14711	0.0060125	0.020864	0.697088	564	3	0.14711
FAM83E	4	0.98133	0.98136	1	18432	0	0.50899	0.0060202	0.020888	0.697088	565	4	0.50899
SOWAHC	4	0.68934	0.81386	1	13993	1	0.83352	0.0060508	0.020984	0.697088	566	3	0.83352
EDEM3	4	0.99391	0.99395	1	18856	0	0.48821	0.0060878	0.021113	0.697088	567	4	0.48821
TAC1	4	0.64898	0.7829	1	13249	1	0.63767	0.0061101	0.021184	0.697088	568	3	0.63767
CTSH	4	0.41666	0.60828	1	9581	1	0.50936	0.0061155	0.021201	0.697088	569	3	0.50936
C7orf60	4	0.33424	0.54856	1	8613	2	0.1767	0.0061243	0.021225	0.697088	570	2	0.1767
C1orf167	4	0.99387	0.99391	1	18855	0	0.42867	0.0061319	0.021245	0.697088	571	4	0.42867
SORBS1	4	0.97235	0.97231	1	18134	0	0.92014	0.0061433	0.021287	0.697088	572	3	0.92014
KCNK1	4	0.99385	0.99389	1	18854	0	0.49119	0.0061455	0.021296	0.697088	573	4	0.49119
WDR35	4	0.99383	0.99387	1	18853	0	0.55147	0.0061671	0.021363	0.697088	574	4	0.55147
MEOX1	4	0.95263	0.95251	1	17535	0	0.80845	0.0061705	0.021374	0.697088	575	3	0.80845
VWA7	4	0.99382	0.99385	1	18852	0	0.4826	0.0061808	0.02141	0.697088	576	4	0.4826
SPANXA1	4	0.99382	0.99385	1	18851	0	0.64212	0.0061831	0.021419	0.697088	577	4	0.64212
TNFSF13B	4	0.98351	0.98352	1	18503	0	0.68593	0.0062055	0.021495	0.697088	578	4	0.68593
MBP	4	0.99378	0.99382	1	18849	0	0.62334	0.0062162	0.021535	0.697088	579	4	0.62334
RORC	4	0.74586	0.83223	1	14418	1	0.45201	0.0062185	0.021541	0.697088	580	3	0.45201
LOC100506422	4	0.99377	0.99381	1	18848	0	0.36408	0.0062277	0.021567	0.697088	581	4	0.36408
NPTX2	4	0.66198	0.79317	1	13500	1	0.85593	0.0062329	0.021582	0.697088	582	3	0.85593
COPZ2	4	0.99375	0.99379	1	18847	0	0.38122	0.0062507	0.021644	0.697088	583	4	0.38122
CP	4	0.9893	0.98934	1	18686	0	0.51978	0.0062544	0.021655	0.697088	584	4	0.51978
SOWAHD	4	0.99168	0.99173	1	18770	0	0.81349	0.0062674	0.021702	0.697088	585	4	0.81349
CLDN1	4	0.99373	0.99377	1	18846	0	0.33547	0.0062679	0.021704	0.697088	586	4	0.33547
OR51A2	4	0.90812	0.91201	1	16399	1	0.7467	0.0062681	0.021704	0.697088	587	3	0.7467
ARHGAP12	4	0.83321	0.86758	1	15279	1	0.44184	0.00627	0.021711	0.697088	588	2	0.44184
DFFA	4	0.71657	0.82229	1	14187	1	0.89255	0.0062722	0.021718	0.697088	589	3	0.89255
PKN2	4	0.99368	0.99371	1	18844	0	0.6283	0.0063188	0.021863	0.697088	590	4	0.6283
FIBP	4	0.40885	0.60262	1	9475	2	-0.17682	0.0063214	0.021872	0.697088	591	1	-0.17682
AGRP	4	0.99367	0.9937	1	18843	0	0.47907	0.0063269	0.021888	0.697088	592	4	0.47907
MICU1	4	0.97434	0.97426	1	18191	0	0.67836	0.0063347	0.021914	0.697088	593	3	0.67836
FANCE	4	0.58034	0.72958	1	12076	1	0.58039	0.0063539	0.021985	0.697088	594	3	0.58039
RNASET2	4	0.99364	0.99367	1	18841	0	0.45072	0.0063571	0.021996	0.697088	595	4	0.45072
TBC1D20	4	0.97646	0.97645	1	18265	0	0.67547	0.0063647	0.022021	0.697088	596	4	0.67547
HNRNPF	4	0.49034	0.66222	1	10605	2	0.51916	0.0063684	0.022031	0.697088	597	2	0.51916
KLRF1	4	0.12179	0.27039	1	4558	3	-0.47101	0.0063729	0.022049	0.697088	598	1	-0.47101
CSF2RA	4	0.99363	0.99366	1	18840	0	0.42908	0.0063746	0.022057	0.697088	599	4	0.42908
TNFAIP8L3	4	0.99361	0.99365	1	18839	0	0.52486	0.0063921	0.02211	0.697088	600	4	0.52486
GLRA1	4	0.96337	0.96332	1	17855	0	0.4833	0.0063925	0.02211	0.697088	601	3	0.4833
DPF3	4	0.74699	0.83264	1	14422	1	0.60372	0.0063926	0.022111	0.697088	602	3	0.60372
P2RY13	4	0.99358	0.99362	1	18838	0	0.3966	0.0064191	0.0222	0.697088	603	4	0.3966
SSTR3	4	0.99356	0.9936	1	18837	0	0.58851	0.0064367	0.02226	0.697088	604	4	0.58851
OSGIN1	4	0.6176	0.75837	1	12713	1	0.93434	0.0064443	0.022287	0.697088	605	3	0.93434
CLIP3	4	0.22314	0.41699	1	6434	2	0.29655	0.0064759	0.022391	0.697088	606	2	0.29655
PDCD1	4	0.79254	0.84982	1	14825	1	0.54927	0.0064803	0.022405	0.697088	607	3	0.54927
CNIH4	4	0.9935	0.99353	1	18836	0	0.56847	0.0065028	0.022472	0.697088	608	4	0.56847
LY9	4	0.99349	0.99353	1	18835	0	0.37302	0.0065111	0.022498	0.697088	609	4	0.37302
C19orf33	4	0.99349	0.99352	1	18834	0	0.44561	0.0065146	0.02251	0.697088	610	4	0.44561
SLC38A9	4	0.95471	0.95458	1	17599	0	0.63527	0.0065265	0.022551	0.697088	611	3	0.63527
SYNGR4	4	0.66645	0.79663	1	13600	2	0.086658	0.0065273	0.022553	0.697088	612	2	0.086658
TP53TG3	4	0.63425	0.7714	1	12993	1	0.63787	0.0065435	0.022595	0.697088	613	3	0.63787
KLHL11	4	0.95525	0.95515	1	17616	0	0.56126	0.0065467	0.022607	0.697088	614	3	0.56126
SLC2A5	4	0.50212	0.67079	1	10787	1	0.72246	0.0065628	0.022664	0.697088	615	3	0.72246
TATDN3	4	0.86474	0.8839	1	15684	1	0.24966	0.0065788	0.022714	0.697088	616	2	0.24966
TMLHE	4	0.63332	0.77068	1	12979	2	0.44605	0.0065925	0.022754	0.697088	617	2	0.44605
NCSTN	4	0.9934	0.99344	1	18833	0	0.81026	0.0065992	0.022775	0.697088	618	4	0.81026
PYROXD2	4	0.99339	0.99344	1	18832	0	0.37852	0.0066076	0.022804	0.697088	619	4	0.37852
C12orf73	4	0.99339	0.99343	1	18831	0	0.38838	0.0066136	0.022819	0.697088	620	4	0.38838
ZAR1	4	0.98719	0.98721	1	18617	0	0.65825	0.006622	0.022845	0.697088	621	4	0.65825
ZBTB40	4	0.58573	0.7337	1	12163	1	0.20372	0.0066303	0.02287	0.697088	622	3	0.20372
SOS2	4	0.98722	0.98725	1	18619	0	0.60495	0.0066417	0.022906	0.697088	623	4	0.60495
USP54	4	0.33872	0.5518	1	8660	2	0.2556	0.0066467	0.022922	0.697088	624	2	0.2556
GBX2	4	0.99334	0.99338	1	18830	0	0.40103	0.0066557	0.02295	0.697088	625	4	0.40103
SIGLEC7	4	0.21109	0.40042	1	6208	1	0.66826	0.0066615	0.022974	0.697088	626	3	0.66826
TRAF3IP3	4	0.9587	0.95865	1	17720	0	0.86463	0.0066644	0.022984	0.697088	627	3	0.86463
MYOM1	4	0.99333	0.99337	1	18828	0	0.49062	0.0066654	0.022987	0.697088	628	4	0.49062
OVCH1	4	0.99332	0.99336	1	18827	0	0.36453	0.0066762	0.02302	0.697088	629	4	0.36453
PTCH2	4	0.16054	0.32837	1	5239	3	-0.61899	0.0066818	0.023039	0.697088	630	1	-0.61899
HSD3B1	4	0.65371	0.78653	1	13340	2	0.50058	0.0066862	0.02305	0.697088	631	2	0.50058
CFI	4	0.99329	0.99333	1	18826	0	0.4868	0.0067101	0.023128	0.698348	632	4	0.4868
C1orf111	4	0.89978	0.90591	1	16236	1	0.32507	0.0067332	0.023206	0.698831	633	3	0.32507
[truncated: 18,480 more rows]
