# Supplementary material for: Replicon-based genome-wide CRISPR knockout screening for the identification of host factors involved in viral replication
Source: Nat Commun. 2025 Dec 10;16:11028. doi: 10.1038/s41467-025-65979-3 (PMC12696002; doi:10.1038/s41467-025-65979-3)
Supplement: Supplementary file 8 — Source Data [file 41467_2025_65979_MOESM8_ESM.xlsx]

## Sheet: Fig1b
Days after replicon transfection	eGFP-blast	eGFP-zeocin
6	0.09	0.03
9	0.07	0.6
12	0.29	15.46
19	60.17	98.98
22	58.56	99.9
26	58.02	99.25
28	54.5	99.8
30	44.4	99.7
33	38.2	99.5
37	30.8	99.3

## Sheet: Fig1c
Sample	live/Single Cells/Q2: FITC-A+ , APC-A+ | Freq. of Parent (FL1-A :: FITC-A) (%)
01-293TCas9Hygro-A1.fcs	0.056
01-293TCas9Hygro-A2-647only.fcs	0.026
01-293TCas9Hygro-A3-J2dsRNA.fcs	0.055
01-293TCas9Hygro-A4-NS3.fcs	0.057
01-293TCas9Hygro_zeoeGFPPEST-D2-647only.fcs	32.8
01-293TCas9Hygro_zeoeGFPPEST-D3-J2dsRNA.fcs	89.3
01-293TCas9Hygro_zeoeGFPPEST-D4-NS3.fcs	86.1

## Sheet: Fig1d
RdRp inhibitor (MK0608) concentration, uM	Replicate 1	Replicate 2	Replicate 3
0	157654	152337	146258
0.034	115543	112963	122622
0.103	113910	125840	122529
0.309	109405	116337	105227
0.926	102078	93697	103287
2.77	79668	79829	78543
8.33	37668	39360	38619
25	12672	13363	12376
75	5889	7208	6569

## Sheet: Fig1e
	Untransduced cells			MAGT1 KO cells			SSR2 KO cells			EMC6 KO cells			STT3B KO cells			STT3A KO cells			EMC3 KO cells			ELAV1 KO cells			mir122 KO cells
Days post transduction	Replicate 1	Replicate 2	Replicate 3	Replicate 1	Replicate 2	Replicate 3	Replicate 1	Replicate 2	Replicate 3	Replicate 1	Replicate 2	Replicate 3	Replicate 1	Replicate 2	Replicate 3	Replicate 1	Replicate 2	Replicate 3	Replicate 1	Replicate 2	Replicate 3	Replicate 1	Replicate 2	Replicate 3	Replicate 1	Replicate 2	Replicate 3
3	81.7	81	83.9	89	88	88.9	89.9	90.1	89.4	88	89.5	87.6	89	89.7	89.8	91.3	93.6	92.6	90.6	90.7	91.1	91.3	90.5	89.2	60.3	74.3	76.2
7	81.2	83.3	83.5	73	75.9	73.8	79.5	83.1	80.5	71.5	69.1	70.9	84.1	84	83	87.4	88.2	88.6	79.2	80.2	80.6	85.3	82.4	82.1	83.7	87.4	83.4
10	80.2	85.6	83.8	32.9	38.5	35.4	54.7	55.7	46.6	36.8	38.2	37.3	41.7	40.4	37.5	69.9	71.4	71.7	51.9	50.6	53.5	88.1	86.6	86.4	88.5	89.7	84.7
14	85.1	85.6	86.7	11.8	14.2	12.9	12.5	13.6	10.2	18.6	19.4	22	8.1	7.71	3.79	43.1	45.2	45.2	32.3	33.6	35.6	86.6	85.3	85.1	82.1	77.9	80.3
16	75.7	76.9	80.3	11.4	13.7	13.1	10.8	10.4	6.85	17.4	17.3	20	7.97	7.44	3.41	38.5	40.7	35.9	27.6	25.5	26.5	84.2	83.9	82.2	78.6	77.1	78.5
20	81.1	80.1	77.2	10.4	12.5	12	9.94	8.82	5.32	14.8	16.6	18.7	6.26	8.58	2.49	39.6	35.8	34.4	24.2	22.3	26.3	79.3	82.7	80.9	75.9	72.7	65.7
23	73.3	76.4	72.2	8.95	11.4	9.87	10.8	10.6	5.45	12.7	14	15.6	6.21	8.59	3.28	41.7	38.1	37.6	20.6	21.1	24	75.9	81.8	78	76.3	77.8	63.3

## Sheet: Supp Fig1b
													Lane 1	Ladder
													Lane 2	Huh-Cas9 parental cell line
													Lane 3	Huh-Cas9-DENV replicon cell line
						Vinculin (left blot)
						NS2B (right blot)
						Vinculin (left blot)
						NS4B (right blot)							Vinculin (left blot)
													GFP (right blot)

## Sheet: Fig2b
id	num	neg|score	neg|p-value	neg|fdr	neg|rank	neg|goodsgrna	neg|lfc	pos|score	pos|p-value	pos|fdr	pos|rank	pos|goodsgrna	pos|lfc
EMC6	4	1	1	1	19113	0	3.2338	6.2212e-14	2.5901e-07	0.00099	1	4	3.2338
MMGT1	4	1	1	1	19112	0	2.105	3.7292e-11	2.5901e-07	0.00099	2	4	2.105
EMC2	4	1	1	1	19111	0	2.6556	3.4644e-09	2.5901e-07	0.00099	3	4	2.6556
EMC3	4	0.8881	0.88776	1	16915	0	2.3921	7.236e-08	2.5901e-07	0.00099	4	3	2.3921
EMC4	4	0.99682	0.99682	1	19029	0	1.5842	1.1234e-07	2.5901e-07	0.00099	5	4	1.5842
STT3B	4	1	1	1	19110	0	1.9495	2.9467e-07	7.7704e-07	0.002475	6	4	1.9495
STT3A	4	1	1	1	19109	0	1.0544	2.1112e-06	4.4032e-06	0.012023	7	4	1.0544
EMC1	4	0.98203	0.98206	1	18726	0	1.6928	2.9961e-06	9.0654e-06	0.021658	8	3	1.6928
SSR3	4	0.99892	0.9989	1	19069	0	1.5374	4.871e-06	1.5282e-05	0.032453	9	4	1.5374
UBE2G2	4	0.99999	0.99999	1	19108	0	1.1413	6.7856e-06	1.9944e-05	0.038119	10	4	1.1413
UBE2J1	4	0.99994	0.99994	1	19101	0	1.8309	8.1271e-06	2.4606e-05	0.042754	11	4	1.8309
MAGT1	4	0.94908	0.94902	1	18073	0	1.5719	1.5616e-05	5.2579e-05	0.083746	12	3	1.5719
EMC7	4	0.99862	0.99862	1	19059	0	1.9537	1.7936e-05	6.294e-05	0.088755	13	4	1.9537
ZFP36L2	4	0.99998	0.99997	1	19107	0	0.98321	1.8316e-05	6.5012e-05	0.088755	14	4	0.98321
MRPL57	4	0.075419	0.17065	0.987009	3289	1	2.3194	2.0452e-05	7.2782e-05	0.092739	15	3	2.3194
RPS2	4	0.44145	0.5887	0.99821	11240	2	0.72517	2.5944e-05	9.0913e-05	0.108601	16	2	0.72517
MYO19	4	0.99997	0.99997	1	19106	0	1.0305	3.0027e-05	0.00010542	0.118521	17	4	1.0305
SEL1L	4	0.99996	0.99996	1	19105	0	1.4725	3.5957e-05	0.00012821	0.136139	18	4	1.4725
VARS	4	0.99996	0.99996	1	19104	0	3.1926	4.0284e-05	0.0001479	0.145421	19	4	3.1926
TXN2	4	0.61513	0.6807	1	12942	1	1.8578	4.2486e-05	0.00015722	0.145421	20	3	1.8578
ATL2	4	0.95458	0.95446	1	18194	0	1.3012	4.3421e-05	0.00016085	0.145421	21	3	1.3012
G3BP1	4	0.99995	0.99995	1	19103	0	1.2114	4.767e-05	0.00017587	0.145421	22	4	1.2114
ASCC3	4	0.99993	0.99993	1	19100	0	1.4254	4.835e-05	0.00017898	0.145421	23	4	1.4254
SSR1	4	0.9088	0.90854	1	17290	0	1.1786	4.9575e-05	0.0001826	0.145421	24	3	1.1786
HSD17B12	4	0.99994	0.99994	1	19102	0	1.2361	6.0668e-05	0.00022353	0.170891	25	4	1.2361
ZDHHC23	4	0.4906	0.62233	0.998639	11857	1	0.65718	7.783e-05	0.00029812	0.219155	26	3	0.65718
CFAP126	4	0.99989	0.9999	1	19099	0	1.0511	0.00010527	0.00040069	0.283645	27	4	1.0511
LRRC37A3	4	0.99087	0.99092	1	18899	0	1.8878	0.00012824	0.00049394	0.319637	28	4	1.8878
RUVBL1	4	0.98438	0.98438	1	18762	0	3.0602	0.00012927	0.00050067	0.319637	29	3	3.0602
ADHFE1	4	0.39634	0.5431	0.997475	10380	2	-0.060724	0.00012971	0.00050171	0.319637	30	1	-0.060724
ZBTB32	4	0.47477	0.6157	0.998639	11728	1	0.60785	0.00014751	0.00056698	0.343477	31	2	0.60785
FAM84B	4	0.99965	0.99967	1	19090	0	1.319	0.00014984	0.0005763	0.343477	32	4	1.319
FLRT1	4	0.43044	0.57766	0.997791	11023	1	1.0655	0.00015764	0.00060894	0.343477	33	3	1.0655
RRBP1	4	0.99984	0.99985	1	19098	0	0.74389	0.00015885	0.00061101	0.343477	34	4	0.74389
ANKRD32	4	0.86179	0.86137	1	16415	0	1.377	0.00017555	0.00066903	0.349792	35	3	1.377
RPP21	4	0.89801	0.89774	1	17081	0	1.8112	0.00017807	0.00067783	0.349792	36	2	1.8112
APLN	4	0.22475	0.37061	0.995371	7104	2	-0.15813	0.0001816	0.00069027	0.349792	37	1	-0.15813
DOHH	4	0.99982	0.99982	1	19097	0	0.58478	0.0001827	0.00069545	0.349792	38	4	0.58478
CCDC144NL	4	0.76	0.77049	1	14700	1	0.88504	0.00020331	0.00077108	0.374426	39	3	0.88504
RHOU	4	0.99979	0.99979	1	19096	0	0.59623	0.00021205	0.00079905	0.374426	40	4	0.59623
CEP85L	4	0.99979	0.99979	1	19095	0	0.84114	0.00021369	0.0008032	0.374426	41	4	0.84114
UBA2	4	0.99977	0.99977	1	19094	0	1.0278	0.000234	0.00087883	0.390141	42	4	1.0278
SENP1	4	0.69966	0.72897	1	13909	1	0.88976	0.00023515	0.00088349	0.390141	43	3	0.88976
HAT1	4	0.52003	0.63486	0.998639	12091	1	1.0228	0.00024807	0.00091975	0.390141	44	3	1.0228
INHA	4	0.99975	0.99975	1	19093	0	0.78412	0.00025249	0.00093633	0.390141	45	4	0.78412
NRIP1	4	0.97651	0.9765	1	18620	0	0.71455	0.00025776	0.0009555	0.390141	46	3	0.71455
SNAP47	4	0.99974	0.99974	1	19092	0	0.69026	0.00025879	0.00095938	0.390141	47	4	0.69026
EIF3D	4	0.99783	0.99784	1	19046	0	1.7339	0.00026467	0.0009902	0.394286	48	4	1.7339
UTP3	4	0.44644	0.59372	0.998449	11319	2	-0.14461	0.00028535	0.0010581	0.40802	49	1	-0.14461
ARHGEF18	4	0.99971	0.99972	1	19091	0	0.89179	0.000288	0.0010674	0.40802	50	4	0.89179
OST4	4	0.52311	0.63624	0.998639	12119	1	1.0308	0.00033956	0.0012492	0.468162	51	3	1.0308
GNA11	4	0.99962	0.99962	1	19089	0	0.69726	0.0003809	0.0014031	0.514758	52	4	0.69726
HIST2H3D	4	0.59007	0.66782	1	12723	1	1.4301	0.0003891	0.0014274	0.514758	53	3	1.4301
F5	4	0.9996	0.99961	1	19088	0	0.84009	0.00039875	0.0014601	0.516777	54	4	0.84009
HMOX1	4	0.90734	0.90711	1	17261	0	0.58736	0.0004327	0.0015802	0.531837	55	3	0.58736
C11orf85	4	0.99957	0.99958	1	19087	0	1.0436	0.0004332	0.0015818	0.531837	56	4	1.0436
CXCL6	4	0.33785	0.48393	0.995512	9251	1	0.03302	0.00044098	0.0016129	0.531837	57	2	0.03302
NACC2	4	0.99956	0.99957	1	19086	0	0.75268	0.0004412	0.0016139	0.531837	58	4	0.75268
TMEM41B	4	0.98404	0.98405	1	18757	0	0.99965	0.00046229	0.0016937	0.548666	59	3	0.99965
WBSCR16	4	0.21952	0.36541	0.995371	7005	1	1.1192	0.00048253	0.0017766	0.565924	60	2	1.1192
TUBB	4	0.0083536	0.028402	0.975453	540	3	-0.66531	0.00049285	0.0018139	0.567107	61	1	-0.66531
PTBP2	4	0.99936	0.99936	1	19083	0	0.78984	0.00050953	0.0018693	0.567107	62	4	0.78984
GBP2	4	0.99949	0.9995	1	19085	0	0.94259	0.00050979	0.0018693	0.567107	63	4	0.94259
RCBTB1	4	0.27746	0.42334	0.995512	8082	2	0.32576	0.00052334	0.0019201	0.573407	64	2	0.32576
IPP	4	0.22437	0.37022	0.995371	7094	1	0.19501	0.00054471	0.0019879	0.578383	65	2	0.19501
FITM2	4	0.85827	0.85781	1	16357	0	1.2277	0.00054726	0.0019972	0.578383	66	3	1.2277
TIMELESS	4	0.72522	0.74572	1	14229	1	1.6594	0.0005643	0.0020703	0.590587	67	2	1.6594
ATP6V1B2	4	0.51103	0.63089	0.998639	12025	1	1.7629	0.00059658	0.0021868	0.612785	68	3	1.7629
OSTC	4	0.97097	0.97092	1	18504	0	0.85256	0.00060216	0.0022122	0.612785	69	3	0.85256
CCR8	4	0.99937	0.99938	1	19084	0	0.61076	0.00063152	0.0023143	0.631895	70	4	0.61076
NAA50	4	0.039485	0.10179	0.97787	1980	1	0.033772	0.00064844	0.0023785	0.640287	71	1	0.033772
EIF2A	4	0.34518	0.49142	0.995512	9384	2	0.64753	0.00067987	0.0024935	0.661922	72	2	0.64753
SHQ1	4	0.99929	0.99929	1	19082	0	1.0719	0.00071358	0.0026168	0.680803	73	4	1.0719
LOC643802	4	0.72557	0.74596	1	14234	1	0.76656	0.00074273	0.0027225	0.680803	74	3	0.76656
HLA-DMA	4	0.99926	0.99926	1	19081	0	0.87253	0.00074396	0.002724	0.680803	75	4	0.87253
GOLGA8H	4	0.99925	0.99925	1	19080	0	1.3223	0.00075194	0.0027494	0.680803	76	4	1.3223
SYVN1	4	0.99924	0.99924	1	19079	0	0.99115	0.0007645	0.0027945	0.680803	77	4	0.99115
STAU2	4	0.99921	0.99921	1	19078	0	0.7988	0.00078571	0.0028722	0.680803	78	4	0.7988
GCKR	4	0.20174	0.34745	0.993689	6666	1	-0.019807	0.00080402	0.0029416	0.680803	79	1	-0.019807
PPIG	4	0.99591	0.99594	1	19007	0	1.2186	0.00080534	0.0029473	0.680803	80	4	1.2186
PLD5	4	0.43482	0.58201	0.997791	11109	1	0.88751	0.00083469	0.0030436	0.680803	81	2	0.88751
TTC24	4	0.99916	0.99915	1	19077	0	0.65632	0.00084298	0.0030742	0.680803	82	4	0.65632
AAAS	4	0.99915	0.99914	1	19076	0	0.79475	0.00084632	0.0030866	0.680803	83	4	0.79475
AUP1	4	0.97325	0.97319	1	18552	0	0.93432	0.0008492	0.0031001	0.680803	84	3	0.93432
TBP	4	0.042854	0.10847	0.97787	2117	3	-0.3898	0.00085588	0.0031234	0.680803	85	1	-0.3898
NLRP8	4	0.98603	0.98604	1	18801	0	1.2637	0.00085834	0.0031322	0.680803	86	4	1.2637
SAE1	4	0.74836	0.76192	1	14531	1	0.6859	0.00086017	0.00314	0.680803	87	2	0.6859
CECR6	4	0.7273	0.74713	1	14259	1	0.7021	0.00087351	0.0031913	0.680803	88	3	0.7021
CLEC9A	4	0.99867	0.99867	1	19061	0	0.96953	0.00087516	0.0031975	0.680803	89	4	0.96953
IER5L	4	0.99912	0.99911	1	19075	0	0.73431	0.00087844	0.0032058	0.680803	90	4	0.73431
SMN2	4	0.81085	0.81187	1	15431	1	1.2111	0.00089723	0.0032752	0.687527	91	3	1.2111
FNTB	4	0.49881	0.62575	0.998639	11918	1	0.42261	0.00090773	0.0033094	0.687527	92	2	0.42261
C19orf24	4	0.99908	0.99906	1	19074	0	1.2235	0.00092377	0.0033793	0.688873	93	4	1.2235
RBMY1F	4	0.93027	0.93005	1	17732	0	1.0514	0.00093446	0.003412	0.688873	94	3	1.0514
PSRC1	4	0.99839	0.99839	1	19052	0	1.0514	0.00094998	0.0034674	0.688873	95	4	1.0514
BCAR1	4	0.99905	0.99904	1	19073	0	0.98175	0.00095017	0.0034684	0.688873	96	4	0.98175
SBSN	4	0.99903	0.99902	1	19072	0	0.71835	0.00097026	0.0035306	0.688873	97	4	0.71835
LONP1	4	0.37538	0.52193	0.995512	9998	1	0.59195	0.00098343	0.0035674	0.688873	98	2	0.59195
SDK2	4	0.99363	0.99367	1	18958	0	0.84955	0.00099217	0.0036	0.688873	99	4	0.84955
UGT2A3	4	0.999	0.99899	1	19071	0	0.80485	0.00099764	0.0036176	0.688873	100	4	0.80485
AGMAT	4	0.98054	0.98058	1	18694	0	0.84308	0.0010114	0.0036684	0.688873	101	3	0.84308
DNAJC25	4	0.95091	0.95083	1	18111	0	0.85628	0.001015	0.0036824	0.688873	102	3	0.85628
GATAD1	4	0.667	0.70923	1	13500	1	1.0071	0.0010368	0.0037642	0.688873	103	3	1.0071
ALG3	4	0.99119	0.99125	1	18906	0	0.73943	0.001037	0.0037647	0.688873	104	4	0.73943
ARNTL2	4	0.99896	0.99895	1	19070	0	0.89644	0.0010427	0.0037844	0.688873	105	4	0.89644
RPL19	4	0.90689	0.90663	1	17249	0	0.46223	0.0010633	0.0038585	0.695731	106	2	0.46223
NPBWR2	4	0.85665	0.85618	1	16327	0	0.14686	0.0011151	0.0040497	0.723374	107	2	0.14686
CCK	4	0.99885	0.99884	1	19068	0	0.4176	0.0011495	0.0041595	0.724986	108	4	0.4176
EGFLAM	4	0.18081	0.32645	0.992785	6267	1	0.74005	0.0011632	0.0042159	0.724986	109	3	0.74005
MAGEF1	4	0.99884	0.99882	1	19067	0	0.65007	0.0011645	0.0042196	0.724986	110	4	0.65007
TUBGCP2	4	0.23754	0.38341	0.995512	7350	1	1.6526	0.0011752	0.0042595	0.724986	111	3	1.6526
TPMT	4	0.99881	0.9988	1	19066	0	0.69781	0.0011872	0.0043004	0.724986	112	4	0.69781
FAM69C	4	0.64724	0.69797	1	13297	1	0.58273	0.0012083	0.0043776	0.724986	113	2	0.58273
CTAG1B	4	0.66109	0.70575	1	13434	1	1.1267	0.0012213	0.0044257	0.724986	114	2	1.1267
RPAP2	4	0.98943	0.98946	1	18866	0	1.1078	0.0012216	0.0044278	0.724986	115	4	1.1078
LRRTM1	4	0.75388	0.76598	1	14607	1	0.91097	0.0012312	0.0044651	0.724986	116	3	0.91097
RFNG	4	0.1298	0.2672	0.987009	5142	1	0.68705	0.0012325	0.0044729	0.724986	117	3	0.68705
FAM71E1	4	0.99875	0.99874	1	19065	0	0.55156	0.0012502	0.0045387	0.724986	118	4	0.55156
ACSL4	4	0.93139	0.93118	1	17751	0	0.55996	0.0012532	0.0045464	0.724986	119	3	0.55996
SOD1	4	0.86983	0.8694	1	16565	0	-0.055808	0.0012707	0.0046122	0.724986	120	1	-0.055808
CDX2	4	0.99872	0.99871	1	19064	0	0.55045	0.001284	0.0046537	0.724986	121	4	0.55045
TREX2	4	0.99872	0.99871	1	19063	0	0.61496	0.0012843	0.0046547	0.724986	122	4	0.61496
SLC35D3	4	0.99871	0.99871	1	19062	0	0.59918	0.0012868	0.0046656	0.724986	123	4	0.59918
NUTF2	4	0.15464	0.30008	0.987015	5783	1	0.60035	0.0013225	0.0047935	0.730041	124	2	0.60035
DERL1	4	0.9977	0.99771	1	19044	0	1.1779	0.001328	0.0048127	0.730041	125	4	1.1779
CISD1	4	0.99865	0.99865	1	19060	0	1.0461	0.0013543	0.0049023	0.73778	126	4	1.0461
ADNP2	4	0.85339	0.85283	1	16269	0	0.51135	0.0013761	0.0049733	0.738315	127	2	0.51135
EGR4	4	0.99329	0.99333	1	18949	0	1.3706	0.0013785	0.0049831	0.738315	128	4	1.3706
KCNJ5	4	0.9986	0.99859	1	19058	0	0.60434	0.0014048	0.0050764	0.73936	129	4	0.60434
RTBDN	4	0.99096	0.99102	1	18902	0	0.7485	0.001418	0.0051183	0.73936	130	4	0.7485
CD44	4	0.4224	0.56946	0.997791	10857	1	0.88577	0.001426	0.0051505	0.73936	131	3	0.88577
IRF1	4	0.60367	0.67477	1	12842	1	-0.006672	0.0014262	0.005152	0.73936	132	1	-0.006672
CRYM	4	0.99857	0.99856	1	19057	0	0.78904	0.0014344	0.0051836	0.73936	133	4	0.78904
BDKRB1	4	0.99854	0.99855	1	19056	0	0.56184	0.001461	0.0052784	0.740546	134	4	0.56184
FAM63B	4	0.9896	0.98962	1	18870	0	0.78709	0.001467	0.0053017	0.740546	135	4	0.78709
BAG4	4	0.94095	0.94087	1	17930	0	0.39231	0.001478	0.00534	0.740546	136	2	0.39231
PODN	4	0.6192	0.68286	1	12993	1	0.8017	0.0014917	0.0053929	0.740546	137	3	0.8017
C16orf90	4	0.38239	0.52903	0.996775	10119	1	0.40993	0.0014988	0.0054214	0.740546	138	2	0.40993
C17orf53	4	0.69057	0.72341	1	13800	1	1.5539	0.0015089	0.0054607	0.740546	139	3	1.5539
ACACA	4	0.99848	0.99849	1	19055	0	0.83351	0.0015201	0.0055027	0.740546	140	4	0.83351
GDE1	4	0.89868	0.89837	1	17093	0	0.18212	0.0015298	0.0055374	0.740546	141	2	0.18212
TULP4	4	0.99846	0.99847	1	19054	0	0.69808	0.0015417	0.0055773	0.740546	142	4	0.69808
SUMO4	4	0.99309	0.99313	1	18947	0	0.64908	0.0015424	0.0055794	0.740546	143	4	0.64908
PIAS4	4	0.99395	0.994	1	18968	0	0.65489	0.0015587	0.00564	0.743173	144	4	0.65489
SLC2A3	4	0.55622	0.65129	0.998639	12428	1	0.78356	0.0016038	0.005799	0.743173	145	3	0.78356
NUP85	4	0.9984	0.99841	1	19053	0	0.8012	0.001604	0.0058021	0.743173	146	4	0.8012
CDC42	4	0.9983	0.99831	1	19050	0	0.71175	0.0016136	0.0058337	0.743173	147	4	0.71175
COX6C	4	0.21358	0.35948	0.993689	6893	2	0.10467	0.0016335	0.0059062	0.743173	148	2	0.10467
PTPRA	4	0.219	0.36489	0.995371	6998	1	0.65788	0.0016341	0.0059099	0.743173	149	2	0.65788
ARL6IP4	4	0.99836	0.99837	1	19051	0	0.65011	0.0016355	0.0059171	0.743173	150	4	0.65011
TMEM151A	4	0.84999	0.8494	1	16208	0	0.89475	0.0016542	0.0059814	0.743173	151	3	0.89475
ALDH1A2	4	0.60834	0.67711	1	12873	1	0.83792	0.0016723	0.0060409	0.743173	152	3	0.83792
NNAT	4	0.57062	0.65817	0.999461	12557	1	0.91702	0.0016745	0.0060461	0.743173	153	3	0.91702
IRX6	4	0.93463	0.93449	1	17802	0	0.8273	0.0016796	0.0060632	0.743173	154	2	0.8273
TOPBP1	4	0.14111	0.28633	0.987009	5521	1	-0.083753	0.0016853	0.0060819	0.743173	155	1	-0.083753
AMFR	4	0.52942	0.63904	0.998639	12175	1	0.72628	0.0016916	0.0061047	0.743173	156	3	0.72628
PRPF8	3	0.59111	0.61472	0.998639	12730	1	0.36092	0.0016919	0.0047899	0.730041	157	1	0.36092
KCNIP1	4	0.92853	0.92834	1	17697	0	0.72309	0.0017283	0.006243	0.753876	158	2	0.72309
TARSL2	4	0.54574	0.64641	0.998639	12324	1	0.64853	0.0017361	0.0062715	0.753876	159	3	0.64853
MYH2	4	0.72931	0.74853	1	14291	1	0.79013	0.0017803	0.0064346	0.763553	160	3	0.79013
MTA2	4	0.67511	0.71399	1	13613	1	1.0947	0.0017911	0.006474	0.763553	161	3	1.0947
EPAS1	4	0.9982	0.99822	1	19049	0	0.94597	0.0017977	0.0064906	0.763553	162	4	0.94597
COMMD7	4	0.99614	0.99617	1	19012	0	1.2037	0.0018131	0.0065398	0.763553	163	4	1.2037
TCP1	4	0.59238	0.669	1	12740	1	1.2505	0.0018172	0.0065517	0.763553	164	2	1.2505
DHX9	4	0.36958	0.51603	0.995512	9877	2	-0.22216	0.0018408	0.0066382	0.767297	165	1	-0.22216
EMC8	4	0.78186	0.78738	1	14984	1	0.5554	0.0018464	0.0066641	0.767297	166	2	0.5554
SSR2	4	0.70505	0.73238	1	13966	1	1.0537	0.0018764	0.0067615	0.769233	167	3	1.0537
TMEM182	4	0.47037	0.61383	0.998639	11690	1	0.9587	0.0019163	0.0069086	0.769233	168	3	0.9587
PRKCH	4	0.9481	0.94807	1	18057	0	0.71278	0.0019236	0.006935	0.769233	169	3	0.71278
PKMYT1	4	0.63467	0.69108	1	13161	1	0.53826	0.0019245	0.0069392	0.769233	170	3	0.53826
OR5A1	4	0.99745	0.99746	1	19042	0	0.76435	0.0019264	0.0069459	0.769233	171	4	0.76435
BACH1	4	0.6312	0.68924	1	13122	1	0.72299	0.0019272	0.0069495	0.769233	172	3	0.72299
TBX6	4	0.93998	0.93996	1	17910	0	1.0796	0.0019356	0.0069729	0.769233	173	3	1.0796
ADM5	4	0.77783	0.78416	1	14924	1	1.0876	0.0019444	0.0070029	0.769233	174	3	1.0876
POLR3H	4	0.98433	0.98433	1	18761	0	1.7244	0.0019848	0.0071503	0.776581	175	3	1.7244
USP48	4	0.99802	0.99803	1	19048	0	0.57438	0.0019849	0.0071511	0.776581	176	4	0.57438
PRKRA	4	0.99785	0.99787	1	19047	0	1.0151	0.0020205	0.0072826	0.786402	177	4	1.0151
GAST	4	0.35464	0.50094	0.995512	9554	1	0.63318	0.0020488	0.0073691	0.791273	178	2	0.63318
IL10	4	0.73447	0.75208	1	14353	1	0.80698	0.0021223	0.0076432	0.79987	179	3	0.80698
RPL14	4	0.22989	0.37582	0.995512	7204	2	1.5703	0.0021395	0.0077085	0.79987	180	2	1.5703
GPR148	4	0.82911	0.82863	1	15763	1	0.77539	0.00214	0.00771	0.79987	181	3	0.77539
MBD3L4	4	0.9232	0.92306	1	17579	0	0.71116	0.0021424	0.0077167	0.79987	182	2	0.71116
EXOSC10	4	0.41899	0.566	0.997791	10783	1	0.67593	0.0021516	0.0077463	0.79987	183	3	0.67593
KHDRBS1	4	0.98612	0.98612	1	18803	0	1.1841	0.0021755	0.007826	0.79987	184	4	1.1841
C5orf22	4	0.4925	0.62312	0.998639	11870	1	0.4392	0.0021885	0.0078665	0.79987	185	2	0.4392
CAV2	4	0.64037	0.6942	1	13226	1	0.052967	0.0022034	0.0079198	0.79987	186	1	0.052967
HECA	4	0.73347	0.7514	1	14340	1	0.95067	0.0022059	0.0079291	0.79987	187	3	0.95067
SLC12A1	4	0.99779	0.9978	1	19045	0	0.60861	0.0022122	0.0079514	0.79987	188	4	0.60861
ASAH1	4	0.9963	0.99633	1	19017	0	0.90356	0.0022703	0.0081503	0.815588	189	4	0.90356
PPP2R2A	4	0.99338	0.99343	1	18953	0	0.70391	0.0022967	0.0082431	0.820072	190	4	0.70391
SLC25A28	4	0.99154	0.99159	1	18916	0	2.3692	0.002307	0.008285	0.820072	191	4	2.3692
ZFP36L1	4	0.88111	0.88063	1	16786	0	0.76211	0.0023177	0.0083239	0.820072	192	3	0.76211
C12orf74	4	0.68299	0.71873	1	13717	1	0.6176	0.0023392	0.008399	0.823229	193	3	0.6176
GYG1	4	0.98567	0.98567	1	18797	0	0.77203	0.0023686	0.0085041	0.829284	194	4	0.77203
ALDH3B1	4	0.80448	0.80632	1	15346	1	0.81983	0.0024079	0.0086425	0.832627	195	3	0.81983
NAT8	4	0.027854	0.078311	0.975453	1511	1	0.84954	0.0024262	0.0087108	0.832627	196	3	0.84954
PNOC	4	0.89177	0.89148	1	16966	0	0.59526	0.0024266	0.0087119	0.832627	197	3	0.59526
CACNB3	4	0.6119	0.67898	1	12909	1	1.1703	0.0024469	0.0087771	0.832627	198	3	1.1703
PRKAA2	4	0.43516	0.58235	0.997791	11116	1	0.63526	0.0024536	0.008801	0.832627	199	2	0.63526
GCFC2	4	0.59243	0.66903	1	12741	1	0.61951	0.0024844	0.0088978	0.832627	200	2	0.61951
LSM4	4	0.99751	0.99752	1	19043	0	0.63331	0.002486	0.0089046	0.832627	201	4	0.63331
SERPINB10	4	0.95809	0.95804	1	18259	0	0.68298	0.002503	0.008961	0.832627	202	3	0.68298
CAPN9	4	0.58519	0.66534	1	12672	1	0.39284	0.0025142	0.00899	0.832627	203	3	0.39284
CLDN1	4	0.97724	0.97728	1	18634	0	0.78689	0.0025281	0.0090377	0.832627	204	3	0.78689
TAS2R43	4	0.87853	0.87809	1	16736	0	0.9498	0.0025412	0.0090874	0.832627	205	3	0.9498
CAMK2G	4	0.22664	0.3725	0.995371	7139	2	0.32	0.0025557	0.0091284	0.832627	206	2	0.32
ABI2	4	0.24815	0.39399	0.995512	7530	1	0.85029	0.0025599	0.0091408	0.832627	207	3	0.85029
ZNF670	4	0.68964	0.7228	1	13789	1	0.25971	0.002566	0.0091631	0.832627	208	2	0.25971
TIMM21	4	0.99741	0.99741	1	19041	0	0.51517	0.0025881	0.009233	0.832627	209	4	0.51517
TMEM14E	4	0.70457	0.73207	1	13959	1	0.66501	0.0025898	0.0092382	0.832627	210	3	0.66501
USP17L18	4	0.31376	0.45971	0.995512	8771	2	-0.035787	0.0026178	0.0093356	0.832627	211	1	-0.035787
PPIL4	4	0.58653	0.66599	1	12688	1	0.93283	0.0026217	0.0093464	0.832627	212	3	0.93283
ADRA1D	4	0.83332	0.83272	1	15850	1	0.72707	0.002628	0.0093661	0.832627	213	2	0.72707
APMAP	4	0.96209	0.962	1	18334	0	0.77257	0.0026469	0.0094319	0.834594	214	3	0.77257
NEK7	3	0.023877	0.060994	0.975453	1356	1	0.57594	0.0026634	0.0074272	0.793047	215	2	0.57594
MPP4	4	0.99733	0.99734	1	19040	0	0.59459	0.0026658	0.0094894	0.835812	216	4	0.59459
ERN1	3	0.99731	0.99735	1	19039	0	0.69307	0.0026925	0.0074987	0.796232	217	3	0.69307
ICMT	4	0.75045	0.76346	1	14564	1	1.1043	0.0026981	0.0096018	0.840666	218	3	1.1043
RER1	4	0.97779	0.97784	1	18643	0	0.69034	0.0027163	0.0096692	0.840666	219	3	0.69034
YARS2	4	0.6717	0.712	1	13565	1	0.032449	0.0027213	0.0096883	0.840666	220	1	0.032449
SPRY4	4	0.14697	0.29238	0.987009	5638	2	0.25803	0.0027303	0.0097205	0.840666	221	2	0.25803
VSIG1	4	0.99725	0.99726	1	19038	0	0.50918	0.0027452	0.0097717	0.841253	222	4	0.50918
RIBC2	4	0.99724	0.99724	1	19037	0	0.74409	0.0027645	0.0098381	0.841253	223	4	0.74409
RRH	4	0.99723	0.99724	1	19036	0	0.54412	0.0027695	0.0098593	0.841253	224	4	0.54412
CT47A3	4	0.99721	0.99722	1	19035	0	0.84681	0.0027902	0.0099303	0.84165	225	4	0.84681
BMP2	4	0.86213	0.86171	1	16423	0	0.80127	0.0027962	0.0099551	0.84165	226	3	0.80127
NUP155	4	0.63851	0.69317	1	13200	1	1.0253	0.0028079	0.009996	0.84165	227	3	1.0253
STAT1	4	0.68899	0.72241	1	13779	1	0.74488	0.0028337	0.010094	0.842687	228	3	0.74488
PICALM	4	0.76498	0.77425	1	14767	1	0.85627	0.0028349	0.010097	0.842687	229	3	0.85627
HKR1	4	0.99715	0.99715	1	19034	0	0.46671	0.0028474	0.010143	0.842897	230	4	0.46671
VMA21	4	0.34055	0.48672	0.995512	9305	2	0.40498	0.0028767	0.010246	0.847778	231	2	0.40498
KPNA3	4	0.77821	0.78446	1	14929	1	0.60426	0.0029071	0.010355	0.853043	232	2	0.60426
TUBB6	4	0.94127	0.9412	1	17935	0	1.2225	0.0029338	0.010457	0.856121	233	3	1.2225
SH3YL1	4	0.86126	0.86078	1	16406	0	0.85905	0.002952	0.010515	0.856121	234	3	0.85905
UFL1	4	0.39394	0.54065	0.997475	10333	1	0.53463	0.0029672	0.010568	0.856121	235	2	0.53463
SNRPD1	4	0.61683	0.68161	1	12964	1	1.0242	0.0029677	0.010571	0.856121	236	3	1.0242
MATN3	4	0.81977	0.81994	1	15592	1	0.78307	0.0029847	0.010629	0.857146	237	3	0.78307
NPM1	4	0.99699	0.99699	1	19033	0	0.91356	0.0030107	0.01072	0.859053	238	4	0.91356
POU6F1	4	0.99698	0.99698	1	19032	0	0.52482	0.0030187	0.010748	0.859053	239	4	0.52482
HAVCR2	4	0.99694	0.99694	1	19031	0	0.81771	0.0030583	0.010883	0.859053	240	4	0.81771
PPP1R15B	4	0.47407	0.6154	0.998639	11719	1	1.3715	0.0030756	0.010935	0.859053	241	3	1.3715
TECR	4	0.76128	0.77146	1	14718	1	0.51148	0.0030791	0.010947	0.859053	242	2	0.51148
NAA15	4	0.88528	0.88489	1	16859	0	0.40988	0.0030838	0.010961	0.859053	243	2	0.40988
STK11	4	0.14782	0.29321	0.987009	5659	2	-0.010085	0.0030859	0.010967	0.859053	244	2	-0.010085
THBS4	4	0.68979	0.7229	1	13794	1	1.0264	0.0031296	0.011123	0.86519	245	3	1.0264
ATP5J2	4	0.63504	0.69128	1	13164	1	0.10031	0.0031355	0.011136	0.86519	246	2	0.10031
C7orf49	4	0.80718	0.80867	1	15384	1	1.0415	0.0031662	0.011246	0.866278	247	3	1.0415
ANAPC5	4	0.99682	0.99682	1	19030	0	0.724	0.003176	0.01128	0.866278	248	4	0.724
TBATA	4	0.84631	0.84568	1	16134	0	0.2637	0.0031873	0.011315	0.866278	249	2	0.2637
SYT12	4	0.87936	0.8789	1	16745	0	1.0782	0.0032103	0.011402	0.866278	250	3	1.0782
B3GALT2	4	0.99678	0.99678	1	19028	0	0.46314	0.0032158	0.011422	0.866278	251	4	0.46314
NKAP	4	0.42422	0.57129	0.997791	10882	2	0.17082	0.0032391	0.011508	0.866824	252	2	0.17082
MPHOSPH6	4	0.79791	0.80069	1	15254	1	0.81131	0.0032415	0.01152	0.866824	253	3	0.81131
TTC27	4	0.22882	0.37473	0.995512	7182	1	1.4529	0.003275	0.011634	0.870456	254	3	1.4529
CHI3L1	4	0.24794	0.39378	0.995512	7526	2	0.49696	0.0032839	0.011659	0.870456	255	2	0.49696
SLC40A1	4	0.99669	0.99669	1	19027	0	0.53933	0.0033136	0.01176	0.873134	256	4	0.53933
REN	4	0.99667	0.99667	1	19026	0	0.43099	0.0033286	0.011815	0.873134	257	4	0.43099
PHAX	4	0.99666	0.99666	1	19025	0	2.2585	0.0033387	0.011851	0.873134	258	4	2.2585
RSF1	4	0.99665	0.99666	1	19024	0	0.52061	0.0033466	0.011878	0.873134	259	4	0.52061
TBC1D3K	4	0.99661	0.99662	1	19023	0	0.61801	0.0033909	0.012035	0.875099	260	4	0.61801
NMT1	4	0.92344	0.92329	1	17585	0	0.24379	0.0033943	0.012045	0.875099	261	2	0.24379
FAF2	4	0.035956	0.094714	0.97787	1838	2	0.41609	0.0034445	0.012217	0.875099	262	2	0.41609
GTF3C3	4	0.94358	0.94349	1	17970	0	0.29597	0.0034461	0.01222	0.875099	263	2	0.29597
FOSL1	4	0.91227	0.91207	1	17359	0	0.68197	0.0034649	0.012292	0.875099	264	3	0.68197
ANXA1	4	0.034052	0.090895	0.975453	1781	2	0.048538	0.0034698	0.012304	0.875099	265	2	0.048538
TEX13A	4	0.99651	0.99651	1	19022	0	0.48711	0.0034897	0.012382	0.875099	266	4	0.48711
FBL	4	0.82792	0.82751	1	15748	1	1.3003	0.0034918	0.012387	0.875099	267	3	1.3003
LRRC72	4	0.9965	0.9965	1	19021	0	0.66629	0.0035046	0.012427	0.875099	268	4	0.66629
ODF3L1	4	0.48241	0.61891	0.998639	11788	1	0.84084	0.0035189	0.012476	0.875099	269	3	0.84084
KRBA2	4	0.83125	0.83075	1	15805	1	0.35408	0.0035207	0.012479	0.875099	270	2	0.35408
CALML5	4	0.20641	0.35219	0.993689	6750	2	0.43368	0.003528	0.012501	0.875099	271	2	0.43368
LGR6	4	0.30705	0.45293	0.995512	8636	1	0.73322	0.0035389	0.012537	0.875099	272	2	0.73322
PLEKHF2	4	0.76728	0.77602	1	14798	1	1.0483	0.0035426	0.012545	0.875099	273	3	1.0483
SUFU	4	0.22223	0.36809	0.995371	7058	2	0.55817	0.0035682	0.012626	0.877498	274	2	0.55817
BCOR	4	0.20812	0.3539	0.993689	6784	2	0.0695	0.0036531	0.012939	0.891249	275	2	0.0695
C10orf99	4	0.99634	0.99637	1	19020	0	0.4934	0.0036565	0.012953	0.891249	276	4	0.4934
GNG2	4	0.99634	0.99636	1	19019	0	0.40466	0.0036588	0.012963	0.891249	277	4	0.40466
TXLNB	4	0.96031	0.96022	1	18310	0	0.48282	0.0036754	0.013019	0.891852	278	2	0.48282
SLC38A9	4	0.9963	0.99633	1	19018	0	0.55275	0.0036975	0.013092	0.891988	279	4	0.55275
ARHGEF26	4	0.95198	0.95188	1	18140	0	0.12353	0.0037048	0.013114	0.891988	280	1	0.12353
NFKB1	4	0.99628	0.99631	1	19016	0	0.29401	0.0037209	0.013171	0.892687	281	4	0.29401
ATXN7L3	4	0.99346	0.9935	1	18955	0	0.81504	0.0037657	0.013318	0.896283	282	4	0.81504
METTL24	4	0.81421	0.81493	1	15505	1	0.95043	0.0037756	0.013351	0.896283	283	3	0.95043
MTMR3	4	0.99622	0.99626	1	19015	0	0.78135	0.0037799	0.013365	0.896283	284	4	0.78135
SMIM9	4	0.99621	0.99624	1	19014	0	0.41513	0.0037918	0.013412	0.896334	285	4	0.41513
ZNF248	4	0.99616	0.99618	1	19013	0	0.57004	0.0038444	0.013597	0.905492	286	4	0.57004
MYD88	4	0.59689	0.67127	1	12778	1	0.56954	0.0038906	0.013742	0.911974	287	2	0.56954
TLCD1	4	0.99609	0.99613	1	19011	0	1.1334	0.0039089	0.013798	0.912553	288	4	1.1334
SUPT3H	4	0.83805	0.83738	1	15951	0	0.98434	0.0039444	0.013922	0.914186	289	3	0.98434
TOLLIP	4	0.82799	0.82758	1	15750	1	0.16332	0.0039635	0.013983	0.914186	290	2	0.16332
G6PD	4	0.96489	0.96485	1	18383	0	0.60732	0.0039675	0.013998	0.914186	291	3	0.60732
RAB8A	4	0.99603	0.99606	1	19010	0	0.40893	0.0039734	0.014014	0.914186	292	4	0.40893
ALG14	4	0.99599	0.99603	1	19009	0	0.68071	0.0040063	0.014129	0.917587	293	4	0.68071
ACADVL	4	0.47436	0.61551	0.998639	11723	1	-0.24548	0.0040153	0.014163	0.917587	294	1	-0.24548
PCDHB2	4	0.99595	0.99598	1	19008	0	0.63017	0.0040453	0.014262	0.920943	295	4	0.63017
MRFAP1L1	4	0.28466	0.43053	0.995512	8209	2	-0.21238	0.004067	0.014334	0.922476	296	1	-0.21238
SLC17A3	4	0.79413	0.79743	1	15192	1	0.2527	0.0041187	0.01451	0.923756	297	2	0.2527
ZNF226	4	0.99588	0.99591	1	19006	0	0.52196	0.0041224	0.014531	0.923756	298	4	0.52196
UBA3	4	0.99408	0.99414	1	18973	0	1.0924	0.0041235	0.014536	0.923756	299	4	1.0924
NBAS	3	0.90024	0.90036	1	17123	0	0.6383	0.0041388	0.011401	0.866278	300	2	0.6383
CXCL3	4	0.81797	0.81829	1	15560	1	0.7156	0.0041413	0.014599	0.923756	301	3	0.7156
TEX29	4	0.99585	0.99589	1	19005	0	0.55914	0.0041452	0.014609	0.923756	302	4	0.55914
SLC25A14	4	0.098954	0.21352	0.987009	4071	2	-0.097553	0.0041705	0.014687	0.923756	303	2	-0.097553
DGAT2	4	0.99583	0.99585	1	19004	0	0.82749	0.0041741	0.014695	0.923756	304	4	0.82749
RNH1	4	0.91916	0.91897	1	17502	0	0.70475	0.004211	0.014819	0.923756	305	3	0.70475
GPN2	4	0.35758	0.50389	0.995512	9616	1	0.19598	0.0042222	0.014857	0.923756	306	1	0.19598
SRSF3	4	0.71451	0.73848	1	14097	1	0.49748	0.0042739	0.015029	0.923756	307	3	0.49748
CHL1	4	0.67188	0.71211	1	13570	1	0.71614	0.0042824	0.015059	0.923756	308	2	0.71614
ARL15	4	0.99145	0.99151	1	18914	0	1.0167	0.0042923	0.015093	0.923756	309	4	1.0167
RPS3A	4	0.98818	0.98821	1	18842	0	0.65381	0.0043256	0.015195	0.923756	310	4	0.65381
OR6B1	4	0.61198	0.67903	1	12910	1	0.35893	0.0043773	0.015381	0.923756	311	2	0.35893
TAF1L	4	0.99562	0.99565	1	19003	0	0.94095	0.0043789	0.015383	0.923756	312	4	0.94095
LOC100133267	4	0.99561	0.99565	1	19002	0	0.61862	0.0043877	0.015423	0.923756	313	4	0.61862
ATP13A1	4	0.91936	0.91918	1	17507	0	0.89142	0.0044042	0.015467	0.923756	314	3	0.89142
GEMIN5	4	0.67946	0.71661	1	13667	1	0.58642	0.0044157	0.015504	0.923756	315	2	0.58642
KPNA2	4	0.97437	0.97431	1	18573	0	0.88317	0.0044168	0.015507	0.923756	316	3	0.88317
MRPS26	4	0.99558	0.99561	1	19001	0	0.54264	0.0044232	0.015525	0.923756	317	4	0.54264
CYCS	4	0.99557	0.99561	1	19000	0	1.1871	0.004425	0.015534	0.923756	318	4	1.1871
POLR2D	4	0.028672	0.07996	0.975453	1550	3	-0.97842	0.0044291	0.015549	0.923756	319	1	-0.97842
CRHBP	4	0.99556	0.99559	1	18999	0	0.65927	0.0044411	0.015587	0.923756	320	4	0.65927
DCDC2	4	0.86437	0.86396	1	16471	0	0.58456	0.0044498	0.015615	0.923756	321	3	0.58456
CA9	4	0.99553	0.99557	1	18998	0	0.60001	0.0044652	0.015671	0.923756	322	4	0.60001
STAT6	4	0.51408	0.63219	0.998639	12050	1	0.75563	0.0044769	0.015711	0.923756	323	3	0.75563
ZBTB10	4	0.75034	0.76339	1	14562	1	0.98533	0.0044815	0.015725	0.923756	324	3	0.98533
SOBP	4	0.06471	0.15061	0.987009	2890	2	0.2823	0.0045015	0.015794	0.923756	325	2	0.2823
NCLN	4	0.99548	0.99552	1	18997	0	0.72219	0.0045183	0.015862	0.923756	326	4	0.72219
SPATA20	4	0.99547	0.99551	1	18996	0	0.95159	0.0045319	0.015899	0.923756	327	4	0.95159
C18orf21	4	0.136	0.27779	0.987009	5345	1	0.3712	0.0045325	0.015901	0.923756	328	2	0.3712
SREBF2	4	0.99542	0.99546	1	18995	0	0.5884	0.0045829	0.016072	0.925716	329	4	0.5884
C6	4	0.07174	0.16387	0.987009	3141	2	-0.13702	0.0045842	0.016076	0.925716	330	2	-0.13702
FAM25C	4	0.45218	0.59951	0.998522	11437	2	-0.10045	0.0046359	0.016247	0.925716	331	1	-0.10045
RPL11	4	0.69776	0.72778	1	13885	1	0.075623	0.0046876	0.016424	0.925716	332	2	0.075623
NUP160	4	0.28244	0.42832	0.995512	8169	2	0.29503	0.0047048	0.016495	0.925716	333	2	0.29503
FAM213B	4	0.98872	0.98878	1	18851	0	0.69812	0.0047366	0.016603	0.925716	334	4	0.69812
ATP5B	4	0.041334	0.10545	0.97787	2055	3	-0.52931	0.0047393	0.016616	0.925716	335	1	-0.52931
PLAC4	4	0.99083	0.99089	1	18898	0	0.75713	0.0047745	0.01674	0.925716	336	4	0.75713
IZUMO3	4	0.99522	0.99525	1	18994	0	0.41527	0.0047788	0.016755	0.925716	337	4	0.41527
HNF4A	4	0.99522	0.99524	1	18993	0	0.78944	0.0047844	0.016773	0.925716	338	4	0.78944
FAM189A2	4	0.2866	0.43248	0.995512	8246	2	0.41695	0.004789	0.016788	0.925716	339	2	0.41695
RABGGTA	4	0.4552	0.60257	0.998639	11486	1	0.62403	0.004791	0.016795	0.925716	340	3	0.62403
MLLT4	4	0.52865	0.63868	0.998639	12167	1	0.66613	0.0047927	0.016801	0.925716	341	3	0.66613
SLC25A24	4	0.97476	0.9747	1	18583	0	0.58358	0.0048043	0.016843	0.925716	342	3	0.58358
TMEM170B	4	0.99518	0.99521	1	18992	0	0.62095	0.0048233	0.016908	0.925716	343	4	0.62095
ANKK1	4	0.43954	0.58675	0.997791	11207	1	0.6108	0.0048399	0.01696	0.925716	344	2	0.6108
GYPA	4	0.80647	0.80805	1	15371	1	0.95189	0.0048592	0.017025	0.925716	345	3	0.95189
CDHR1	4	0.050163	0.12266	0.987009	2362	1	0.18369	0.0048944	0.017142	0.925716	346	2	0.18369
DGUOK	4	0.33089	0.47692	0.995512	9110	1	0.79197	0.0048953	0.017148	0.925716	347	2	0.79197
SHISA8	4	0.99503	0.99507	1	18991	0	0.28173	0.0049673	0.017382	0.925716	348	4	0.28173
SPC24	4	0.86976	0.86934	1	16561	0	0.077598	0.0049978	0.01748	0.925716	349	1	0.077598
OR5V1	4	0.9515	0.9514	1	18127	0	0.59137	0.0049984	0.017483	0.925716	350	3	0.59137
C16orf91	4	0.60131	0.67353	1	12814	1	0.84037	0.005007	0.017514	0.925716	351	3	0.84037
HSPA4	4	0.99266	0.99271	1	18935	0	0.68309	0.0050157	0.017539	0.925716	352	4	0.68309
OR52D1	4	0.99497	0.99501	1	18990	0	0.41212	0.0050297	0.017588	0.925716	353	4	0.41212
TRIML1	4	0.99496	0.995	1	18989	0	0.66969	0.0050425	0.017638	0.925716	354	4	0.66969
RTN3	4	0.45048	0.5978	0.998502	11406	2	0.32602	0.0050495	0.017662	0.925716	355	2	0.32602
MRPL30	4	0.99493	0.99497	1	18988	0	0.76089	0.005075	0.017747	0.925716	356	4	0.76089
DEFA4	4	0.74088	0.75655	1	14439	1	0.5234	0.0050812	0.017772	0.925716	357	3	0.5234
NATD1	4	0.99492	0.99496	1	18987	0	0.74076	0.0050819	0.017775	0.925716	358	4	0.74076
NPR2	4	0.57378	0.65971	0.99969	12585	1	0.52158	0.0050851	0.017787	0.925716	359	2	0.52158
AQP2	4	0.98697	0.987	1	18818	0	0.79863	0.0051012	0.017842	0.925716	360	4	0.79863
DPM3	4	0.99489	0.99493	1	18986	0	0.6364	0.0051135	0.017885	0.925716	361	4	0.6364
FASLG	4	0.77912	0.78518	1	14941	1	0.65693	0.0051156	0.01789	0.925716	362	2	0.65693
UBQLN3	4	0.92799	0.92777	1	17682	0	0.64076	0.0051295	0.017935	0.925716	363	3	0.64076
SMTN	4	0.99487	0.99491	1	18985	0	0.56634	0.0051324	0.017943	0.925716	364	4	0.56634
MORF4L1	4	0.9257	0.9255	1	17633	0	0.62334	0.0051416	0.017967	0.925716	365	3	0.62334
EIF4A3	4	0.98752	0.98754	1	18830	0	0.96544	0.0051529	0.018002	0.925716	366	4	0.96544
C7orf26	4	0.97918	0.97922	1	18669	0	0.63325	0.0051594	0.018023	0.925716	367	3	0.63325
NFATC4	4	0.48165	0.61857	0.998639	11778	1	0.52862	0.0051659	0.018046	0.925716	368	3	0.52862
AXIN1	4	0.11304	0.23838	0.987009	4563	2	0.097259	0.0051813	0.018104	0.925716	369	2	0.097259
FAM162A	4	0.99481	0.99485	1	18984	0	0.36015	0.0051854	0.018118	0.925716	370	4	0.36015
GSPT2	4	0.52605	0.63754	0.998639	12147	1	0.63406	0.0051868	0.018124	0.925716	371	3	0.63406
STIM1	4	0.96706	0.967	1	18427	0	0.92952	0.0052121	0.018206	0.925716	372	3	0.92952
CT47A10	4	0.69896	0.72852	1	13900	1	0.58502	0.005234	0.018279	0.925716	373	3	0.58502
YME1L1	4	0.94297	0.94289	1	17960	0	0.62598	0.0052533	0.018343	0.925716	374	3	0.62598
KATNBL1	4	0.36982	0.51626	0.995512	9883	1	0.13617	0.0052562	0.018355	0.925716	375	2	0.13617
EREG	4	0.99474	0.9948	1	18983	0	0.4807	0.0052569	0.018356	0.925716	376	4	0.4807
EPRS	4	0.57613	0.66086	1	12597	1	0.12617	0.0053079	0.01853	0.932009	377	1	0.12617
FAM72A	4	0.19823	0.34392	0.993689	6599	1	1.089	0.0053316	0.018612	0.933669	378	3	1.089
ABCA7	4	0.17697	0.3226	0.992525	6201	1	0.83985	0.0053701	0.018735	0.935949	379	3	0.83985
CSNK1A1L	4	0.99206	0.99212	1	18924	0	0.44881	0.0053915	0.0188	0.935949	380	4	0.44881
FAAH2	4	0.95921	0.95913	1	18284	0	0.2577	0.0054113	0.018868	0.935949	381	2	0.2577
KRTAP19-4	4	0.99458	0.99462	1	18982	0	0.59915	0.0054219	0.018906	0.935949	382	4	0.59915
MAPT	4	0.87346	0.87305	1	16635	0	0.67815	0.0054237	0.018911	0.935949	383	3	0.67815
PMM2	4	0.12051	0.25122	0.987009	4829	1	0.56656	0.0054471	0.018994	0.935949	384	3	0.56656
CAPS	4	0.38736	0.53401	0.997026	10214	1	0.58803	0.0054615	0.019045	0.935949	385	2	0.58803
UNC93B1	4	0.95605	0.95597	1	18224	0	0.18552	0.005463	0.019049	0.935949	386	2	0.18552
UBE2M	3	0.99451	0.99462	1	18981	0	0.64069	0.0054902	0.015076	0.923756	387	3	0.64069
PCDHGB7	4	0.98829	0.98831	1	18845	0	0.57045	0.0055411	0.019294	0.943408	388	4	0.57045
DEFB128	4	0.72875	0.74814	1	14281	1	0.7422	0.0055629	0.019369	0.943408	389	3	0.7422
HSD17B10	4	0.1625	0.30792	0.987015	5945	2	0.59129	0.0055663	0.019382	0.943408	390	2	0.59129
MAS1	4	0.95124	0.95115	1	18121	0	0.60774	0.0056104	0.019524	0.943408	391	3	0.60774
PRRC1	4	0.62758	0.68732	1	13080	1	0.50556	0.005618	0.019553	0.943408	392	2	0.50556
ITFG3	4	0.99438	0.99443	1	18980	0	0.33627	0.0056184	0.019555	0.943408	393	4	0.33627
FOXJ2	4	0.051936	0.12614	0.987009	2422	3	-0.54173	0.0056697	0.019716	0.943408	394	1	-0.54173
SARAF	4	0.99433	0.99438	1	18979	0	0.52733	0.0056708	0.01972	0.943408	395	4	0.52733
WNT6	4	0.9943	0.99435	1	18978	0	0.34104	0.0056976	0.019818	0.943408	396	4	0.34104
USP8	4	0.79109	0.79489	1	15134	1	0.68986	0.0057213	0.019901	0.943408	397	3	0.68986
HOXB5	4	0.99428	0.99433	1	18977	0	0.44815	0.0057235	0.019905	0.943408	398	4	0.44815
GADD45A	4	0.99427	0.99433	1	18976	0	0.53173	0.0057256	0.019914	0.943408	399	4	0.53173
GPR50	4	0.68083	0.71744	1	13690	1	0.72216	0.0057304	0.019932	0.943408	400	3	0.72216
WFIKKN2	4	0.98366	0.98367	1	18749	0	0.64463	0.0057673	0.020045	0.943408	401	3	0.64463
PRIM2	4	0.99423	0.99429	1	18975	0	0.77646	0.0057711	0.020058	0.943408	402	4	0.77646
OR2T1	4	0.76278	0.77262	1	14734	1	0.81824	0.0057714	0.020058	0.943408	403	3	0.81824
HIST1H3D	4	0.64733	0.69802	1	13298	1	-0.13179	0.005773	0.020062	0.943408	404	1	-0.13179
RPS10	4	0.0366	0.096034	0.97787	1866	2	-0.041957	0.0058246	0.020236	0.943408	405	2	-0.041957
UACA	4	0.99416	0.99422	1	18974	0	0.41616	0.0058377	0.02028	0.943408	406	4	0.41616
BCKDHB	4	0.89253	0.89219	1	16986	0	0.74131	0.0058539	0.02033	0.943408	407	3	0.74131
HTR3A	4	0.7808	0.78652	1	14969	1	0.68335	0.0058763	0.020411	0.943408	408	3	0.68335
INTS1	4	0.97313	0.97307	1	18550	0	1.082	0.005888	0.020447	0.943408	409	3	1.082
SELO	4	0.77062	0.77857	1	14834	1	0.69845	0.0059086	0.020518	0.943408	410	3	0.69845
RMND5A	4	0.19646	0.34219	0.993689	6564	2	-0.30898	0.005928	0.02058	0.943408	411	1	-0.30898
LHX8	4	0.9033	0.90297	1	17187	0	0.81775	0.005939	0.020622	0.943408	412	3	0.81775
POLDIP2	4	0.99405	0.99411	1	18972	0	0.55578	0.0059514	0.02066	0.943408	413	4	0.55578
CAMP	4	0.8404	0.8397	1	16003	0	0.77992	0.0059714	0.02072	0.943408	414	3	0.77992
NARF	4	0.99402	0.99407	1	18971	0	0.61269	0.0059804	0.020751	0.943408	415	4	0.61269
SIPA1	4	0.015296	0.049907	0.975453	960	1	0.71713	0.0059828	0.020761	0.943408	416	3	0.71713
TPCN2	4	0.88514	0.88473	1	16858	0	0.58274	0.0059867	0.020776	0.943408	417	3	0.58274
SLC24A5	4	0.99401	0.99406	1	18970	0	0.3526	0.0059949	0.020799	0.943408	418	4	0.3526
NFX1	4	0.95448	0.95437	1	18191	0	1.0084	0.0060147	0.02087	0.943408	419	3	1.0084
BTC	4	0.081616	0.18214	0.987009	3499	2	0.4074	0.0060195	0.020886	0.943408	420	2	0.4074
HDHD3	4	0.99398	0.99403	1	18969	0	0.83708	0.0060229	0.020898	0.943408	421	4	0.83708
RTFDC1	4	0.86746	0.86701	1	16518	0	-0.0479	0.0060313	0.020928	0.943408	422	1	-0.0479
TRAPPC9	4	0.36326	0.5096	0.995512	9730	1	0.21792	0.0060829	0.021098	0.946158	423	2	0.21792
CDIPT	4	0.9939	0.99393	1	18967	0	0.68061	0.006104	0.021164	0.946158	424	4	0.68061
CAPN10	4	0.99389	0.99393	1	18966	0	0.36268	0.0061052	0.021168	0.946158	425	4	0.36268
COL5A2	4	0.99389	0.99393	1	18965	0	0.49354	0.0061108	0.021187	0.946158	426	4	0.49354
PCDH9	4	0.99386	0.9939	1	18964	0	0.41701	0.0061404	0.021277	0.946638	427	4	0.41701
RNF112	4	0.99385	0.99389	1	18963	0	0.64223	0.0061461	0.021297	0.946638	428	4	0.64223
ARMC7	3	0.99382	0.99395	1	18962	0	0.77715	0.0061784	0.016898	0.925716	429	3	0.77715
PHF21B	4	0.34585	0.4921	0.995512	9402	1	0.53733	0.0062096	0.021512	0.948625	430	3	0.53733
SULT1C3	4	0.82863	0.82818	1	15758	1	0.59527	0.0062227	0.021553	0.948625	431	3	0.59527
SIGLEC12	4	0.81749	0.81788	1	15552	1	0.19685	0.0062379	0.021601	0.948625	432	2	0.19685
IL27	4	0.858	0.85755	1	16353	0	0.54018	0.0062522	0.02165	0.948625	433	3	0.54018
TF	4	0.15596	0.30141	0.987015	5806	1	0.84276	0.0062624	0.021682	0.948625	434	3	0.84276
INTS12	4	0.43755	0.58476	0.997791	11167	1	0.48044	0.0062895	0.02177	0.948625	435	3	0.48044
AGPAT3	4	0.86897	0.86854	1	16542	0	0.66318	0.0062896	0.02177	0.948625	436	3	0.66318
KHK	4	0.19863	0.34431	0.993689	6610	1	1.189	0.0063311	0.021904	0.948625	437	3	1.189
HCAR3	4	0.99367	0.9937	1	18961	0	0.46135	0.0063327	0.021906	0.948625	438	4	0.46135
STPG2	4	0.54099	0.64419	0.998639	12284	1	0.56454	0.0063395	0.021931	0.948625	439	3	0.56454
LRRC59	4	0.99366	0.99369	1	18960	0	0.32317	0.0063397	0.021932	0.948625	440	4	0.32317
FAM83H	4	0.85574	0.85521	1	16306	0	0.056862	0.0063412	0.021938	0.948625	441	2	0.056862
KLC4	4	0.99364	0.99367	1	18959	0	0.37846	0.0063572	0.021996	0.948986	442	4	0.37846
ABT1	4	0.76563	0.77472	1	14776	1	0.49348	0.0063928	0.022111	0.951525	443	3	0.49348
PTTG1	4	0.76885	0.7772	1	14821	1	0.61415	0.0064269	0.022229	0.951525	444	2	0.61415
MAGEC2	4	0.99357	0.99361	1	18957	0	0.33423	0.0064311	0.022241	0.951525	445	4	0.33423
SPON1	4	0.99357	0.99361	1	18956	0	0.50423	0.0064346	0.022254	0.951525	446	4	0.50423
BATF	4	0.253	0.39888	0.995512	7621	1	0.5991	0.0064961	0.022459	0.951983	447	3	0.5991
EFTUD1	4	0.94433	0.94423	1	17985	0	0.90473	0.0065148	0.022512	0.951983	448	3	0.90473
SCN4B	4	0.94447	0.94437	1	17988	0	0.43501	0.0065442	0.022598	0.951983	449	2	0.43501
POLR2I	4	0.88696	0.88661	1	16893	0	0.12392	0.0065477	0.02261	0.951983	450	1	0.12392
TAF4B	4	0.94244	0.94236	1	17951	0	0.69329	0.0065514	0.022622	0.951983	451	3	0.69329
ATXN10	4	0.99344	0.99348	1	18954	0	0.67817	0.0065629	0.022664	0.951983	452	4	0.67817
FAM161B	4	0.647	0.69784	1	13294	1	0.79922	0.0065737	0.022704	0.951983	453	3	0.79922
WDR4	4	0.9821	0.98212	1	18728	0	0.84912	0.0065993	0.022775	0.951983	454	3	0.84912
C8orf82	4	0.55765	0.65199	0.998639	12444	1	0.60508	0.0066042	0.022795	0.951983	455	3	0.60508
NWD1	4	0.99336	0.9934	1	18952	0	0.54274	0.006641	0.022902	0.951983	456	4	0.54274
ERBB2	4	0.1909	0.33658	0.99356	6460	2	-0.27963	0.006651	0.022934	0.951983	457	1	-0.27963
MYH6	4	0.91631	0.91609	1	17451	0	0.97568	0.0066675	0.022996	0.951983	458	3	0.97568
NFXL1	4	0.99331	0.99335	1	18951	0	0.42702	0.0066882	0.023059	0.951983	459	4	0.42702
VPRBP	4	0.99331	0.99334	1	18950	0	0.65181	0.0066931	0.023075	0.951983	460	4	0.65181
CHRDL1	4	0.91331	0.91309	1	17384	0	0.62604	0.0067022	0.023099	0.951983	461	2	0.62604
ATP5H	4	0.99329	0.99333	1	18948	0	1.1393	0.0067113	0.023133	0.951983	462	4	1.1393
SNAPC1	4	0.34965	0.49589	0.995512	9469	1	0.72264	0.0067171	0.023149	0.951983	463	3	0.72264
LMNA	3	0.19654	0.30938	0.987015	6566	2	-0.52441	0.0067368	0.018346	0.925716	464	1	-0.52441
AP1S2	4	0.721	0.74289	1	14172	1	0.37566	0.006752	0.023268	0.951983	465	2	0.37566
ALG8	4	0.92224	0.92207	1	17565	0	0.3589	0.0067542	0.023279	0.951983	466	2	0.3589
ADI1	4	0.92366	0.92354	1	17588	0	0.80421	0.0067621	0.0233	0.951983	467	3	0.80421
ERG	4	0.38419	0.53083	0.996775	10156	1	0.56595	0.0067724	0.023337	0.951983	468	3	0.56595
GOLGA7B	4	0.95471	0.95458	1	18196	0	0.82208	0.0067819	0.02336	0.951983	469	3	0.82208
HDDC3	4	0.016322	0.053024	0.975453	1019	1	0.41646	0.0068058	0.023428	0.952739	470	3	0.41646
SPANXN4	4	0.14616	0.29157	0.987009	5623	2	0.24785	0.0068319	0.023512	0.952905	471	2	0.24785
DSG4	4	0.99051	0.99054	1	18889	0	0.83255	0.0068513	0.023578	0.952905	472	4	0.83255
LMNB1	4	0.31774	0.46367	0.995512	8845	1	0.50495	0.0068575	0.023597	0.952905	473	3	0.50495
UCHL5	4	0.95859	0.95855	1	18270	0	0.58564	0.0069091	0.023753	0.952905	474	3	0.58564
ATF3	4	0.74484	0.75936	1	14480	1	0.56281	0.0069476	0.023879	0.952905	475	3	0.56281
THG1L	4	0.29708	0.4429	0.995512	8446	2	0.068138	0.0069607	0.023921	0.952905	476	2	0.068138
SLC37A1	4	0.99301	0.99306	1	18946	0	0.34801	0.0069893	0.024012	0.952905	477	4	0.34801
CNTNAP5	4	0.993	0.99305	1	18945	0	0.45532	0.0069981	0.024048	0.952905	478	4	0.45532
ZNF253	4	0.50603	0.62881	0.998639	11972	1	0.1585	0.0070123	0.024089	0.952905	479	2	0.1585
MCHR2	4	0.98115	0.98118	1	18706	0	0.97154	0.0070363	0.024162	0.952905	480	3	0.97154
IL12A	4	0.99296	0.99301	1	18944	0	0.3145	0.0070396	0.024171	0.952905	481	4	0.3145
CLGN	4	0.67375	0.7132	1	13598	1	0.82369	0.0070617	0.024244	0.952905	482	3	0.82369
TBCE	4	0.99294	0.99299	1	18943	0	0.68124	0.0070636	0.024246	0.952905	483	4	0.68124
MUTYH	4	0.61391	0.68006	1	12927	1	0.87507	0.0071	0.02436	0.952905	484	3	0.87507
USP14	4	0.99289	0.99295	1	18942	0	0.54153	0.007113	0.024407	0.952905	485	4	0.54153
RAB3B	4	0.99288	0.99294	1	18941	0	0.55651	0.0071155	0.024416	0.952905	486	4	0.55651
BTLA	4	0.89875	0.89843	1	17095	0	0.34479	0.0071155	0.024416	0.952905	487	2	0.34479
TMEM255B	4	0.86445	0.86403	1	16474	0	0.43274	0.0071321	0.02447	0.952905	488	3	0.43274
OR8D2	4	0.99286	0.99291	1	18940	0	0.53497	0.0071448	0.024514	0.952905	489	4	0.53497
KIAA1429	4	0.97709	0.97713	1	18631	0	0.42231	0.0071672	0.024591	0.952905	490	2	0.42231
TKT	4	0.90073	0.90037	1	17133	0	0.58255	0.0071749	0.02462	0.952905	491	3	0.58255
WDR35	4	0.29107	0.43696	0.995512	8326	1	0.73096	0.0071792	0.024637	0.952905	492	3	0.73096
OR2D2	4	0.38445	0.5311	0.996775	10161	2	0.347	0.0071819	0.024644	0.952905	493	2	0.347
KLKB1	4	0.99282	0.99287	1	18939	0	0.71497	0.0071832	0.024647	0.952905	494	4	0.71497
RASGEF1C	4	0.99267	0.99272	1	18936	0	0.86	0.0071921	0.024679	0.952905	495	4	0.86
C2orf91	4	0.99279	0.99285	1	18938	0	0.4969	0.0072114	0.024738	0.95328	496	4	0.4969
IVL	4	0.99274	0.99279	1	18937	0	0.38897	0.0072616	0.024893	0.954366	497	4	0.38897
MRPL16	4	0.33881	0.48494	0.995512	9272	2	0.26505	0.0072704	0.024928	0.954366	498	2	0.26505
AIFM1	4	0.95361	0.9535	1	18172	0	0.79991	0.0072797	0.024957	0.954366	499	3	0.79991
C1orf94	4	0.9445	0.9444	1	17990	0	0.60948	0.0072828	0.024966	0.954366	500	3	0.60948
FZD6	4	0.059663	0.14101	0.987009	2705	2	-0.36276	0.007322	0.025102	0.957619	501	1	-0.36276
C16orf87	4	0.404	0.55087	0.997791	10517	1	0.73407	0.007347	0.025183	0.958304	502	3	0.73407
OIP5	4	0.38405	0.53069	0.996775	10155	1	1.0115	0.007361	0.02523	0.958304	503	3	1.0115
TEX33	4	0.37697	0.52351	0.995512	10035	2	0.26019	0.0073729	0.02527	0.958304	504	2	0.26019
JAKMIP2	4	0.9926	0.99266	1	18934	0	0.35579	0.0074033	0.025375	0.960367	505	4	0.35579
CYP24A1	4	0.52507	0.63711	0.998639	12138	1	0.3577	0.0074252	0.025452	0.961384	506	3	0.3577
CNTN4	4	0.14923	0.29464	0.987009	5686	1	0.69849	0.0074795	0.025621	0.965874	507	3	0.69849
EIF4E	4	0.69338	0.7251	1	13832	1	-0.0074697	0.0075284	0.025791	0.96843	508	1	-0.0074697
DPM1	4	0.99244	0.9925	1	18933	0	0.62386	0.0075617	0.025897	0.96843	509	4	0.62386
RLN2	4	0.36106	0.50742	0.995512	9681	2	-0.19678	0.00758	0.025956	0.96843	510	1	-0.19678
SIGMAR1	4	0.86291	0.86248	1	16443	0	0.59322	0.0076296	0.026106	0.96843	511	3	0.59322
ZBTB8OS	4	0.99232	0.99239	1	18932	0	0.87647	0.0076768	0.026243	0.96843	512	4	0.87647
ATP6V1B1	4	0.0060829	0.021098	0.975453	399	2	0.050561	0.0076831	0.02626	0.96843	513	2	0.050561
RAB9A	4	0.99228	0.99234	1	18931	0	0.42529	0.0077159	0.026368	0.96843	514	4	0.42529
TAS2R1	4	0.99228	0.99233	1	18930	0	0.43485	0.0077226	0.026388	0.96843	515	4	0.43485
INTS4	4	0.47102	0.61412	0.998639	11697	1	0.90409	0.0077303	0.026416	0.96843	516	3	0.90409
SUPT4H1	4	0.4706	0.61393	0.998639	11692	1	1.0257	0.0077356	0.02643	0.96843	517	2	1.0257
ZWILCH	4	0.25096	0.3968	0.995512	7584	1	0.80444	0.0077493	0.026479	0.96843	518	3	0.80444
SLC2A2	4	0.7497	0.76292	1	14551	1	0.76424	0.0077605	0.026516	0.96843	519	3	0.76424
PDCD11	4	0.99223	0.99229	1	18929	0	1.0648	0.0077728	0.026555	0.96843	520	4	1.0648
RPL31	4	0.30937	0.45527	0.995512	8676	1	0.58584	0.0077863	0.026596	0.96843	521	3	0.58584
GFPT2	4	0.30689	0.45276	0.995512	8633	1	0.52208	0.0077995	0.026636	0.96843	522	2	0.52208
SND1	4	0.98963	0.98965	1	18871	0	0.61385	0.0078048	0.026651	0.96843	523	4	0.61385
HIST1H2AH	4	0.15184	0.29729	0.987015	5732	1	0.15103	0.0078379	0.026757	0.96843	524	2	0.15103
MAMSTR	4	0.99215	0.9922	1	18928	0	0.30152	0.0078505	0.026796	0.96843	525	4	0.30152
SPATA3	4	0.99211	0.99217	1	18927	0	0.38149	0.0078875	0.026915	0.96843	526	4	0.38149
UNKL	4	0.099279	0.21411	0.987009	4080	3	-0.59469	0.0078895	0.02692	0.96843	527	1	-0.59469
PIGG	4	0.99209	0.99216	1	18926	0	0.61164	0.0079054	0.02697	0.96843	528	4	0.61164
COL25A1	4	0.83206	0.83149	1	15821	1	0.76997	0.0079388	0.027079	0.96843	529	3	0.76997
SPG21	4	0.11094	0.23467	0.987009	4480	3	-0.42835	0.0079411	0.027084	0.96843	530	1	-0.42835
OR10A3	4	0.99206	0.99212	1	18925	0	0.48466	0.0079412	0.027084	0.96843	531	4	0.48466
EGLN3	4	0.094044	0.20471	0.987009	3896	2	-0.21323	0.0079926	0.027249	0.96843	532	2	-0.21323
TAS2R39	4	0.992	0.99206	1	18923	0	0.46456	0.0080007	0.027276	0.96843	533	4	0.46456
NPTX1	4	0.33823	0.48432	0.995512	9257	1	0.87323	0.0080089	0.027295	0.96843	534	3	0.87323
SMIM1	4	0.96288	0.96281	1	18351	0	0.75487	0.0080251	0.02734	0.96843	535	3	0.75487
TAF1C	4	0.15605	0.30151	0.987015	5808	1	0.71385	0.0080252	0.02734	0.96843	536	3	0.71385
PGAM2	4	0.99197	0.99203	1	18922	0	0.64319	0.0080341	0.027365	0.96843	537	4	0.64319
TNS4	4	0.81872	0.81899	1	15575	1	0.59123	0.0080344	0.027365	0.96843	538	3	0.59123
REG4	4	0.97739	0.97743	1	18636	0	0.44851	0.0080442	0.027398	0.96843	539	3	0.44851
TIMP4	4	0.14743	0.29283	0.987009	5649	1	0.61939	0.0080522	0.027421	0.96843	540	3	0.61939
PNO1	4	0.99195	0.99201	1	18921	0	0.55736	0.008055	0.027432	0.96843	541	4	0.55736
PCDHGC3	4	0.58427	0.66487	1	12666	1	0.50743	0.0080739	0.027492	0.96843	542	3	0.50743
KIAA1407	4	0.99187	0.99194	1	18920	0	0.3166	0.008132	0.027682	0.96843	543	4	0.3166
ZNF780B	4	0.96552	0.96546	1	18398	0	0.61405	0.0081341	0.027693	0.96843	544	3	0.61405
SIAH2	4	0.46308	0.61051	0.998639	11622	2	0.16566	0.0081474	0.027734	0.96843	545	2	0.16566
SDHC	4	0.99185	0.99192	1	18919	0	0.6403	0.0081489	0.027737	0.96843	546	4	0.6403
RWDD2B	4	0.99133	0.99138	1	18911	0	0.7214	0.008155	0.027759	0.96843	547	4	0.7214
ULK2	4	0.80885	0.81011	1	15406	1	0.46149	0.0081718	0.027817	0.96843	548	2	0.46149
MOSPD1	4	0.13489	0.2759	0.987009	5310	1	0.36615	0.0082374	0.028029	0.973702	549	2	0.36615
RPLP2	4	0.78406	0.78917	1	15017	1	1.4269	0.0082505	0.02807	0.973702	550	3	1.4269
PGLYRP4	4	0.23206	0.37798	0.995512	7242	1	0.70151	0.0082932	0.028214	0.974126	551	3	0.70151
SMPX	4	0.9802	0.98026	1	18684	0	0.78013	0.0083097	0.028262	0.974126	552	3	0.78013
PRMT5	4	0.83732	0.83664	1	15937	1	0.23595	0.0083536	0.028402	0.974126	553	2	0.23595
SLC8A1	4	0.39959	0.54644	0.997791	10433	1	0.68012	0.0083783	0.028482	0.974126	554	3	0.68012
MGAM2	4	0.99161	0.99167	1	18918	0	0.40426	0.0083922	0.028521	0.974126	555	4	0.40426
IL17A	4	0.96804	0.96799	1	18446	0	0.54289	0.008402	0.028551	0.974126	556	3	0.54289
SUCLA2	4	0.26495	0.41082	0.995512	7858	2	-0.24619	0.0084052	0.028563	0.974126	557	1	-0.24619
SKIV2L2	4	0.014937	0.048839	0.975453	941	2	0.72531	0.0084191	0.028606	0.974126	558	2	0.72531
PJA1	4	0.99156	0.99161	1	18917	0	0.55816	0.0084398	0.028678	0.974126	559	4	0.55816
FEV	4	0.924	0.92385	1	17599	0	0.59352	0.0084472	0.028695	0.974126	560	3	0.59352
KEAP1	4	0.98923	0.98927	1	18863	0	0.3974	0.008452	0.02871	0.974126	561	4	0.3974
TMEM178A	4	0.0039118	0.013806	0.96379	271	2	-0.49686	0.0084567	0.028724	0.974126	562	1	-0.49686
LARS	4	0.96612	0.96607	1	18409	0	1.4278	0.0084634	0.028749	0.974126	563	3	1.4278
KCNT1	4	0.9915	0.99155	1	18915	0	0.33628	0.0085035	0.028873	0.974129	564	4	0.33628
CLDN11	4	0.87514	0.87469	1	16668	0	0.5527	0.0085134	0.0289	0.974129	565	3	0.5527
EXOC6B	4	0.18754	0.3332	0.993272	6398	2	-0.23476	0.0085599	0.029051	0.974129	566	1	-0.23476
PALMD	4	0.99144	0.99149	1	18913	0	0.38913	0.0085633	0.029062	0.974129	567	4	0.38913
TMEM102	4	0.99138	0.99143	1	18912	0	0.26833	0.008616	0.029217	0.974129	568	4	0.26833
SCG5	4	0.65262	0.70093	1	13346	1	0.58835	0.0086473	0.029326	0.974129	569	2	0.58835
SORCS2	4	0.99132	0.99138	1	18910	0	0.70127	0.0086778	0.029418	0.974129	570	4	0.70127
CXorf49	4	0.99131	0.99137	1	18909	0	0.79526	0.0086851	0.029436	0.974129	571	4	0.79526
PLEKHG6	4	0.38784	0.53449	0.997026	10224	2	0.17931	0.0087145	0.029531	0.974129	572	2	0.17931
TRIM60	4	0.80224	0.80434	1	15314	1	0.32788	0.0087372	0.029611	0.974129	573	2	0.32788
KIAA2026	4	0.43559	0.58279	0.997791	11125	1	0.8044	0.0087387	0.029616	0.974129	574	3	0.8044
TBC1D3B	4	0.99124	0.99129	1	18908	0	0.5135	0.0087592	0.029674	0.974129	575	4	0.5135
ROCK1	4	0.16986	0.31539	0.989125	6079	2	-0.3006	0.0087661	0.029695	0.974129	576	1	-0.3006
GRIK5	4	0.99123	0.99128	1	18907	0	0.45703	0.008774	0.029727	0.974129	577	4	0.45703
MILR1	4	0.92133	0.92113	1	17544	0	0.69425	0.0087752	0.029729	0.974129	578	3	0.69425
TMOD1	4	0.22532	0.37118	0.995371	7116	1	0.78275	0.0087972	0.029787	0.974129	579	3	0.78275
DIAPH2	4	0.30992	0.45584	0.995512	8690	1	0.5898	0.0088332	0.0299	0.974129	580	3	0.5898
LOC645382	4	0.75252	0.76502	1	14589	1	0.3689	0.0088445	0.029942	0.974129	581	2	0.3689
PDCD7	4	0.99114	0.99119	1	18905	0	1.1168	0.0088636	0.030003	0.974129	582	4	1.1168
FAM222A	4	0.23974	0.38559	0.995512	7383	1	0.21333	0.0088692	0.030022	0.974129	583	2	0.21333
TBCA	4	0.98539	0.98538	1	18788	0	0.87629	0.0088856	0.030077	0.974129	584	4	0.87629
BCS1L	4	0.42976	0.57699	0.997791	11004	1	1.0331	0.0089207	0.030177	0.974129	585	2	1.0331
GPR63	4	0.70867	0.73472	1	14017	1	0.89985	0.0089225	0.030179	0.974129	586	3	0.89985
SRFBP1	4	0.99107	0.99112	1	18904	0	0.72165	0.0089283	0.030203	0.974129	587	4	0.72165
TRIM25	4	0.97937	0.97941	1	18672	0	0.73452	0.0089299	0.03021	0.974129	588	3	0.73452
ZNF664	4	0.98711	0.98714	1	18821	0	0.84785	0.0089349	0.030223	0.974129	589	4	0.84785
PAPOLA	4	0.99103	0.99108	1	18903	0	0.58872	0.0089736	0.03035	0.976073	590	4	0.58872
PPIL3	4	0.67305	0.71281	1	13587	1	0.79722	0.0090209	0.030497	0.976073	591	2	0.79722
LRR1	4	0.16493	0.31043	0.987015	5991	1	-0.24786	0.0090238	0.030506	0.976073	592	1	-0.24786
TIE1	4	0.99094	0.99099	1	18901	0	0.66128	0.0090632	0.03064	0.976073	593	4	0.66128
EXD1	4	0.69419	0.72562	1	13848	1	0.455	0.0090753	0.030679	0.976073	594	3	0.455
IL18	4	0.93412	0.93396	1	17795	0	0.63621	0.0090781	0.030685	0.976073	595	3	0.63621
FANK1	4	0.99088	0.99093	1	18900	0	0.403	0.0091166	0.030796	0.976073	596	4	0.403
PLXDC1	4	0.41472	0.56168	0.997791	10717	2	-0.1034	0.0091268	0.030829	0.976073	597	1	-0.1034
CCL15	4	0.79134	0.7951	1	15138	1	0.70784	0.0091528	0.030911	0.976073	598	3	0.70784
HBD	4	0.51121	0.63097	0.998639	12026	1	0.21856	0.0091784	0.030996	0.976073	599	2	0.21856
CCDC61	4	0.99081	0.99087	1	18897	0	0.51034	0.0091919	0.031038	0.976073	600	4	0.51034
MAGEA9B	4	0.95262	0.95249	1	18153	0	0.67378	0.0091991	0.031064	0.976073	601	3	0.67378
PLEK	4	0.99079	0.99084	1	18896	0	0.4226	0.0092119	0.031103	0.976073	602	4	0.4226
CEP83	4	0.96257	0.96251	1	18343	0	0.70298	0.0092142	0.031112	0.976073	603	3	0.70298
MTMR14	4	0.44543	0.59269	0.998449	11304	1	0.85438	0.0092162	0.03112	0.976073	604	3	0.85438
ZNF763	4	0.25092	0.39676	0.995512	7583	2	-0.231	0.0092299	0.031166	0.976073	605	1	-0.231
FAM83A	4	0.99074	0.99079	1	18895	0	0.59353	0.0092583	0.031254	0.976073	606	4	0.59353
LINGO2	4	0.46714	0.61257	0.998639	11662	1	0.49489	0.0092798	0.031318	0.976073	607	2	0.49489
SLC50A1	4	0.99069	0.99073	1	18894	0	0.79136	0.0093079	0.031404	0.976073	608	4	0.79136
SPP1	4	0.10476	0.22378	0.987009	4272	2	0.26647	0.0093146	0.03143	0.976073	609	2	0.26647
INPP5K	4	0.84539	0.84474	1	16110	0	0.37399	0.0093786	0.031628	0.976073	610	2	0.37399
S100A9	4	0.93694	0.93688	1	17854	0	0.70669	0.0093844	0.031648	0.976073	611	2	0.70669
LONRF3	4	0.81937	0.81959	1	15586	1	0.70966	0.0093845	0.031648	0.976073	612	3	0.70966
RTN1	4	0.99061	0.99064	1	18893	0	0.52993	0.0093859	0.031653	0.976073	613	4	0.52993
KHDC3L	4	0.9906	0.99063	1	18892	0	0.57728	0.0093953	0.031685	0.976073	614	4	0.57728
LCN9	4	0.98987	0.98988	1	18877	0	0.62381	0.0094274	0.031777	0.976073	615	4	0.62381
KDM3A	4	0.99053	0.99056	1	18891	0	0.44352	0.0094691	0.031897	0.976073	616	4	0.44352
UGT1A9	4	0.99052	0.99055	1	18890	0	0.26755	0.0094817	0.031928	0.976073	617	4	0.26755
CRYGS	4	0.36096	0.50732	0.995512	9679	1	0.63918	0.0094875	0.031948	0.976073	618	2	0.63918
LOC101928436	4	0.61617	0.68125	1	12955	1	0.69194	0.0095017	0.03199	0.976073	619	3	0.69194
OR2B6	4	0.99046	0.99049	1	18888	0	0.6028	0.0095355	0.032092	0.976073	620	4	0.6028
TRIB1	4	0.81044	0.81152	1	15425	1	0.4169	0.009539	0.032106	0.976073	621	3	0.4169
CDR2L	4	0.93574	0.93563	1	17822	0	0.74778	0.0095635	0.032191	0.976073	622	3	0.74778
OTUB1	4	0.96508	0.96503	1	18391	0	0.74638	0.009597	0.032284	0.976073	623	3	0.74638
KRTAP20-2	4	0.9904	0.99043	1	18887	0	0.50733	0.0095974	0.032284	0.976073	624	4	0.50733
ZYG11A	4	0.70497	0.73232	1	13965	1	0.54164	0.0096151	0.032344	0.976073	625	3	0.54164
CLCN5	4	0.99037	0.9904	1	18886	0	0.81643	0.009626	0.032381	0.976073	626	4	0.81643
NDUFAF2	4	0.99037	0.9904	1	18885	0	0.40248	0.0096308	0.0324	0.976073	627	4	0.40248
SPIN3	4	0.99037	0.9904	1	18884	0	0.59638	0.0096324	0.032404	0.976073	628	4	0.59638
SFT2D3	4	0.54327	0.64525	0.998639	12303	1	0.55214	0.0096421	0.032434	0.976073	629	3	0.55214
RBM47	4	0.58545	0.66548	1	12675	1	0.24355	0.0096936	0.032607	0.976073	630	2	0.24355
USP34	4	0.9903	0.99032	1	18883	0	0.66834	0.009698	0.032619	0.976073	631	4	0.66834
PTGIR	4	0.9903	0.99032	1	18882	0	0.48774	0.0096996	0.032625	0.976073	632	4	0.48774
MAPK12	4	0.59055	0.66807	1	12726	1	0.73617	0.0097072	0.032658	0.976073	633	3	0.73617
MAPK8IP2	4	0.99026	0.99028	1	18881	0	0.48557	0.0097365	0.03276	0.976073	634	4	0.48557
TFF3	4	0.96571	0.96566	1	18402	0	0.53781	0.0097428	0.032781	0.976073	635	3	0.53781
TMC7	4	0.4192	0.56621	0.997791	10791	1	0.094514	0.0097451	0.032786	0.976073	636	2	0.094514
OCM	4	0.30052	0.44643	0.995512	8522	1	0.63627	0.0097966	0.03295	0.97942	637	3	0.63627
ZNF430	4	0.36433	0.51069	0.995512	9750	1	0.52312	0.0098259	0.033042	0.979748	638	2	0.52312
WSB2	4	0.99015	0.99016	1	18880	0	0.66237	0.0098528	0.033126	0.979748	639	4	0.66237
FOXD3	4	0.98845	0.98849	1	18847	0	0.65442	0.0098683	0.03318	0.979748	640	4	0.65442
SF3B1	4	0.99011	0.99013	1	18879	0	0.4805	0.0098853	0.033226	0.979748	641	4	0.4805
CDAN1	4	0.026384	0.075322	0.975453	1465	3	-0.50053	0.0098996	0.033268	0.979748	642	1	-0.50053
C19orf52	4	0.026659	0.07588	0.975453	1475	3	-2.1474	0.0099511	0.033418	0.982658	643	1	-2.1474
DCAF13	4	0.022049	0.066317	0.975453	1276	1	0.53658	0.0099812	0.033522	0.984175	644	2	0.53658
CASP3	4	0.90147	0.90111	1	17147	0	0.7177	0.010003	0.033584	0.984488	645	2	0.7177
C8orf76	4	0.98991	0.98993	1	18878	0	0.34884	0.010089	0.033821	0.989019	646	4	0.34884
CLLU1OS	4	0.34377	0.48998	0.995512	9359	1	0.56242	0.010106	0.033879	0.989019	647	3	0.56242
NCR3	4	0.84759	0.84697	1	16155	0	0.49084	0.010118	0.033917	0.989019	648	3	0.49084
SFT2D1	4	0.55912	0.65266	0.998639	12458	1	0.6068	0.010186	0.034138	0.989019	649	3	0.6068
GAS2L1	4	0.9898	0.98982	1	18876	0	0.5282	0.010201	0.034184	0.989019	650	4	0.5282
CARM1	4	0.83582	0.83518	1	15903	1	0.53242	0.010204	0.034192	0.989019	651	3	0.53242
ZNF497	4	0.98979	0.98981	1	18875	0	0.28731	0.010208	0.034201	0.989019	652	4	0.28731
CBR3	4	0.12643	0.26138	0.987009	5030	1	0.09753	0.010209	0.034202	0.989019	653	2	0.09753
USP25	4	0.94256	0.94247	1	17953	0	0.5879	0.010216	0.034226	0.989019	654	3	0.5879
DEFA5	4	0.93793	0.93788	1	17873	0	0.12559	0.01026	0.034369	0.989019	655	2	0.12559
EHBP1	4	0.93666	0.93658	1	17846	0	0.57594	0.010295	0.034487	0.989019	656	3	0.57594
ST8SIA4	4	0.98969	0.98971	1	18874	0	0.63917	0.01031	0.03454	0.989019	657	4	0.63917
HAMP	4	0.90869	0.90844	1	17286	0	0.087719	0.010312	0.034543	0.989019	658	1	0.087719
ZNF578	4	0.98967	0.9897	1	18873	0	0.41084	0.010327	0.034591	0.989019	659	4	0.41084
CDH6	4	0.98966	0.98968	1	18872	0	0.48937	0.010344	0.034637	0.989019	660	4	0.48937
GSK3B	4	0.63137	0.68932	1	13125	1	0.41086	0.01035	0.034659	0.989019	661	2	0.41086
HERC2	4	0.9282	0.92799	1	17690	0	0.80798	0.010362	0.034698	0.989019	662	3	0.80798
EEF2	3	0.9445	0.94469	1	17989	0	0.60757	0.010374	0.027779	0.96843	663	2	0.60757
C7orf31	4	0.9889	0.98895	1	18854	0	0.70023	0.010393	0.034792	0.989019	664	4	0.70023
ORAI3	4	0.98959	0.98962	1	18869	0	0.39244	0.010409	0.034846	0.989019	665	4	0.39244
FST	4	0.23242	0.37831	0.995512	7250	2	-0.23183	0.010415	0.03486	0.989019	666	1	-0.23183
PHLDB2	4	0.085801	0.18976	0.987009	3620	2	0.23134	0.010448	0.034961	0.989019	667	2	0.23134
DDB2	4	0.98954	0.98957	1	18868	0	0.45562	0.010464	0.035017	0.989019	668	4	0.45562
MTTP	4	0.78987	0.79389	1	15112	1	0.55931	0.010472	0.035052	0.989019	669	3	0.55931
MED13	4	0.80064	0.80299	1	15294	1	0.93096	0.01051	0.035161	0.989019	670	3	0.93096
CCL3L3	4	0.41982	0.56683	0.997791	10806	2	-0.15993	0.010517	0.035184	0.989019	671	1	-0.15993
PNPLA8	4	0.29778	0.44363	0.995512	8464	1	0.40136	0.010528	0.035217	0.989019	672	2	0.40136
IFT88	4	0.98946	0.98949	1	18867	0	0.48627	0.010544	0.035261	0.989019	673	4	0.48627
KIF3A	4	0.88473	0.88431	1	16851	0	0.66765	0.010551	0.035289	0.989019	674	3	0.66765
RANBP2	4	0.46588	0.61205	0.998639	11650	1	0.8865	0.010552	0.035291	0.989019	675	2	0.8865
MRPL36	4	0.71211	0.73691	1	14066	1	0.48138	0.010569	0.035338	0.989019	676	2	0.48138
TMCC1	4	0.27375	0.41961	0.995512	8014	1	0.64984	0.010571	0.035342	0.989019	677	3	0.64984
SUN5	4	0.83336	0.83276	1	15852	1	0.63349	0.010595	0.035427	0.989947	678	3	0.63349
NUP214	4	0.98938	0.98942	1	18865	0	0.55973	0.010616	0.035503	0.990481	679	4	0.55973
RPS23	4	0.98937	0.9894	1	18864	0	0.54792	0.010635	0.03556	0.990481	680	4	0.54792
PRRT3	4	0.91429	0.91406	1	17409	0	0.67622	0.010651	0.035613	0.990481	681	3	0.67622
SRA1	4	0.37543	0.52197	0.995512	9999	2	0.1162	0.010672	0.035671	0.990481	682	2	0.1162
POLR2A	4	0.62629	0.68665	1	13068	1	-0.098527	0.010723	0.035835	0.990481	683	1	-0.098527
ZNF777	4	0.87799	0.87756	1	16726	0	0.58981	0.010739	0.035886	0.990481	684	3	0.58981
LDOC1	3	0.98923	0.98935	1	18862	0	0.3122	0.010773	0.028796	0.974126	685	3	0.3122
POM121L12	4	0.9513	0.95122	1	18122	0	0.21679	0.010775	0.035991	0.990481	686	2	0.21679
XCL1	4	0.30598	0.45183	0.995512	8613	1	0.96558	0.0108	0.036083	0.990481	687	3	0.96558
IFNA17	4	0.16502	0.31053	0.987015	5993	1	0.67083	0.010818	0.036132	0.990481	688	2	0.67083
SLFN5	4	0.11886	0.24835	0.987009	4767	1	0.26694	0.010826	0.036156	0.990481	689	2	0.26694
NEXN	4	0.98916	0.9892	1	18861	0	0.24486	0.010839	0.036196	0.990481	690	4	0.24486
EML3	4	0.98914	0.98918	1	18860	0	0.266	0.010858	0.036258	0.990481	691	4	0.266
C11orf31	4	0.13879	0.28251	0.987009	5445	1	0.16095	0.010878	0.036321	0.990481	692	2	0.16095
RAI2	4	0.18148	0.32715	0.992785	6283	1	0.55071	0.010906	0.036409	0.990481	693	3	0.55071
PRR15L	4	0.98908	0.98913	1	18859	0	0.45401	0.010919	0.036453	0.990481	694	4	0.45401
LIG3	4	0.23657	0.38246	0.995512	7330	1	0.56636	0.010929	0.036485	0.990481	695	3	0.56636
OPALIN	4	0.98907	0.98912	1	18858	0	0.73969	0.010933	0.036498	0.990481	696	4	0.73969
DDX19A	4	0.24404	0.38989	0.995512	7458	1	0.54356	0.010956	0.036557	0.990481	697	3	0.54356
C17orf70	4	0.84432	0.84366	1	16083	0	0.64159	0.010957	0.036564	0.990481	698	3	0.64159
IRF2BP2	4	0.094267	0.20512	0.987009	3903	2	-0.69512	0.010981	0.03664	0.990481	699	1	-0.69512
RAET1E	4	0.5092	0.63015	0.998639	12006	1	0.71319	0.010985	0.036655	0.990481	700	3	0.71319
QRFP	4	0.32151	0.46739	0.995512	8921	1	0.68004	0.011022	0.036768	0.990481	701	3	0.68004
OGT	4	0.83842	0.83773	1	15957	0	0.94756	0.011031	0.0368	0.990481	702	2	0.94756
SYBU	4	0.98894	0.98899	1	18857	0	0.38527	0.011064	0.036902	0.990481	703	4	0.38527
CBX5	4	0.98893	0.98899	1	18856	0	0.56029	0.011067	0.036917	0.990481	704	4	0.56029
ABCB8	4	0.98892	0.98897	1	18855	0	0.6419	0.011081	0.036964	0.990481	705	4	0.6419
CCDC169	4	0.96206	0.96197	1	18332	0	0.59016	0.011115	0.037084	0.990481	706	3	0.59016
WDR81	4	0.91424	0.91401	1	17408	0	0.59666	0.011127	0.037118	0.990481	707	3	0.59666
C5orf45	4	0.64189	0.69504	1	13238	1	0.38351	0.011132	0.03713	0.990481	708	2	0.38351
MRRF	4	0.98887	0.98892	1	18853	0	0.64805	0.011133	0.037135	0.990481	709	4	0.64805
CASC10	4	0.10127	0.21766	0.987009	4159	2	0.23937	0.011135	0.037143	0.990481	710	2	0.23937
DMRTC2	4	0.94661	0.94657	1	18022	0	0.47261	0.011175	0.037263	0.990481	711	3	0.47261
ACTL7A	4	0.4235	0.57057	0.997791	10875	1	0.43053	0.011187	0.037299	0.990481	712	3	0.43053
SPCS3	4	0.9888	0.98885	1	18852	0	0.54827	0.011202	0.037349	0.990481	713	4	0.54827
MTHFD2	4	0.67017	0.71108	1	13549	1	0.36196	0.01122	0.037401	0.990481	714	2	0.36196
SLC47A1	4	0.72753	0.74732	1	14266	1	0.89268	0.011229	0.037424	0.990481	715	3	0.89268
SLC25A33	4	0.52424	0.63674	0.998639	12131	1	0.44285	0.011238	0.037441	0.990481	716	3	0.44285
NDUFS2	4	0.67197	0.71216	1	13572	1	0.26995	0.011289	0.037613	0.990481	717	2	0.26995
NKAIN4	3	0.90374	0.9038	1	17195	0	0.049255	0.011301	0.030116	0.974129	718	1	0.049255
CHTOP	4	0.98785	0.98788	1	18836	0	0.50645	0.011324	0.037714	0.990481	719	4	0.50645
DUSP19	3	0.052463	0.12225	0.987009	2440	2	-0.79599	0.01134	0.030215	0.974129	720	1	-0.79599
MT1B	4	0.043857	0.11046	0.981219	2146	2	0.40815	0.011341	0.037765	0.990481	721	2	0.40815
IRG1	4	0.81334	0.81416	1	15488	1	0.57731	0.01135	0.037794	0.990481	722	3	0.57731
TRAPPC12	4	0.98858	0.98863	1	18850	0	0.36794	0.011416	0.037987	0.990481	723	4	0.36794
ADH7	4	0.98856	0.9886	1	18849	0	0.5204	0.011444	0.038072	0.990481	724	4	0.5204
LRP5	4	0.25246	0.39832	0.995512	7610	1	0.48002	0.011444	0.038072	0.990481	725	3	0.48002
ACKR3	4	0.9482	0.94816	1	18059	0	0.46406	0.011465	0.038138	0.990481	726	3	0.46406
ILDR1	4	0.97157	0.97155	1	18514	0	0.5372	0.011474	0.038163	0.990481	727	3	0.5372
SPACA5	4	0.068304	0.15736	0.987009	3023	2	-0.05196	0.011495	0.038225	0.990481	728	1	-0.05196
TRAF3IP1	3	0.9885	0.98864	1	18848	0	0.64185	0.011496	0.030593	0.976073	729	3	0.64185
ABHD15	4	0.70774	0.73412	1	14012	1	0.52022	0.011526	0.038332	0.990481	730	2	0.52022
HSD11B1L	4	0.5378	0.64276	0.998639	12244	1	1.0063	0.011547	0.038401	0.990481	731	3	1.0063
LILRA6	4	0.86563	0.8652	1	16493	0	0.66149	0.011567	0.038454	0.990481	732	3	0.66149
EDA	4	0.35368	0.50001	0.995512	9538	2	0.2748	0.011584	0.038501	0.990481	733	2	0.2748
POLR1E	4	0.55186	0.64924	0.998639	12382	1	0.080127	0.011598	0.038547	0.990481	734	1	0.080127
FAIM2	4	0.42042	0.56744	0.997791	10820	2	-0.22394	0.01165	0.038697	0.990481	735	1	-0.22394
RAD9B	4	0.98832	0.98834	1	18846	0	0.91352	0.011679	0.038778	0.990481	736	4	0.91352
PRPF19	4	0.7817	0.78726	1	14981	1	0.078643	0.011701	0.038848	0.990481	737	1	0.078643
LIPT2	4	0.98828	0.9883	1	18844	0	0.59207	0.011718	0.038893	0.990481	738	4	0.59207
FDXR	4	0.98827	0.98829	1	18843	0	0.52743	0.011731	0.03893	0.990481	739	4	0.52743
EFNA2	4	0.72587	0.74618	1	14241	1	0.47483	0.011745	0.038975	0.990481	740	3	0.47483
CLEC4F	4	0.12869	0.26531	0.987009	5107	3	-0.43033	0.011752	0.039005	0.990481	741	1	-0.43033
EBAG9	4	0.91525	0.91504	1	17428	0	1.1258	0.011758	0.039018	0.990481	742	3	1.1258
SRP68	4	0.13712	0.27966	0.987009	5391	2	0.079583	0.011804	0.039168	0.990481	743	2	0.079583
SEMA4A	4	0.75765	0.76872	1	14666	1	0.92083	0.011807	0.039176	0.990481	744	3	0.92083
STAMBPL1	4	0.62497	0.68596	1	13054	1	0.73914	0.01181	0.039186	0.990481	745	3	0.73914
GRAMD1B	4	0.86017	0.8597	1	16386	0	0.45702	0.011855	0.039325	0.990481	746	3	0.45702
OR10K1	4	0.97192	0.97189	1	18524	0	0.50024	0.011896	0.039442	0.990481	747	3	0.50024
CEP164	4	0.04215	0.10704	0.97787	2087	2	-0.22416	0.011907	0.039478	0.990481	748	1	-0.22416
RPN2	4	0.27142	0.41725	0.995512	7966	1	1.168	0.011907	0.039481	0.990481	749	3	1.168
ZPBP2	4	0.67287	0.7127	1	13586	1	0.66777	0.01194	0.03958	0.990481	750	2	0.66777
GXYLT2	4	0.86287	0.86243	1	16442	0	0.38835	0.011966	0.039656	0.990481	751	2	0.38835
USP28	4	0.98802	0.98804	1	18841	0	0.54129	0.011981	0.039707	0.990481	752	4	0.54129
KCNK13	4	0.50226	0.6272	0.998639	11951	1	0.46636	0.011999	0.039763	0.990481	753	3	0.46636
BRK1	4	0.74409	0.75884	1	14469	1	-0.081947	0.01201	0.039795	0.990481	754	1	-0.081947
DMC1	4	0.98798	0.98801	1	18840	0	0.53079	0.012021	0.039834	0.990481	755	4	0.53079
NT5E	4	0.94802	0.94798	1	18055	0	0.61867	0.01205	0.039914	0.990481	756	3	0.61867
SLAMF1	4	0.019904	0.061855	0.975453	1200	1	0.020571	0.012061	0.039944	0.990481	757	1	0.020571
LSS	4	0.98794	0.98796	1	18839	0	0.47588	0.012064	0.039954	0.990481	758	4	0.47588
OR8B2	4	0.98792	0.98795	1	18838	0	0.26017	0.012075	0.039987	0.990481	759	4	0.26017
HTRA3	4	0.98792	0.98794	1	18837	0	0.32137	0.012083	0.04001	0.990481	760	4	0.32137
TNFRSF13B	4	0.057679	0.13719	0.987009	2627	1	0.68417	0.01209	0.040037	0.990481	761	3	0.68417
BLOC1S5	4	0.28172	0.42761	0.995512	8151	1	0.5183	0.012117	0.040118	0.990481	762	3	0.5183
RPS27L	4	0.9239	0.92376	1	17598	0	0.78444	0.012136	0.040184	0.990481	763	3	0.78444
MEX3B	4	0.59344	0.66954	1	12750	1	0.68615	0.012156	0.040242	0.990481	764	2	0.68615
PCDHA8	4	0.66924	0.71054	1	13532	1	-0.00035356	0.012164	0.040267	0.990481	765	1	-0.00035356
ZNF512B	4	0.98782	0.98785	1	18835	0	0.72389	0.012178	0.040312	0.990481	766	4	0.72389
CLIC3	4	0.22257	0.36844	0.995371	7061	1	0.61664	0.012209	0.040408	0.990481	767	3	0.61664
SMYD2	4	0.34108	0.48725	0.995512	9313	2	-0.3047	0.012215	0.040425	0.990481	768	1	-0.3047
CHD1L	4	0.073068	0.16632	0.987009	3191	3	-0.41366	0.012267	0.040585	0.990481	769	1	-0.41366
AFAP1L2	4	0.98772	0.98774	1	18834	0	0.61611	0.012279	0.040617	0.990481	770	4	0.61611
LYZL4	4	0.98772	0.98774	1	18833	0	0.21658	0.012285	0.040639	0.990481	771	4	0.21658
ANGPTL5	4	0.69363	0.72526	1	13839	1	0.13306	0.012318	0.040732	0.990481	772	1	0.13306
RPL23	3	0.94127	0.94143	1	17936	0	0.94305	0.012333	0.032673	0.976073	773	2	0.94305
ORC3	4	0.98766	0.98768	1	18832	0	0.67891	0.012342	0.040814	0.990481	774	4	0.67891
CD34	4	0.96273	0.96267	1	18347	0	0.66401	0.012348	0.040833	0.990481	775	3	0.66401
CHAF1A	4	0.96548	0.96542	1	18397	0	0.90986	0.012409	0.041009	0.990481	776	3	0.90986
POLR3GL	4	0.97441	0.97435	1	18575	0	0.41418	0.012421	0.041037	0.990481	777	3	0.41418
TFB2M	4	0.98757	0.9876	1	18831	0	0.51916	0.012431	0.041068	0.990481	778	4	0.51916
RRS1	4	0.65764	0.70383	1	13390	1	0.25175	0.012472	0.041193	0.990481	779	2	0.25175
GPR180	4	0.74603	0.76024	1	14497	1	0.82537	0.012473	0.041198	0.990481	780	3	0.82537
ZASP	4	0.48963	0.6219	0.998639	11846	1	0.59628	0.0125	0.041291	0.990481	781	3	0.59628
ARL14EP	4	0.9875	0.98753	1	18829	0	0.43084	0.0125	0.041292	0.990481	782	4	0.43084
FOLR2	4	0.15998	0.30544	0.987015	5892	1	0.33342	0.012507	0.041311	0.990481	783	2	0.33342
TUB	4	0.026583	0.075714	0.975453	1474	2	-0.22331	0.012524	0.041359	0.990481	784	1	-0.22331
SEPTIN14	4	0.94835	0.94831	1	18060	0	0.51403	0.01255	0.04144	0.990481	785	3	0.51403
XKR6	4	0.98745	0.98748	1	18828	0	0.36653	0.012555	0.041454	0.990481	786	4	0.36653
MYH11	3	0.98742	0.98757	1	18827	0	0.59779	0.012579	0.033267	0.979748	787	3	0.59779
ZNF598	4	0.98742	0.98746	1	18826	0	0.35356	0.01258	0.041533	0.990481	788	4	0.35356
MAP3K6	4	0.77967	0.78562	1	14950	1	0.59972	0.012607	0.041614	0.990481	789	2	0.59972
OR2T12	4	0.98739	0.98741	1	18825	0	0.43983	0.012613	0.041641	0.990481	790	4	0.43983
NUPR1L	4	0.88063	0.88015	1	16776	0	0.9536	0.012623	0.041667	0.990481	791	3	0.9536
ZP2	4	0.98734	0.98737	1	18824	0	0.28636	0.012658	0.041788	0.990481	792	4	0.28636
NDUFB11	4	0.18708	0.33276	0.993272	6387	2	-0.14954	0.012678	0.041846	0.990481	793	2	-0.14954
SIT1	4	0.25071	0.39655	0.995512	7576	1	0.63481	0.012694	0.041894	0.990481	794	3	0.63481
GALNT2	4	0.97771	0.97775	1	18640	0	0.77005	0.012701	0.041921	0.990481	795	3	0.77005
KRTAP10-9	4	0.71782	0.74071	1	14131	1	0.46111	0.012728	0.042006	0.990481	796	3	0.46111
CD28	4	0.85698	0.8565	1	16335	0	0.65165	0.012729	0.042008	0.990481	797	3	0.65165
NUDC	4	0.26786	0.41368	0.995512	7903	1	1.1722	0.012741	0.042035	0.990481	798	3	1.1722
CTLA4	4	0.98724	0.98726	1	18823	0	0.39118	0.012764	0.042104	0.990481	799	4	0.39118
MTRNR2L5	4	0.68032	0.71713	1	13682	1	0.6571	0.012769	0.04212	0.990481	800	3	0.6571
TMEM26	4	0.98723	0.98726	1	18822	0	0.25158	0.012774	0.042138	0.990481	801	4	0.25158
LRRC18	4	0.56985	0.6578	0.999461	12551	1	0.54138	0.012781	0.042161	0.990481	802	2	0.54138
CNOT11	4	0.21403	0.35993	0.993689	6906	1	0.58198	0.012818	0.042281	0.990481	803	3	0.58198
HTR7	4	0.44007	0.58732	0.997791	11218	1	0.45421	0.012828	0.042313	0.990481	804	2	0.45421
FSHB	4	0.93923	0.93919	1	17900	0	0.42844	0.012862	0.042418	0.990481	805	3	0.42844
KCNK5	4	0.97164	0.9716	1	18519	0	0.64015	0.012877	0.042462	0.990481	806	3	0.64015
MRGPRD	4	0.92468	0.92449	1	17611	0	0.39546	0.012883	0.042481	0.990481	807	2	0.39546
SLC26A3	4	0.51181	0.63122	0.998639	12033	1	0.2791	0.012916	0.042577	0.990481	808	2	0.2791
CKM	4	0.98707	0.98709	1	18820	0	0.57227	0.012931	0.042627	0.990481	809	4	0.57227
TMEM99	4	0.059564	0.14081	0.987009	2700	1	0.43652	0.012935	0.042639	0.990481	810	3	0.43652
CHST13	4	0.95051	0.95045	1	18101	0	0.49787	0.012974	0.042767	0.990481	811	3	0.49787
ZNF646	4	0.92187	0.92168	1	17558	0	0.82232	0.012977	0.042774	0.990481	812	3	0.82232
PALM3	4	0.6449	0.69668	1	13271	1	-0.094227	0.012986	0.042805	0.990481	813	1	-0.094227
KRTAP19-1	4	0.98701	0.98704	1	18819	0	0.39221	0.012987	0.042805	0.990481	814	4	0.39221
TNRC6A	4	0.034188	0.0912	0.975821	1786	1	0.65617	0.013021	0.042914	0.990481	815	3	0.65617
MAP4K1	4	0.25757	0.40345	0.995512	7712	2	0.25466	0.013025	0.042921	0.990481	816	2	0.25466
NPIPA2	4	0.98696	0.98698	1	18817	0	0.61121	0.013043	0.042977	0.990481	817	4	0.61121
NQO1	4	0.98693	0.98695	1	18816	0	0.62163	0.013067	0.043052	0.990481	818	4	0.62163
CPNE9	4	0.014475	0.047405	0.975453	910	2	-0.47563	0.013089	0.043108	0.990481	819	1	-0.47563
TRIP10	4	0.92297	0.92284	1	17576	0	0.77824	0.01309	0.043112	0.990481	820	3	0.77824
RIC8B	4	0.98689	0.98691	1	18815	0	0.43707	0.013107	0.043173	0.990481	821	4	0.43707
FAM196B	4	0.57673	0.66114	1	12599	1	0.48015	0.01312	0.04321	0.990481	822	2	0.48015
WASH1	4	0.40835	0.55528	0.997791	10600	1	1.6536	0.013176	0.043364	0.990481	823	3	1.6536
PCF11	4	0.62502	0.68598	1	13055	1	1.0453	0.013181	0.04338	0.990481	824	3	1.0453
PREB	4	0.45629	0.60369	0.998639	11502	2	0.19027	0.013192	0.043416	0.990481	825	2	0.19027
MAPK11	4	0.74195	0.75732	1	14449	1	0.84409	0.01321	0.043468	0.990481	826	3	0.84409
C22orf34	4	0.81993	0.82009	1	15598	1	0.73069	0.013243	0.043577	0.990481	827	3	0.73069
MRPL49	4	0.28162	0.42751	0.995512	8148	2	-0.14043	0.013243	0.043577	0.990481	828	1	-0.14043
LRRIQ3	4	0.4079	0.5548	0.997791	10591	1	0.47979	0.013294	0.043745	0.990481	829	2	0.47979
CASR	4	0.9867	0.9867	1	18814	0	0.38204	0.013301	0.043763	0.990481	830	4	0.38204
MAP3K11	4	0.98668	0.98667	1	18813	0	0.45123	0.013323	0.043836	0.990481	831	4	0.45123
IGDCC4	4	0.98667	0.98667	1	18812	0	0.32426	0.013329	0.043854	0.990481	832	4	0.32426
MBOAT1	4	0.37453	0.52107	0.995512	9985	2	-0.19419	0.013397	0.044078	0.990481	833	1	-0.19419
TATDN3	4	0.98659	0.98659	1	18811	0	0.27526	0.013407	0.044107	0.990481	834	4	0.27526
TNKS1BP1	4	0.90333	0.903	1	17188	0	0.64167	0.013433	0.044186	0.990481	835	3	0.64167
PFN4	4	0.82536	0.8251	1	15693	1	0.35197	0.013448	0.044226	0.990481	836	2	0.35197
HVCN1	4	0.98655	0.98655	1	18810	0	0.43369	0.013452	0.044236	0.990481	837	4	0.43369
KIAA0226L	4	0.92893	0.92873	1	17705	0	0.70245	0.013469	0.04428	0.990481	838	3	0.70245
PRRG4	4	0.47352	0.61518	0.998639	11715	1	0.53129	0.013488	0.044337	0.990481	839	3	0.53129
GOLGA8B	4	0.33078	0.47681	0.995512	9107	1	0.53657	0.013497	0.044375	0.990481	840	2	0.53657
SMKR1	4	0.83706	0.83639	1	15932	1	0.61972	0.013538	0.044494	0.990481	841	2	0.61972
PRR11	4	0.70914	0.73502	1	14024	1	0.11713	0.013551	0.044534	0.990481	842	2	0.11713
FAT3	4	0.60672	0.67629	1	12856	1	0.67398	0.013559	0.044557	0.990481	843	3	0.67398
SLC25A31	4	0.96658	0.96652	1	18418	0	0.59528	0.013575	0.044602	0.990481	844	3	0.59528
ZSWIM2	4	0.36517	0.51155	0.995512	9770	2	-0.1833	0.013603	0.04468	0.990481	845	1	-0.1833
C6orf141	4	0.94689	0.94685	1	18030	0	0.82302	0.013621	0.044746	0.990481	846	3	0.82302
TMEM176B	4	0.98637	0.98637	1	18809	0	0.36922	0.013629	0.044775	0.990481	847	4	0.36922
GMFG	4	0.79592	0.79897	1	15221	1	0.76127	0.013635	0.044795	0.990481	848	3	0.76127
ZNF534	4	0.26593	0.41179	0.995512	7873	1	0.69175	0.013636	0.044796	0.990481	849	3	0.69175
MYCBPAP	4	0.21429	0.3602	0.993689	6910	1	0.17529	0.013654	0.044845	0.990481	850	2	0.17529
PDCD5	4	0.98634	0.98634	1	18808	0	0.30636	0.013662	0.04487	0.990481	851	4	0.30636
SLC30A6	4	0.98633	0.98633	1	18807	0	0.23145	0.013666	0.044883	0.990481	852	4	0.23145
PRPSAP1	4	0.98016	0.98021	1	18683	0	0.96784	0.013675	0.044912	0.990481	853	3	0.96784
TSPYL1	4	0.099735	0.21495	0.987009	4098	1	0.50316	0.013677	0.04492	0.990481	854	3	0.50316
NME5	4	0.98631	0.9863	1	18806	0	0.67955	0.013693	0.044971	0.990481	855	4	0.67955
NEUROD1	4	0.052607	0.12749	0.987009	2445	1	0.36095	0.013705	0.045004	0.990481	856	2	0.36095
DLST	4	0.98628	0.98628	1	18805	0	0.42595	0.01372	0.045045	0.990481	857	4	0.42595
ZPR1	4	0.8122	0.81311	1	15461	1	0.54311	0.013757	0.045158	0.990481	858	3	0.54311
PCDHA9	4	0.89577	0.89545	1	17042	0	0.86636	0.013759	0.045165	0.990481	859	3	0.86636
DUSP18	4	0.45968	0.60711	0.998639	11558	2	0.31754	0.013816	0.045347	0.990481	860	2	0.31754
PGP	4	0.98618	0.98618	1	18804	0	0.39682	0.013824	0.045369	0.990481	861	4	0.39682
ASB13	4	0.12704	0.26242	0.987009	5049	1	0.59868	0.013837	0.045417	0.990481	862	3	0.59868
MRPL19	4	0.86148	0.86102	1	16410	0	1.0199	0.01385	0.045458	0.990481	863	3	1.0199
ZNF443	4	0.93961	0.93959	1	17905	0	0.91553	0.013858	0.045486	0.990481	864	3	0.91553
F11R	4	0.90725	0.90702	1	17258	0	0.13581	0.013859	0.045489	0.990481	865	2	0.13581
IL12RB2	4	0.88092	0.88045	1	16782	0	0.69686	0.013883	0.045559	0.990481	866	3	0.69686
JAG2	4	0.64466	0.69655	1	13267	1	0.86816	0.013896	0.045598	0.990481	867	3	0.86816
MAG	4	0.6735	0.71307	1	13595	1	0.44588	0.013903	0.045619	0.990481	868	3	0.44588
SUMO2	4	0.62385	0.68535	1	13037	1	0.36361	0.013911	0.045643	0.990481	869	2	0.36361
PDHA2	4	0.98607	0.98608	1	18802	0	0.27792	0.013925	0.045692	0.990481	870	4	0.27792
RBPMS2	4	0.60263	0.67422	1	12830	1	0.14753	0.013962	0.045794	0.990481	871	2	0.14753
OR51Q1	4	0.98603	0.98603	1	18800	0	0.31818	0.013974	0.045831	0.990481	872	4	0.31818
SLC7A1	4	0.56662	0.65629	0.999461	12516	1	0.52077	0.013975	0.045834	0.990481	873	3	0.52077
NTF3	4	0.98599	0.98599	1	18799	0	0.50603	0.014007	0.045932	0.990481	874	4	0.50603
KIF9	4	0.39205	0.53873	0.997475	10299	1	0.98665	0.014012	0.045946	0.990481	875	3	0.98665
TRMT2B	4	0.53348	0.64083	0.998639	12206	1	0.71519	0.014054	0.046067	0.990481	876	3	0.71519
CX3CL1	4	0.98593	0.98593	1	18798	0	0.41769	0.014069	0.046116	0.990481	877	4	0.41769
NKX2-2	4	0.96151	0.96143	1	18323	0	0.53938	0.014073	0.046135	0.990481	878	3	0.53938
ACOT7	4	0.65055	0.69981	1	13329	1	0.77622	0.014082	0.046156	0.990481	879	3	0.77622
SUV39H1	4	0.97586	0.97583	1	18608	0	0.64977	0.014103	0.046222	0.990481	880	3	0.64977
NOX5	4	0.088979	0.19555	0.987009	3736	3	-0.40201	0.014116	0.046262	0.990481	881	1	-0.40201
C14orf105	4	0.94122	0.94114	1	17934	0	0.60294	0.014139	0.046335	0.990481	882	3	0.60294
SRI	4	0.57326	0.65946	0.99969	12580	1	0.41578	0.014167	0.046418	0.990481	883	3	0.41578
SLC18B1	4	0.4191	0.5661	0.997791	10787	2	-0.13426	0.014219	0.046574	0.990481	884	2	-0.13426
LRRC58	4	0.39265	0.53934	0.997475	10311	2	0.36862	0.014252	0.046687	0.990481	885	2	0.36862
CLEC7A	4	0.86491	0.8645	1	16483	0	0.30643	0.01427	0.046738	0.990481	886	2	0.30643
ZSCAN20	4	0.73363	0.75151	1	14343	1	0.64268	0.014287	0.0468	0.990481	887	2	0.64268
SH3BP2	4	0.10829	0.23	0.987009	4382	1	-0.069206	0.014321	0.046906	0.990481	888	1	-0.069206
PDP1	4	0.90716	0.90692	1	17255	0	0.58351	0.01433	0.046935	0.990481	889	2	0.58351
ZNF625	4	0.98564	0.98564	1	18796	0	0.37043	0.014361	0.047032	0.990481	890	4	0.37043
FAM173B	4	0.26312	0.40897	0.995512	7825	1	0.92303	0.014365	0.047048	0.990481	891	3	0.92303
UQCRQ	4	0.53643	0.64215	0.998639	12235	1	0.57667	0.014373	0.047071	0.990481	892	2	0.57667
POLM	4	0.98561	0.98561	1	18795	0	0.39781	0.014387	0.047116	0.990481	893	4	0.39781
ZNF69	4	0.74387	0.75868	1	14467	1	0.56632	0.014394	0.047135	0.990481	894	2	0.56632
C6orf163	4	0.9856	0.9856	1	18794	0	0.33916	0.014402	0.047167	0.990481	895	4	0.33916
ZNF491	4	0.36	0.50636	0.995512	9659	1	0.27107	0.014415	0.047212	0.990481	896	2	0.27107
INSM1	4	0.98558	0.98559	1	18793	0	0.42066	0.014417	0.047221	0.990481	897	4	0.42066
VAMP5	4	0.73394	0.75171	1	14347	1	0.71552	0.014422	0.047233	0.990481	898	3	0.71552
CTRC	4	0.73247	0.75073	1	14327	1	0.15932	0.014424	0.04724	0.990481	899	1	0.15932
LCA5L	4	0.98557	0.98558	1	18792	0	0.33658	0.014426	0.047241	0.990481	900	4	0.33658
VCPKMT	4	0.10428	0.22291	0.987009	4261	2	0.30933	0.014458	0.047345	0.990481	901	2	0.30933
R3HDM2	4	0.07168	0.16374	0.987009	3139	3	-0.50096	0.014475	0.047405	0.990481	902	1	-0.50096
CTNNAL1	4	0.98552	0.98552	1	18791	0	0.69206	0.014482	0.047425	0.990481	903	4	0.69206
ANXA2	4	0.94591	0.94584	1	18011	0	0.44083	0.014486	0.047436	0.990481	904	2	0.44083
C17orf112	4	0.98549	0.98549	1	18790	0	0.22573	0.014513	0.047512	0.990481	905	4	0.22573
ENDOD1	4	0.80742	0.80889	1	15388	1	0.30569	0.014527	0.047561	0.990481	906	3	0.30569
SLC18A3	4	0.96865	0.9686	1	18457	0	0.46721	0.014533	0.047582	0.990481	907	3	0.46721
CIPC	4	0.045662	0.11392	0.982582	2216	1	0.14931	0.014578	0.047722	0.990481	908	2	0.14931
ABR	4	0.98541	0.9854	1	18789	0	0.35261	0.014593	0.047763	0.990481	909	4	0.35261
MANSC4	4	0.019598	0.061205	0.975453	1186	1	0.73624	0.014601	0.047782	0.990481	910	2	0.73624
SNRNP200	4	0.98006	0.98012	1	18680	0	0.59076	0.014629	0.047871	0.990481	911	2	0.59076
SMNDC1	4	0.48232	0.61887	0.998639	11787	1	0.57667	0.014664	0.04798	0.990481	912	3	0.57667
CDKL5	4	0.98533	0.98533	1	18787	0	0.35026	0.014672	0.048006	0.990481	913	4	0.35026
ABCA3	4	0.98533	0.98533	1	18786	0	0.30368	0.014674	0.048013	0.990481	914	4	0.30368
CALM3	4	0.98531	0.98531	1	18785	0	0.58587	0.014694	0.048068	0.990481	915	4	0.58587
CD8B	4	0.9853	0.9853	1	18784	0	0.63392	0.014702	0.048093	0.990481	916	4	0.63392
OR5AP2	4	0.98529	0.98529	1	18783	0	0.31346	0.014713	0.048128	0.990481	917	4	0.31346
PLGLB2	4	0.83261	0.83203	1	15836	1	0.3087	0.014732	0.048188	0.990481	918	3	0.3087
FNBP4	4	0.98523	0.98524	1	18782	0	0.3908	0.014773	0.048314	0.990481	919	4	0.3908
PSG2	4	0.98522	0.98524	1	18781	0	0.27817	0.014777	0.048325	0.990481	920	4	0.27817
AASDH	4	0.84346	0.8428	1	16065	0	0.65964	0.014783	0.048345	0.990481	921	3	0.65964
RTN4R	4	0.9852	0.98522	1	18780	0	0.57397	0.014797	0.048386	0.990481	922	4	0.57397
NPR3	4	0.69374	0.72534	1	13840	1	0.5138	0.014802	0.048403	0.990481	923	2	0.5138
CLEC12A	4	0.98518	0.98519	1	18779	0	0.22526	0.014819	0.04846	0.990481	924	4	0.22526
GGCX	4	0.64402	0.69619	1	13261	1	0.24457	0.014835	0.048513	0.990481	925	1	0.24457
SGMS2	4	0.84628	0.84566	1	16132	0	0.54808	0.014838	0.048519	0.990481	926	2	0.54808
KCNAB1	4	0.98515	0.98517	1	18778	0	0.53833	0.014845	0.048549	0.990481	927	4	0.53833
MYO7B	4	0.52617	0.63759	0.998639	12151	1	0.54852	0.014855	0.048581	0.990481	928	3	0.54852
SH3GL2	4	0.98514	0.98516	1	18777	0	0.45151	0.014859	0.048592	0.990481	929	4	0.45151
COA4	4	0.33712	0.48318	0.995512	9227	2	-0.098735	0.014886	0.048682	0.990481	930	1	-0.098735
CLUL1	4	0.63601	0.6918	1	13177	1	0.58767	0.014896	0.048717	0.990481	931	3	0.58767
KMT2E	4	0.9851	0.98512	1	18776	0	0.39376	0.014898	0.048723	0.990481	932	4	0.39376
ATF4	3	0.94633	0.94655	1	18016	0	0.86446	0.014921	0.039131	0.990481	933	2	0.86446
PAX4	4	0.98507	0.98509	1	18775	0	0.39409	0.014927	0.048807	0.990481	934	4	0.39409
SLC47A2	4	0.98506	0.98508	1	18774	0	0.4579	0.014936	0.048834	0.990481	935	4	0.4579
GTF2H3	4	0.12571	0.26019	0.987009	5014	2	0.21589	0.014939	0.048841	0.990481	936	2	0.21589
CXorf58	4	0.42761	0.57476	0.997791	10955	2	0.38638	0.014968	0.048934	0.990481	937	2	0.38638
BSG	4	0.97462	0.97457	1	18580	0	0.56326	0.014971	0.048944	0.990481	938	3	0.56326
ZNF516	4	0.81408	0.81481	1	15503	1	0.41042	0.014975	0.048954	0.990481	939	2	0.41042
F8A3	4	0.98502	0.98503	1	18773	0	0.75954	0.01498	0.048972	0.990481	940	4	0.75954
KDELR1	4	0.985	0.98502	1	18772	0	0.3803	0.014996	0.049021	0.990481	941	4	0.3803
TMEM69	4	0.15404	0.29947	0.987015	5770	1	0.60804	0.014998	0.049024	0.990481	942	3	0.60804
RPTOR	4	0.57812	0.66182	1	12610	1	0.55595	0.01504	0.049153	0.991126	943	2	0.55595
ATG16L2	4	0.98496	0.98497	1	18771	0	0.43425	0.015043	0.04916	0.991126	944	4	0.43425
POLG2	4	0.98493	0.98495	1	18770	0	0.35159	0.015067	0.049234	0.991126	945	4	0.35159
DNAI1	4	0.98118	0.9812	1	18707	0	0.62594	0.015077	0.049263	0.991126	946	3	0.62594
PITPNB	3	0.98488	0.98505	1	18769	0	0.62009	0.015118	0.039629	0.990481	947	3	0.62009
LMF1	4	0.98487	0.98488	1	18768	0	0.43591	0.015132	0.049433	0.991712	948	4	0.43591
FAM160A1	4	0.64871	0.69878	1	13308	1	-0.022397	0.015142	0.049459	0.991712	949	1	-0.022397
ZDHHC18	4	0.54763	0.64726	0.998639	12343	1	0.1072	0.015194	0.049595	0.991712	950	2	0.1072
SYNE2	4	0.23707	0.38296	0.995512	7338	2	0.2625	0.015229	0.049697	0.991712	951	2	0.2625
ZNF267	4	0.54456	0.64583	0.998639	12313	1	0.51148	0.015245	0.049749	0.991712	952	2	0.51148
DDX10	4	0.98474	0.98473	1	18767	0	0.78501	0.015265	0.049809	0.991712	953	4	0.78501
CAGE1	4	0.89889	0.89857	1	17097	0	0.53447	0.015268	0.04982	0.991712	954	3	0.53447
METTL3	4	0.98473	0.98472	1	18766	0	0.72207	0.015269	0.049825	0.991712	955	4	0.72207
SPHKAP	4	0.47426	0.61547	0.998639	11721	1	0.62541	0.015295	0.049905	0.991712	956	3	0.62541
GPC2	4	0.72425	0.74506	1	14216	1	0.26013	0.015296	0.049907	0.991712	957	2	0.26013
GID8	4	0.36526	0.51164	0.995512	9772	1	1.0569	0.015339	0.050005	0.991712	958	3	1.0569
POC1B	3	0.46263	0.52903	0.996775	11613	1	-0.067844	0.01539	0.040293	0.990481	959	1	-0.067844
PADI2	4	0.80341	0.80535	1	15327	1	0.61836	0.015396	0.050113	0.991712	960	3	0.61836
RSG1	4	0.13209	0.27114	0.987009	5218	2	0.046789	0.015399	0.050117	0.991712	961	2	0.046789
TESK2	4	0.90811	0.90786	1	17274	0	0.65759	0.015405	0.050139	0.991712	962	3	0.65759
TEP1	4	0.55968	0.65291	0.998639	12465	1	0.21981	0.015427	0.050187	0.991712	963	2	0.21981
BIN2	4	0.10957	0.23228	0.987009	4437	2	-0.19206	0.01545	0.050238	0.991712	964	1	-0.19206
LOC113230	4	0.45596	0.60334	0.998639	11495	1	0.70447	0.015466	0.050274	0.991712	965	3	0.70447
ZNF696	4	0.98073	0.98076	1	18700	0	0.41923	0.015494	0.050341	0.991712	966	3	0.41923
USPL1	4	0.26226	0.40809	0.995512	7807	1	0.9174	0.015501	0.050355	0.991712	967	3	0.9174
ZNF75A	4	0.85361	0.85306	1	16274	0	0.42428	0.015553	0.050467	0.991712	968	2	0.42428
STATH	4	0.90993	0.90969	1	17318	0	0.97176	0.015578	0.050527	0.991712	969	3	0.97176
GTF3C6	4	0.50582	0.62873	0.998639	11971	1	0.35529	0.015582	0.050531	0.991712	970	2	0.35529
SP7	4	0.93615	0.93605	1	17831	0	0.74933	0.015652	0.050682	0.991712	971	3	0.74933
CACNG5	4	0.39155	0.53822	0.997475	10289	2	0.054491	0.015707	0.0508	0.991712	972	2	0.054491
GATA3	4	0.81388	0.81464	1	15498	1	0.47168	0.015767	0.050917	0.991712	973	3	0.47168
FAM170A	4	0.85019	0.8496	1	16213	0	0.26074	0.015809	0.051004	0.991712	974	2	0.26074
DNAH11	4	0.97867	0.97871	1	18657	0	0.60501	0.015819	0.051019	0.991712	975	3	0.60501
IGFALS	4	0.84603	0.8454	1	16126	0	0.32489	0.015856	0.051103	0.991712	976	2	0.32489
C9orf64	4	0.48655	0.62066	0.998639	11826	1	0.24897	0.01586	0.051116	0.991712	977	2	0.24897
CYB561D2	4	0.28673	0.43261	0.995512	8251	1	0.51293	0.015883	0.051171	0.991712	978	3	0.51293
MRPL50	4	0.71056	0.73595	1	14042	1	0.98079	0.015912	0.051227	0.991712	979	3	0.98079
PTH1R	4	0.77109	0.77896	1	14843	1	0.67658	0.015975	0.051392	0.991712	980	3	0.67658
DOCK3	4	0.95529	0.95519	1	18209	0	0.4604	0.016014	0.051465	0.991712	981	2	0.4604
RABGAP1L	4	0.8644	0.86399	1	16472	0	0.71622	0.016015	0.051467	0.991712	982	3	0.71622
C4orf51	4	0.97617	0.97615	1	18618	0	0.52247	0.016036	0.051522	0.991712	983	3	0.52247
PTGES	4	0.4446	0.59185	0.998449	11290	1	0.71624	0.016065	0.05159	0.991712	984	3	0.71624
RHOBTB2	4	0.37143	0.51788	0.995512	9920	1	-0.0075852	0.016065	0.051592	0.991712	985	1	-0.0075852
CTAGE9	4	0.43859	0.58577	0.997791	11183	2	-0.18544	0.016117	0.051702	0.991712	986	2	-0.18544
FBXO16	4	0.68476	0.71982	1	13739	1	0.10621	0.016168	0.05181	0.991712	987	2	0.10621
DHX15	4	0.055047	0.13218	0.987009	2525	2	0.4244	0.016177	0.051826	0.991712	988	2	0.4244
SCYL1	4	0.36244	0.5088	0.995512	9708	2	0.27536	0.016199	0.051877	0.991712	989	2	0.27536
HAUS7	4	0.54229	0.64478	0.998639	12293	1	0.35107	0.016219	0.051929	0.991712	990	3	0.35107
GMEB1	4	0.8431	0.84243	1	16054	0	0.48343	0.016252	0.052009	0.991712	991	2	0.48343
PRLH	4	0.68882	0.7223	1	13778	1	0.49524	0.016267	0.052042	0.991712	992	2	0.49524
RPL9	4	0.40914	0.55608	0.997791	10616	2	0.074279	0.01627	0.052047	0.991712	993	2	0.074279
APITD1	4	0.67222	0.71231	1	13578	1	0.34301	0.01629	0.052089	0.991712	994	2	0.34301
SCN5A	4	0.091217	0.19967	0.987009	3806	1	0.62567	0.01631	0.052137	0.991712	995	3	0.62567
POMGNT2	4	0.41289	0.55983	0.997791	10679	2	0.11673	0.016373	0.052258	0.991712	996	2	0.11673
RPS10-NUDT3	3	0.94952	0.94976	1	18081	0	0.91886	0.016405	0.042812	0.990481	997	2	0.91886
CARD17	4	0.85834	0.85789	1	16359	0	-0.012626	0.016424	0.052375	0.991712	998	1	-0.012626
LIPN	4	0.85509	0.85458	1	16297	0	0.48428	0.016425	0.052377	0.991712	999	2	0.48428
ARFGEF3	4	0.73274	0.75092	1	14334	1	0.60045	0.016426	0.052377	0.991712	1000	3	0.60045
TNPO1	4	0.17952	0.32515	0.992785	6242	1	0.84642	0.016448	0.052427	0.991712	1001	3	0.84642
PSMD2	4	0.8735	0.87309	1	16636	0	0.36453	0.016527	0.05259	0.991712	1002	2	0.36453
DGKZ	4	0.11864	0.24797	0.987009	4762	3	-0.25584	0.016578	0.052698	0.991712	1003	1	-0.25584
SLC35A1	4	0.46546	0.61187	0.998639	11646	1	0.57229	0.016597	0.052737	0.991712	1004	3	0.57229
DUSP27	4	0.97555	0.97549	1	18602	0	0.62473	0.016619	0.052795	0.991712	1005	3	0.62473
DDX3Y	4	0.29738	0.44319	0.995512	8455	1	0.75763	0.016678	0.052913	0.991712	1006	3	0.75763
TRAM2	4	0.24896	0.39482	0.995512	7546	2	-0.30711	0.016732	0.053023	0.991712	1007	1	-0.30711
XPR1	4	0.34366	0.48986	0.995512	9358	1	0.40828	0.016737	0.053037	0.991712	1008	2	0.40828
APEX1	4	0.85643	0.85594	1	16321	0	0.51503	0.016752	0.053073	0.991712	1009	2	0.51503
LPAR3	4	0.95253	0.95241	1	18151	0	0.46933	0.016836	0.053257	0.991712	1010	3	0.46933
FARSB	4	0.032671	0.088067	0.975453	1716	1	0.64046	0.016843	0.053268	0.991712	1011	3	0.64046
PYCR2	4	0.42496	0.57206	0.997791	10901	2	0.2658	0.016874	0.053335	0.991712	1012	2	0.2658
OSBPL6	4	0.81125	0.81225	1	15438	1	0.47435	0.016888	0.053361	0.991712	1013	3	0.47435
URI1	4	0.0051243	0.01792	0.975453	340	2	-0.43457	0.016937	0.053479	0.991712	1014	1	-0.43457
CADM1	4	0.60385	0.67486	1	12845	1	0.60505	0.016981	0.053581	0.991712	1015	3	0.60505
COL6A1	4	0.555	0.65073	0.998639	12413	1	0.65217	0.016984	0.053588	0.991712	1016	3	0.65217
TMEM67	4	0.82378	0.82368	1	15659	1	0.41697	0.016988	0.053596	0.991712	1017	3	0.41697
SRPR	4	0.62333	0.68508	1	13032	1	0.60852	0.017025	0.053684	0.991712	1018	3	0.60852
SPX	4	0.82699	0.82665	1	15730	1	0.33013	0.017039	0.053718	0.991712	1019	2	0.33013
CD200	4	0.94244	0.94236	1	17950	0	0.51945	0.017047	0.053736	0.991712	1020	3	0.51945
EXTL3	4	0.0095712	0.032219	0.975453	617	3	-0.63977	0.01709	0.053826	0.991712	1021	1	-0.63977
AGAP1	4	0.84803	0.84743	1	16167	0	0.5157	0.017107	0.053863	0.991712	1022	3	0.5157
IBA57	4	0.96309	0.96302	1	18357	0	0.73233	0.01711	0.053874	0.991712	1023	3	0.73233
SLCO4A1	4	0.93331	0.93311	1	17778	0	0.60141	0.017133	0.053931	0.991712	1024	3	0.60141
LARGE	4	0.034631	0.092053	0.976844	1801	2	-0.29551	0.017141	0.053947	0.991712	1025	1	-0.29551
MEGF9	4	0.74101	0.75664	1	14441	1	0.23789	0.017174	0.054009	0.991712	1026	2	0.23789
CD177	4	0.84037	0.83965	1	16001	0	0.4736	0.017193	0.05405	0.991712	1027	3	0.4736
MIB1	4	0.9712	0.97116	1	18506	0	0.7635	0.017208	0.054085	0.991712	1028	3	0.7635
ITLN2	4	0.7862	0.79089	1	15055	1	0.33108	0.017244	0.054164	0.991712	1029	3	0.33108
ACY3	4	0.59817	0.67192	1	12789	1	0.5228	0.017251	0.054177	0.991712	1030	2	0.5228
MTPAP	4	0.35546	0.50173	0.995512	9572	2	-0.12336	0.017295	0.054268	0.991712	1031	1	-0.12336
PAQR9	4	0.0055663	0.019382	0.975453	366	1	0.57998	0.017316	0.054314	0.991712	1032	3	0.57998
ADRB3	4	0.98082	0.98084	1	18702	0	0.57582	0.01732	0.054322	0.991712	1033	3	0.57582
OLA1	4	0.42106	0.56813	0.997791	10834	1	0.48271	0.017343	0.054379	0.991712	1034	3	0.48271
EDEM1	4	0.33701	0.48308	0.995512	9225	1	0.058733	0.017346	0.054384	0.991712	1035	1	0.058733
CDK6	4	0.31163	0.45759	0.995512	8725	2	0.28921	0.017375	0.054442	0.991712	1036	2	0.28921
KIF5B	4	0.021641	0.065473	0.975453	1265	3	-0.4622	0.017398	0.054493	0.991712	1037	1	-0.4622
KIF15	4	0.71264	0.73724	1	14073	1	0.85169	0.017444	0.054587	0.991712	1038	3	0.85169
RPGR	4	0.1981	0.34378	0.993689	6595	1	0.60102	0.017445	0.054587	0.991712	1039	3	0.60102
LCNL1	4	0.1221	0.25397	0.987009	4886	3	-0.3315	0.017449	0.054595	0.991712	1040	1	-0.3315
SLC22A8	4	0.44988	0.59722	0.998472	11395	1	0.81651	0.017499	0.0547	0.991712	1041	3	0.81651
HSPA1L	4	0.25986	0.40572	0.995512	7751	2	0.10343	0.0175	0.054702	0.991712	1042	2	0.10343
KIF13B	4	0.97161	0.97158	1	18516	0	0.52869	0.017512	0.054728	0.991712	1043	3	0.52869
SNX13	4	0.44656	0.59384	0.998449	11322	1	0.41508	0.017539	0.054785	0.991712	1044	3	0.41508
ZNF81	4	0.9769	0.97691	1	18625	0	0.3002	0.017551	0.054813	0.991712	1045	3	0.3002
ERAL1	4	0.77623	0.7829	1	14903	1	0.37305	0.017585	0.054891	0.991712	1046	2	0.37305
SPOCK1	4	0.69128	0.72382	1	13808	1	0.18206	0.017602	0.054926	0.991712	1047	2	0.18206
BCL2L11	4	0.80689	0.80843	1	15378	1	0.76746	0.017616	0.054951	0.991712	1048	3	0.76746
FAM208B	4	0.8392	0.8385	1	15972	0	0.51495	0.017647	0.055004	0.991712	1049	2	0.51495
RSPH6A	4	0.6018	0.67379	1	12819	1	0.050339	0.017654	0.055014	0.991712	1050	1	0.050339
SPRR2A	4	0.21749	0.36334	0.994075	6976	1	0.42264	0.017676	0.055055	0.991712	1051	3	0.42264
KANSL2	4	0.49875	0.62571	0.998639	11917	1	0.048676	0.017705	0.055123	0.991712	1052	2	0.048676
STX3	4	0.077423	0.17441	0.987009	3358	1	0.70599	0.017749	0.055221	0.991712	1053	3	0.70599
OAF	4	0.83682	0.83616	1	15925	1	0.13335	0.017756	0.05524	0.991712	1054	2	0.13335
ZNF460	4	0.6402	0.6941	1	13222	1	0.77043	0.017759	0.055247	0.991712	1055	3	0.77043
TEX28	4	0.1252	0.25932	0.987009	4993	2	0.16723	0.017788	0.055309	0.991712	1056	2	0.16723
CYGB	4	0.1742	0.31979	0.991044	6147	2	0.088666	0.017796	0.055326	0.991712	1057	2	0.088666
GALNS	4	0.97247	0.97243	1	18533	0	0.54038	0.017813	0.05537	0.991712	1058	3	0.54038
B3GAT2	4	0.45147	0.59879	0.998522	11420	1	0.71754	0.017835	0.055426	0.991712	1059	3	0.71754
MPP1	4	0.44287	0.5901	0.998449	11256	2	-0.1489	0.017858	0.055466	0.991712	1060	1	-0.1489
SYT6	4	0.53427	0.64117	0.998639	12215	1	0.57465	0.017866	0.055483	0.991712	1061	2	0.57465
PSKH1	4	0.75617	0.76765	1	14645	1	0.61848	0.017905	0.055574	0.991712	1062	3	0.61848
FADS3	4	0.43486	0.58206	0.997791	11110	2	0.10211	0.01791	0.055587	0.991712	1063	2	0.10211
CLIC2	4	0.93305	0.93285	1	17774	0	0.41287	0.017945	0.055661	0.991712	1064	2	0.41287
OSTM1	4	0.18994	0.33562	0.99356	6442	1	0.4608	0.017961	0.055688	0.991712	1065	3	0.4608
FAM13A	4	0.68973	0.72285	1	13791	1	0.56439	0.018063	0.05591	0.991712	1066	3	0.56439
CACNA1A	3	0.96032	0.96061	1	18311	0	0.72992	0.018081	0.046944	0.990481	1067	3	0.72992
RGPD1	4	0.8834	0.88297	1	16823	0	0.43024	0.018095	0.055974	0.991712	1068	2	0.43024
SLFN12L	4	0.18847	0.3341	0.99356	6414	1	0.67487	0.018114	0.056021	0.991712	1069	3	0.67487
GJD2	4	0.80896	0.8102	1	15408	1	0.54767	0.018217	0.056242	0.991712	1070	3	0.54767
GRIK3	4	0.97047	0.97041	1	18497	0	0.64529	0.018241	0.056297	0.991712	1071	3	0.64529
RPL7	4	0.37315	0.51964	0.995512	9959	1	0.088619	0.018268	0.056362	0.991712	1072	2	0.088619
PSG8	4	0.59145	0.66854	1	12734	1	0.44002	0.018283	0.056396	0.991712	1073	3	0.44002
MUC5B	4	0.95337	0.95326	1	18168	0	0.53191	0.018293	0.056414	0.991712	1074	3	0.53191
TIGD3	4	0.70613	0.73307	1	13985	1	0.53016	0.018319	0.056474	0.991712	1075	2	0.53016
MFHAS1	4	0.64392	0.69614	1	13259	1	0.36022	0.018348	0.056531	0.991712	1076	2	0.36022
IMP3	4	0.87087	0.87047	1	16588	0	0.13487	0.01837	0.056574	0.991712	1077	1	0.13487
PKD2L1	4	0.80318	0.80516	1	15321	1	0.69671	0.018372	0.056578	0.991712	1078	3	0.69671
TMEM258	4	0.61162	0.67884	1	12907	1	0.81448	0.018396	0.056636	0.991712	1079	3	0.81448
MYADM	4	0.36786	0.51429	0.995512	9826	2	0.065473	0.018473	0.056803	0.991712	1080	2	0.065473
IL2RG	4	0.94362	0.94353	1	17971	0	0.58164	0.01849	0.056845	0.991712	1081	3	0.58164
ARMC1	4	0.97855	0.97859	1	18656	0	0.38067	0.018548	0.056967	0.991712	1082	2	0.38067
CCL8	4	0.78251	0.78791	1	14993	1	0.41254	0.018556	0.056982	0.991712	1083	2	0.41254
LAMA1	4	0.3789	0.52549	0.995875	10069	2	0.072301	0.018575	0.057031	0.991712	1084	2	0.072301
PTPN18	4	0.95904	0.95896	1	18282	0	0.4594	0.018604	0.05709	0.991712	1085	3	0.4594
FHIT	4	0.071842	0.16404	0.987009	3148	1	0.32145	0.018626	0.057138	0.991712	1086	3	0.32145
NAA40	4	0.077661	0.17486	0.987009	3366	3	-0.50371	0.018677	0.057238	0.991712	1087	1	-0.50371
ANKZF1	4	0.86504	0.86462	1	16485	0	0.29117	0.018728	0.057349	0.991712	1088	2	0.29117
PARVB	4	0.63402	0.69075	1	13155	1	0.50329	0.018748	0.057388	0.991712	1089	3	0.50329
MAK	4	0.63428	0.69088	1	13158	1	0.10596	0.018779	0.057451	0.991712	1090	2	0.10596
CENPT	4	0.62168	0.68419	1	13018	1	0.2536	0.018796	0.057493	0.991712	1091	2	0.2536
NPY1R	4	0.87372	0.87329	1	16640	0	0.89775	0.018817	0.05755	0.991712	1092	3	0.89775
PDIA5	4	0.9021	0.90173	1	17161	0	0.43484	0.018831	0.05758	0.991712	1093	3	0.43484
RHOA	4	0.87959	0.87913	1	16751	0	0.022397	0.018882	0.057688	0.991712	1094	1	0.022397
EFNB1	4	0.5318	0.64005	0.998639	12191	1	0.67031	0.018925	0.057788	0.991712	1095	3	0.67031
ITCH	4	0.53119	0.63978	0.998639	12184	1	0.68656	0.018988	0.057914	0.991712	1096	3	0.68656
PLEKHS1	4	0.8308	0.8303	1	15796	1	0.54862	0.019027	0.058008	0.991712	1097	3	0.54862
FKBPL	4	0.28	0.42589	0.995512	8121	2	-0.17001	0.019035	0.058026	0.991712	1098	1	-0.17001
OR51L1	4	0.74887	0.7623	1	14537	1	0.26594	0.019086	0.058142	0.991712	1099	2	0.26594
GOLGA8J	4	0.76289	0.7727	1	14735	1	0.72332	0.019087	0.058142	0.991712	1100	3	0.72332
TEK	4	0.7282	0.74775	1	14277	1	0.36116	0.019111	0.058191	0.991712	1101	2	0.36116
CDK19	4	0.35996	0.50632	0.995512	9658	1	0.33446	0.019143	0.058258	0.991712	1102	2	0.33446
MDM1	4	0.94778	0.94773	1	18050	0	0.41635	0.019189	0.05834	0.991712	1103	2	0.41635
H2BFWT	4	0.023528	0.069451	0.975453	1342	1	0.55268	0.019199	0.058366	0.991712	1104	3	0.55268
WDR6	4	0.31825	0.46416	0.995512	8859	1	0.42057	0.01924	0.058461	0.991712	1105	2	0.42057
MICU1	4	0.5767	0.66113	1	12598	1	0.47988	0.019255	0.058492	0.991712	1106	3	0.47988
TAC3	4	0.83144	0.83092	1	15810	1	0.76196	0.019264	0.05851	0.991712	1107	3	0.76196
ZBTB34	4	0.97606	0.97604	1	18616	0	0.44657	0.019268	0.058522	0.991712	1108	3	0.44657
CCT7	4	0.97212	0.97208	1	18529	0	0.82934	0.019289	0.058572	0.991712	1109	2	0.82934
KRTAP10-6	4	0.56545	0.65574	0.999461	12510	1	0.30071	0.019291	0.058576	0.991712	1110	2	0.30071
PEX3	4	0.23457	0.38047	0.995512	7290	2	0.23183	0.019393	0.058808	0.991712	1111	2	0.23183
OR4D1	4	0.81375	0.81454	1	15496	1	0.36055	0.019404	0.058833	0.991712	1112	2	0.36055
LIPT1	4	0.96487	0.96483	1	18382	0	0.5453	0.019481	0.058994	0.991712	1113	3	0.5453
FAM50B	4	0.70725	0.73381	1	14004	1	0.33932	0.01951	0.05905	0.991712	1114	2	0.33932
B3GALT4	4	0.55274	0.64965	0.998639	12393	1	0.67917	0.019526	0.059079	0.991712	1115	3	0.67917
NHLH1	4	0.48891	0.62162	0.998639	11842	1	0.44887	0.01953	0.059088	0.991712	1116	3	0.44887
SARS	4	0.37161	0.51806	0.995512	9924	2	-0.11566	0.019547	0.059121	0.991712	1117	2	-0.11566
TMEM191C	4	0.64476	0.6966	1	13269	1	0.45175	0.019566	0.059155	0.991712	1118	3	0.45175
SMIM2	4	0.49704	0.625	0.998639	11904	1	0.36196	0.019575	0.059174	0.991712	1119	2	0.36196
NTHL1	4	0.77903	0.7851	1	14939	1	0.68501	0.019578	0.05918	0.991712	1120	3	0.68501
DCDC2C	4	0.065397	0.15191	0.987009	2912	2	-0.055859	0.019598	0.059215	0.991712	1121	1	-0.055859
HLCS	4	0.49132	0.62263	0.998639	11859	1	0.37553	0.019608	0.059238	0.991712	1122	2	0.37553
OR1B1	4	0.87007	0.86966	1	16571	0	0.42775	0.0197	0.059425	0.991712	1123	2	0.42775
HIST1H2AG	4	0.97484	0.97479	1	18589	0	0.48262	0.019739	0.05951	0.991712	1124	2	0.48262
MFSD3	4	0.94362	0.94354	1	17972	0	0.70004	0.019753	0.059535	0.991712	1125	3	0.70004
TACR3	4	0.83766	0.837	1	15944	0	0.38528	0.019764	0.059555	0.991712	1126	2	0.38528
SNRPB	4	0.064752	0.1507	0.987009	2892	2	0.11801	0.019802	0.059635	0.991712	1127	2	0.11801
FITM1	3	0.75742	0.7577	1	14661	0	-0.085921	0.019812	0.051093	0.991712	1128	1	-0.085921
PURB	4	0.36174	0.50811	0.995512	9695	1	0.62172	0.019835	0.05971	0.991712	1129	3	0.62172
RAB3A	4	0.42683	0.57393	0.997791	10942	1	0.30399	0.019853	0.059757	0.991712	1130	2	0.30399
KCNH1	4	0.22853	0.3744	0.995512	7174	1	0.63955	0.019863	0.059773	0.991712	1131	3	0.63955
PPIH	4	0.56795	0.65687	0.999461	12530	1	0.60261	0.019871	0.059792	0.991712	1132	3	0.60261
GPR119	4	0.88229	0.88184	1	16808	0	0.38446	0.019887	0.059838	0.991712	1133	2	0.38446
FPR2	4	0.26985	0.41567	0.995512	7942	2	-0.071167	0.019904	0.059873	0.991712	1134	2	-0.071167
OR5H2	4	0.074538	0.16901	0.987009	3257	1	0.70151	0.019909	0.059882	0.991712	1135	3	0.70151
C5orf28	4	0.10905	0.23133	0.987009	4417	1	0.73103	0.01992	0.059904	0.991712	1136	3	0.73103
ANKRD42	3	0.98008	0.98018	1	18681	0	0.39342	0.019921	0.051349	0.991712	1137	3	0.39342
SH3BGRL2	4	0.98154	0.98157	1	18716	0	0.60976	0.019942	0.059946	0.991712	1138	3	0.60976
BLOC1S3	4	0.19564	0.34135	0.993689	6549	1	0.18633	0.019956	0.059976	0.991712	1139	2	0.18633
WNT9A	4	0.84953	0.84893	1	16202	0	0.40613	0.020003	0.060065	0.991712	1140	3	0.40613
TRIP4	4	0.91983	0.91964	1	17513	0	0.29455	0.02002	0.060099	0.991712	1141	2	0.29455
ALB	4	0.17651	0.32216	0.991686	6198	2	-0.39585	0.020058	0.060182	0.991712	1142	1	-0.39585
TBC1D8B	4	0.93972	0.93969	1	17906	0	0.53649	0.020069	0.060209	0.991712	1143	3	0.53649
OVOL1	4	0.20284	0.34856	0.993689	6692	1	0.45227	0.020077	0.060228	0.991712	1144	3	0.45227
ZBTB49	4	0.8693	0.86888	1	16549	0	0.48488	0.020109	0.060315	0.991712	1145	3	0.48488
SPAG16	4	0.97364	0.97358	1	18561	0	0.70033	0.020115	0.060325	0.991712	1146	3	0.70033
FBXO44	4	0.97236	0.97232	1	18531	0	0.6027	0.020148	0.060395	0.991712	1147	3	0.6027
C8orf44	4	0.0723	0.16489	0.987009	3169	3	-0.59772	0.02016	0.060413	0.991712	1148	1	-0.59772
USP31	4	0.90633	0.90603	1	17239	0	0.54678	0.020202	0.060504	0.991712	1149	2	0.54678
GPR153	4	0.97576	0.97572	1	18606	0	0.45167	0.02021	0.06052	0.991712	1150	3	0.45167
TMEM86A	4	0.3543	0.50061	0.995512	9549	1	0.0046291	0.020262	0.060636	0.991712	1151	1	0.0046291
AGMO	4	0.94936	0.94931	1	18078	0	0.4253	0.020302	0.06071	0.991712	1152	2	0.4253
CYP2J2	4	0.37114	0.51758	0.995512	9914	1	0.24147	0.020313	0.060731	0.991712	1153	2	0.24147
ADGRF3	4	0.95422	0.9541	1	18188	0	0.49519	0.020343	0.060799	0.991712	1154	3	0.49519
OR2T11	4	0.70516	0.73245	1	13968	1	0.42266	0.020401	0.06093	0.991712	1155	3	0.42266
ZNF580	4	0.85886	0.8584	1	16368	0	0.58715	0.020444	0.061018	0.991712	1156	3	0.58715
ZBTB47	4	0.097575	0.21108	0.987009	4025	2	-0.18927	0.020518	0.061171	0.991712	1157	1	-0.18927
NCAPD3	4	0.94411	0.94402	1	17980	0	0.39688	0.020527	0.061195	0.991712	1158	2	0.39688
CDH2	4	0.83913	0.83844	1	15968	0	0.55945	0.020544	0.061226	0.991712	1159	3	0.55945
FBXO42	4	0.82408	0.82396	1	15664	1	0.44889	0.020577	0.061304	0.991712	1160	2	0.44889
NOX1	4	0.96785	0.9678	1	18439	0	0.56653	0.020601	0.061353	0.991712	1161	3	0.56653
KLK11	4	0.95063	0.95057	1	18104	0	0.55005	0.020605	0.061364	0.991712	1162	3	0.55005
AOC1	4	0.53622	0.64206	0.998639	12232	1	0.15807	0.02062	0.061393	0.991712	1163	1	0.15807
IGFBP5	4	0.88035	0.87988	1	16769	0	0.45016	0.020626	0.061406	0.991712	1164	3	0.45016
SLC16A14	4	0.83316	0.83256	1	15845	1	0.31793	0.020636	0.061428	0.991712	1165	2	0.31793
FAM166B	4	0.62443	0.68567	1	13049	1	0.4814	0.020644	0.06144	0.991712	1166	2	0.4814
ZNRF4	3	0.066699	0.14142	0.987009	2959	1	0.64115	0.020665	0.053238	0.991712	1167	2	0.64115
ALLC	4	0.82412	0.824	1	15665	1	0.31004	0.020695	0.061548	0.991712	1168	2	0.31004
NFU1	4	0.62674	0.68688	1	13073	1	0.34702	0.020712	0.061584	0.991712	1169	2	0.34702
ZFY	4	0.05166	0.1256	0.987009	2408	1	0.74012	0.020744	0.061634	0.991712	1170	3	0.74012
CHST5	4	0.0032673	0.011608	0.957211	231	3	-0.839	0.020773	0.061691	0.991712	1171	1	-0.839
DDA1	4	0.44406	0.59132	0.998449	11278	1	0.73696	0.020804	0.061754	0.991712	1172	2	0.73696
KLK2	4	0.28786	0.43373	0.995512	8277	1	0.4482	0.020813	0.061766	0.991712	1173	2	0.4482
MEX3A	4	0.64652	0.69756	1	13291	1	0.58422	0.020875	0.061914	0.991712	1174	3	0.58422
LPPR2	4	0.98445	0.98445	1	18764	0	0.9201	0.020917	0.061994	0.991712	1175	3	0.9201
TRIML2	4	0.956	0.95591	1	18221	0	0.45033	0.020934	0.062025	0.991712	1176	3	0.45033
CCKBR	4	0.88963	0.88929	1	16934	0	0.45362	0.020964	0.062094	0.991712	1177	2	0.45362
MMP17	4	0.33922	0.48535	0.995512	9279	2	0.041732	0.020981	0.062121	0.991712	1178	2	0.041732
FASTKD2	4	0.036259	0.095322	0.97787	1851	1	0.47659	0.020989	0.062138	0.991712	1179	3	0.47659
ZNF805	4	0.44336	0.59059	0.998449	11266	1	0.42245	0.021019	0.062205	0.991712	1180	3	0.42245
C7	4	0.059467	0.14064	0.987009	2695	3	-1.0614	0.021028	0.062223	0.991712	1181	1	-1.0614
ABHD16B	4	0.75444	0.76639	1	14614	1	0.65915	0.021031	0.062233	0.991712	1182	3	0.65915
TAL2	4	0.42237	0.56943	0.997791	10856	1	0.52754	0.021069	0.062318	0.991712	1183	3	0.52754
MGC50722	4	0.36986	0.5163	0.995512	9885	1	0.5034	0.021074	0.06233	0.991712	1184	2	0.5034
PHF21A	4	0.62554	0.68627	1	13059	1	0.33636	0.021079	0.062343	0.991712	1185	2	0.33636
ZNF880	4	0.70869	0.73474	1	14018	1	0.33925	0.021131	0.062461	0.991712	1186	3	0.33925
FAM120A	4	0.83821	0.83753	1	15953	0	0.42472	0.021134	0.062469	0.991712	1187	3	0.42472
TK2	4	0.87323	0.87283	1	16632	0	0.14045	0.021182	0.062571	0.991712	1188	2	0.14045
MMP14	4	0.89132	0.891	1	16960	0	0.43013	0.021193	0.0626	0.991712	1189	3	0.43013
LYPD6B	4	0.43742	0.58462	0.997791	11162	1	0.60079	0.021197	0.062612	0.991712	1190	3	0.60079
BHLHE23	4	0.7333	0.7513	1	14338	1	0.47481	0.021236	0.062683	0.991712	1191	2	0.47481
C20orf196	4	0.47079	0.61403	0.998639	11695	1	0.33085	0.02127	0.062754	0.991712	1192	2	0.33085
GOSR2	4	0.36621	0.51262	0.995512	9794	2	-0.025844	0.021284	0.062785	0.991712	1193	2	-0.025844
KCNJ13	4	0.66215	0.70635	1	13446	1	0.49827	0.021287	0.062789	0.991712	1194	3	0.49827
SHISA6	4	0.92065	0.92046	1	17527	0	0.8244	0.021295	0.062801	0.991712	1195	3	0.8244
OSM	4	0.1418	0.28714	0.987009	5537	2	0.41469	0.021304	0.062817	0.991712	1196	2	0.41469
PRH1	4	0.95166	0.95155	1	18133	0	0.53203	0.021355	0.062928	0.991712	1197	3	0.53203
METTL5	4	0.76453	0.77392	1	14758	1	0.46921	0.021368	0.06295	0.991712	1198	3	0.46921
TRIM77	4	0.31051	0.45643	0.995512	8704	1	0.27017	0.021386	0.062978	0.991712	1199	2	0.27017
CORO6	4	0.58058	0.66306	1	12635	1	0.47561	0.021415	0.063038	0.991712	1200	3	0.47561
GCC1	4	0.75554	0.76718	1	14634	1	0.51878	0.021437	0.063084	0.991712	1201	3	0.51878
NUDT18	4	0.7063	0.73318	1	13989	1	0.45985	0.021476	0.063165	0.991712	1202	3	0.45985
ST8SIA3	4	0.97831	0.97835	1	18651	0	0.42569	0.021488	0.063197	0.991712	1203	3	0.42569
FETUB	4	0.86934	0.86893	1	16551	0	0.48099	0.021491	0.063208	0.991712	1204	2	0.48099
GATAD2A	4	0.48339	0.61932	0.998639	11799	1	0.56371	0.02151	0.063249	0.991712	1205	3	0.56371
TMEM163	4	0.98097	0.981	1	18703	0	0.52689	0.021549	0.06333	0.991712	1206	3	0.52689
LGALS3	4	0.97753	0.97755	1	18638	0	0.40241	0.021551	0.063333	0.991712	1207	2	0.40241
HHLA3	4	0.19199	0.33768	0.99356	6478	2	0.13868	0.02156	0.06336	0.991712	1208	2	0.13868
OR8G5	4	0.98055	0.98059	1	18695	0	0.83381	0.021588	0.063427	0.991712	1209	3	0.83381
RPS29	4	0.9265	0.9263	1	17648	0	0.23484	0.02159	0.06343	0.991712	1210	2	0.23484
GTF3A	4	0.72215	0.74363	1	14189	1	0.78742	0.021609	0.063471	0.991712	1211	3	0.78742
PRG4	3	0.96489	0.96508	1	18384	0	0.73475	0.021612	0.055542	0.991712	1212	3	0.73475
SAMD4B	4	0.081081	0.18113	0.987009	3488	1	0.57058	0.021622	0.06349	0.991712	1213	3	0.57058
RTN4IP1	4	0.9005	0.90014	1	17129	0	0.73307	0.021641	0.063529	0.991712	1214	3	0.73307
MEIS3	4	0.47867	0.61732	0.998639	11761	1	0.50976	0.021644	0.063538	0.991712	1215	3	0.50976
DUPD1	4	0.15665	0.30208	0.987015	5820	2	0.038033	0.02174	0.063744	0.991712	1216	2	0.038033
INAFM1	4	0.022301	0.066854	0.975453	1287	2	-0.43917	0.021743	0.063754	0.991712	1217	1	-0.43917
FYB	4	0.68092	0.71749	1	13692	1	0.77719	0.021748	0.063764	0.991712	1218	3	0.77719
SLC16A2	4	0.49698	0.62497	0.998639	11903	1	0.5378	0.021765	0.0638	0.991712	1219	3	0.5378
CXorf40A	4	0.37279	0.51928	0.995512	9950	1	0.72967	0.021769	0.063807	0.991712	1220	3	0.72967
KDM8	4	0.9835	0.98352	1	18745	0	0.65858	0.0218	0.063872	0.991712	1221	3	0.65858
GOLIM4	4	0.33861	0.48474	0.995512	9265	2	0.35786	0.02186	0.06399	0.991712	1222	2	0.35786
IDH3B	4	0.95278	0.95265	1	18156	0	0.44677	0.021878	0.064016	0.991712	1223	3	0.44677
PYDC1	4	0.8434	0.84273	1	16063	0	0.70971	0.021904	0.064077	0.991712	1224	3	0.70971
ZNF467	4	0.56971	0.65773	0.999461	12549	1	0.37056	0.021938	0.064146	0.991712	1225	2	0.37056
STX5	4	0.89987	0.89953	1	17117	0	0.69333	0.021939	0.064149	0.991712	1226	3	0.69333
SCAF1	4	0.75547	0.76713	1	14632	1	0.296	0.021947	0.064165	0.991712	1227	2	0.296
TBC1D25	4	0.97547	0.97541	1	18598	0	0.5911	0.022024	0.064332	0.991712	1228	3	0.5911
LDHD	4	0.95928	0.95921	1	18288	0	0.54806	0.022032	0.064348	0.991712	1229	3	0.54806
SLC14A2	4	0.033425	0.089618	0.975453	1746	2	-0.25045	0.022049	0.064381	0.991712	1230	2	-0.25045
LYSMD1	4	0.71916	0.74161	1	14151	1	0.51074	0.022083	0.064452	0.991712	1231	3	0.51074
MRPL47	4	0.90272	0.90238	1	17176	0	0.22413	0.0221	0.064492	0.991712	1232	2	0.22413
MAGOHB	4	0.88532	0.88493	1	16861	0	0.23325	0.022151	0.064597	0.991712	1233	3	0.23325
FSIP1	4	0.90088	0.90052	1	17136	0	0.59923	0.022154	0.064601	0.991712	1234	2	0.59923
ASPHD2	4	0.97588	0.97585	1	18609	0	0.56195	0.022188	0.06469	0.991712	1235	3	0.56195
RAB23	4	0.14925	0.29467	0.987009	5687	2	0.27804	0.022202	0.064725	0.991712	1236	2	0.27804
TRIM14	4	0.91863	0.91843	1	17489	0	0.61063	0.02225	0.064826	0.991712	1237	3	0.61063
TPM4	4	0.9255	0.9253	1	17628	0	0.80089	0.022253	0.064834	0.991712	1238	3	0.80089
SLC24A1	4	0.83786	0.83719	1	15948	0	0.45505	0.022304	0.064932	0.991712	1239	3	0.45505
CSNK1E	4	0.92143	0.92124	1	17548	0	0.51203	0.022324	0.064979	0.991712	1240	3	0.51203
TTC9B	4	0.92086	0.92065	1	17534	0	0.43296	0.022336	0.065006	0.991712	1241	2	0.43296
C4orf32	4	0.77994	0.78582	1	14957	1	0.022526	0.022355	0.06504	0.991712	1242	1	0.022526
NKD1	4	0.97477	0.97472	1	18584	0	0.85327	0.022388	0.065098	0.991712	1243	3	0.85327
ZNF645	4	0.91698	0.91678	1	17455	0	0.038568	0.022406	0.065135	0.991712	1244	1	0.038568
PRKAR1A	4	0.5698	0.65777	0.999461	12550	1	0.57707	0.022448	0.06522	0.991712	1245	3	0.57707
TMEM249	4	0.52883	0.63876	0.998639	12169	1	0.4733	0.022449	0.065223	0.991712	1246	2	0.4733
IFT122	4	0.42179	0.56885	0.997791	10846	1	0.55878	0.022458	0.065246	0.991712	1247	3	0.55878
S100A13	4	0.52611	0.63756	0.998639	12149	1	0.57532	0.022509	0.065358	0.991712	1248	3	0.57532
PABPC3	4	0.092407	0.2018	0.987009	3848	2	0.040858	0.022519	0.065376	0.991712	1249	2	0.040858
INTS7	4	0.1646	0.31008	0.987015	5986	2	-0.16141	0.022611	0.065574	0.991712	1250	2	-0.16141
CLNK	4	0.46312	0.61056	0.998639	11623	1	0.55411	0.022615	0.065585	0.991712	1251	2	0.55411
NDRG1	4	0.89988	0.89955	1	17118	0	0.52713	0.022625	0.065604	0.991712	1252	3	0.52713
FICD	4	0.5693	0.65753	0.999461	12544	1	0.64636	0.022634	0.065624	0.991712	1253	3	0.64636
ABCC5	4	0.93898	0.93897	1	17893	0	0.66271	0.02265	0.065662	0.991712	1254	2	0.66271
CELA2B	4	0.34025	0.48644	0.995512	9300	2	0.15717	0.022659	0.065682	0.991712	1255	2	0.15717
LTBP1	4	0.90418	0.90385	1	17206	0	0.028582	0.022662	0.065686	0.991712	1256	1	0.028582
LNP1	4	0.13884	0.28257	0.987009	5447	1	0.5211	0.022711	0.065792	0.991712	1257	2	0.5211
MAPKBP1	4	0.44272	0.58995	0.998449	11254	1	0.32726	0.022713	0.065795	0.991712	1258	2	0.32726
CCDC58	4	0.11919	0.24894	0.987009	4778	1	0.63065	0.02272	0.065811	0.991712	1259	2	0.63065
ZNF649	4	0.94309	0.943	1	17961	0	0.25354	0.022764	0.065905	0.991712	1260	2	0.25354
CALHM1	4	0.83593	0.83529	1	15905	1	0.33289	0.022799	0.065972	0.991712	1261	3	0.33289
MPZL1	4	0.6922	0.72439	1	13820	1	0.4373	0.022815	0.066012	0.991712	1262	3	0.4373
DDHD2	4	0.14236	0.2877	0.987009	5549	2	-0.21657	0.022866	0.06612	0.991712	1263	1	-0.21657
FIBIN	4	0.44359	0.59084	0.998449	11270	2	0.42839	0.022887	0.066169	0.991712	1264	2	0.42839
IGFBP3	4	0.93726	0.9372	1	17860	0	0.4146	0.022895	0.066186	0.991712	1265	3	0.4146
TIAM1	4	0.0096566	0.032482	0.975453	626	3	-0.5094	0.022917	0.066235	0.991712	1266	1	-0.5094
PBOV1	4	0.46582	0.61203	0.998639	11649	1	0.31773	0.022922	0.066244	0.991712	1267	2	0.31773
ZNF514	4	0.91717	0.91697	1	17462	0	0.41023	0.022978	0.066354	0.991712	1268	3	0.41023
SERINC1	4	0.59283	0.66923	1	12744	1	0.52271	0.022987	0.066381	0.991712	1269	3	0.52271
RPN1	4	0.67518	0.71402	1	13615	1	0.83443	0.023019	0.066445	0.991712	1270	3	0.83443
PPRC1	3	0.88842	0.88852	1	16919	0	0.17946	0.023034	0.05895	0.991712	1271	2	0.17946
C2orf50	4	0.85327	0.85268	1	16266	0	0.67609	0.023054	0.066517	0.991712	1272	3	0.67609
NKRF	4	0.37356	0.52005	0.995512	9968	2	-0.17504	0.023069	0.06655	0.991712	1273	1	-0.17504
PRKCD	4	0.098488	0.21268	0.987009	4056	1	0.027268	0.02312	0.06666	0.991712	1274	2	0.027268
ZCCHC17	4	0.98364	0.98365	1	18748	0	0.52845	0.023225	0.066907	0.991712	1275	3	0.52845
SH3GLB1	4	0.88795	0.88761	1	16908	0	0.23625	0.023273	0.066995	0.991712	1276	2	0.23625
TRMT44	4	0.049392	0.12115	0.987009	2334	2	0.21149	0.023284	0.067024	0.991712	1277	2	0.21149
MANEA	4	0.17728	0.32291	0.992614	6204	1	0.53918	0.023293	0.067045	0.991712	1278	3	0.53918
ZMYND12	4	0.87618	0.87575	1	16688	0	0.4104	0.023301	0.067065	0.991712	1279	3	0.4104
KLF8	4	0.61378	0.68	1	12925	1	0.55435	0.023311	0.067085	0.991712	1280	3	0.55435
PTTG2	4	0.4163	0.56327	0.997791	10739	1	0.28807	0.023324	0.06711	0.991712	1281	3	0.28807
ZNF263	4	0.12429	0.25778	0.987009	4966	3	-0.22917	0.023375	0.067234	0.991712	1282	1	-0.22917
RAB15	4	0.90964	0.9094	1	17312	0	0.52363	0.023484	0.067449	0.991712	1283	3	0.52363
ZNF23	4	0.72736	0.74718	1	14261	1	0.51492	0.023515	0.067514	0.991712	1284	2	0.51492
RBBP8NL	4	0.95084	0.95077	1	18109	0	0.43014	0.023528	0.067544	0.991712	1285	3	0.43014
HRNR	4	0.10211	0.21911	0.987009	4194	2	0.040856	0.023559	0.067614	0.991712	1286	2	0.040856
CHD9	4	0.97329	0.97323	1	18554	0	0.41962	0.023568	0.067636	0.991712	1287	2	0.41962
FAM133B	4	0.98153	0.98156	1	18715	0	0.63257	0.023579	0.067654	0.991712	1288	3	0.63257
SLC22A9	4	0.63032	0.68876	1	13109	1	0.10446	0.023579	0.067654	0.991712	1289	1	0.10446
OSBPL1A	4	0.38933	0.53599	0.9973	10252	1	0.33878	0.02363	0.067767	0.991712	1290	3	0.33878
SP5	4	0.12512	0.25917	0.987009	4990	1	0.43173	0.023681	0.067883	0.991712	1291	3	0.43173
DEFB116	4	0.88157	0.88112	1	16793	0	0.44503	0.023712	0.067941	0.991712	1292	3	0.44503
MAMLD1	4	0.92371	0.92358	1	17592	0	0.35873	0.023732	0.067981	0.991712	1293	3	0.35873
ZNF408	4	0.27734	0.42321	0.995512	8078	1	0.17851	0.023783	0.068078	0.991712	1294	2	0.17851
DCP2	4	0.094012	0.20466	0.987009	3894	2	-0.23135	0.023834	0.068176	0.991712	1295	1	-0.23135
TTC17	3	0.72254	0.72333	1	14194	1	0.73077	0.023882	0.061007	0.991712	1296	2	0.73077
MAP10	4	0.32111	0.46698	0.995512	8916	2	0.18078	0.023936	0.068405	0.991712	1297	2	0.18078
CAMKK2	4	0.91736	0.91717	1	17464	0	0.60779	0.023941	0.068418	0.991712	1298	3	0.60779
MSRB3	4	0.42943	0.57667	0.997791	10998	2	-0.10108	0.023987	0.068509	0.991712	1299	1	-0.10108
LAMA4	4	0.524	0.63663	0.998639	12127	1	0.49624	0.023988	0.068512	0.991712	1300	2	0.49624
NR1H2	4	0.54052	0.644	0.998639	12278	1	0.54446	0.023992	0.068519	0.991712	1301	3	0.54446
NUFIP1	4	0.96251	0.96245	1	18342	0	0.52555	0.024028	0.068601	0.991712	1302	3	0.52555
EME1	4	0.94313	0.94303	1	17962	0	0.39114	0.024038	0.068625	0.991712	1303	2	0.39114
DHRS12	4	0.92685	0.92665	1	17658	0	0.53087	0.024047	0.068646	0.991712	1304	3	0.53087
U2AF2	4	0.32234	0.46822	0.995512	8938	2	0.32707	0.024051	0.068659	0.991712	1305	2	0.32707
CELF4	4	0.71661	0.73988	1	14120	1	0.62485	0.02407	0.06869	0.991712	1306	3	0.62485
PIK3R1	4	0.93759	0.93755	1	17866	0	0.45199	0.024112	0.068782	0.991712	1307	3	0.45199
EMILIN1	4	0.8684	0.86798	1	16534	0	0.28817	0.024114	0.068785	0.991712	1308	2	0.28817
GNAS	4	0.37249	0.51896	0.995512	9942	1	0.52555	0.024135	0.068833	0.991712	1309	3	0.52555
CENPQ	4	0.25033	0.39617	0.995512	7571	2	-0.20401	0.02414	0.068846	0.991712	1310	1	-0.20401
AVPR2	4	0.97655	0.97655	1	18621	0	0.45305	0.024168	0.068905	0.991712	1311	3	0.45305
P2RY11	4	0.49859	0.62565	0.998639	11915	1	0.40653	0.024191	0.06895	0.991712	1312	2	0.40653
SERPINB13	4	0.062836	0.147	0.987009	2830	2	-0.035982	0.024195	0.068958	0.991712	1313	2	-0.035982
PTPN7	4	0.72205	0.74356	1	14187	1	0.54663	0.024204	0.068975	0.991712	1314	3	0.54663
RINT1	4	0.27214	0.418	0.995512	7981	2	0.19301	0.024242	0.069056	0.991712	1315	2	0.19301
CCNG2	4	0.96146	0.96137	1	18322	0	0.45409	0.024276	0.069131	0.991712	1316	2	0.45409
SNX2	4	0.031557	0.08585	0.975453	1661	2	0.15624	0.024285	0.069147	0.991712	1317	2	0.15624
SPDEF	4	0.29401	0.43984	0.995512	8387	2	0.13558	0.024293	0.06916	0.991712	1318	2	0.13558
MFSD2A	4	0.87156	0.87118	1	16602	0	0.48182	0.024325	0.069222	0.991712	1319	3	0.48182
FAM71B	4	0.87949	0.87902	1	16749	0	0.32185	0.02434	0.069259	0.991712	1320	2	0.32185
MAP3K5	4	0.95985	0.95976	1	18303	0	0.44772	0.024344	0.069266	0.991712	1321	2	0.44772
PADI4	4	0.56809	0.65694	0.999461	12533	1	0.38322	0.024395	0.069373	0.991712	1322	3	0.38322
NUDT6	4	0.4486	0.5959	0.998449	11364	2	-0.24722	0.024445	0.069469	0.991712	1323	1	-0.24722
PKD2	4	0.85247	0.85188	1	16248	0	0.2689	0.024496	0.069565	0.991712	1324	2	0.2689
GOLGA1	4	0.1306	0.26852	0.987009	5169	2	0.08999	0.024547	0.069677	0.991712	1325	2	0.08999
CYTH1	4	0.3012	0.44709	0.995512	8532	1	0.51775	0.024548	0.069679	0.991712	1326	3	0.51775
APPL2	4	0.55112	0.64891	0.998639	12378	1	0.73025	0.024566	0.069718	0.991712	1327	2	0.73025
DBF4B	3	0.96415	0.96437	1	18377	0	0.47072	0.024566	0.062617	0.991712	1328	3	0.47072
TRIM29	4	0.1269	0.2622	0.987009	5043	1	0.13444	0.024598	0.069787	0.991712	1329	2	0.13444
TTC7B	4	0.7797	0.78565	1	14951	1	0.42784	0.024614	0.06982	0.991712	1330	3	0.42784
LCMT1	4	0.13246	0.27175	0.987009	5232	2	0.13082	0.02463	0.069858	0.991712	1331	2	0.13082
TREML2	4	0.65915	0.70469	1	13411	1	0.41256	0.024649	0.069894	0.991712	1332	2	0.41256
AHR	4	0.15765	0.30312	0.987015	5837	1	0.54696	0.024684	0.069965	0.991712	1333	3	0.54696
TPRN	4	0.92875	0.92855	1	17702	0	0.67359	0.024708	0.070018	0.991712	1334	3	0.67359
TNFAIP8L2	4	0.44128	0.58854	0.99821	11236	2	-0.11781	0.024751	0.070114	0.991712	1335	1	-0.11781
SIGIRR	4	0.30262	0.4485	0.995512	8560	1	0.447	0.024757	0.070127	0.991712	1336	3	0.447
BAZ2A	4	0.43788	0.58507	0.997791	11172	2	0.19409	0.024802	0.070211	0.991712	1337	2	0.19409
TTC7A	4	0.88066	0.88018	1	16777	0	0.87407	0.024802	0.070212	0.991712	1338	3	0.87407
NRXN3	4	0.031405	0.085533	0.975453	1658	1	0.64891	0.024839	0.070279	0.991712	1339	3	0.64891
HMGN2	4	0.84507	0.84443	1	16103	0	0.61699	0.024853	0.07031	0.991712	1340	3	0.61699
RBM39	4	0.85482	0.85431	1	16295	0	0.53791	0.024872	0.070357	0.991712	1341	3	0.53791
ANKRD20A4	4	0.86063	0.86014	1	16395	0	0.4257	0.024934	0.070495	0.991712	1342	3	0.4257
ADAM22	4	0.091506	0.20017	0.987009	3819	1	0.048976	0.024955	0.070549	0.991712	1343	2	0.048976
OR11H1	4	0.12665	0.26176	0.987009	5036	2	-0.12865	0.024985	0.070606	0.991712	1344	2	-0.12865
MYL4	4	0.90741	0.90719	1	17263	0	0.76035	0.024994	0.070619	0.991712	1345	3	0.76035
PXDN	4	0.4164	0.56337	0.997791	10740	1	0.32552	0.024995	0.070621	0.991712	1346	3	0.32552
ODF3B	4	0.074244	0.16848	0.987009	3245	2	-0.10096	0.025006	0.070645	0.991712	1347	1	-0.10096
ZNF182	4	0.86274	0.8623	1	16439	0	0.71333	0.025012	0.070659	0.991712	1348	3	0.71333
ATRNL1	4	0.96979	0.96973	1	18483	0	0.41727	0.025047	0.070726	0.991712	1349	3	0.41727
NR0B2	4	0.88071	0.88023	1	16780	0	0.17186	0.025057	0.070745	0.991712	1350	1	0.17186
LATS1	4	0.70951	0.73527	1	14031	1	0.57273	0.025086	0.070817	0.991712	1351	2	0.57273
MUM1	4	0.12484	0.2587	0.987009	4979	1	0.40349	0.025107	0.07087	0.991712	1352	3	0.40349
PLXNA4	4	0.25687	0.40276	0.995512	7700	1	0.53359	0.025113	0.07088	0.991712	1353	3	0.53359
LRRC7	4	0.63492	0.69121	1	13163	1	0.42838	0.025158	0.070975	0.991712	1354	2	0.42838
FAM159B	4	0.83594	0.83531	1	15906	1	0.49287	0.025161	0.070978	0.991712	1355	3	0.49287
PGD	4	0.59198	0.6688	1	12738	1	0.49922	0.025166	0.070988	0.991712	1356	3	0.49922
TSPY3	4	0.79004	0.79402	1	15113	1	0.20618	0.025209	0.071062	0.991712	1357	2	0.20618
C22orf39	4	0.10227	0.21939	0.987009	4196	1	0.57054	0.025242	0.071135	0.991712	1358	3	0.57054
ABHD13	4	0.73629	0.75332	1	14377	1	0.55462	0.025251	0.071151	0.991712	1359	3	0.55462
LEPROT	4	0.48434	0.61973	0.998639	11808	1	0.55761	0.02526	0.071174	0.991712	1360	2	0.55761
PELO	4	0.27838	0.42427	0.995512	8098	2	-0.34789	0.02526	0.071174	0.991712	1361	1	-0.34789
CDK2AP1	4	0.74915	0.76253	1	14541	1	-0.089376	0.025311	0.071288	0.991712	1362	1	-0.089376
SERPINB4	4	0.39462	0.54136	0.997475	10344	1	0.63422	0.025334	0.071334	0.991712	1363	3	0.63422
UPK1B	4	0.94909	0.94902	1	18074	0	0.53759	0.025337	0.07134	0.991712	1364	3	0.53759
CDC27	4	0.90925	0.90902	1	17302	0	0.51734	0.025362	0.071395	0.991712	1365	2	0.51734
UCN3	4	0.051315	0.12493	0.987009	2395	2	0.14995	0.02538	0.071425	0.991712	1366	2	0.14995
SNCAIP	4	0.72108	0.74294	1	14174	1	0.029545	0.025413	0.07149	0.991712	1367	1	0.029545
MID1IP1	4	0.82093	0.82103	1	15614	1	0.41389	0.025546	0.071767	0.991712	1368	3	0.41389
LIMA1	4	0.33892	0.48504	0.995512	9275	1	0.43234	0.025565	0.0718	0.991712	1369	2	0.43234
IPO11	4	0.36919	0.51563	0.995512	9870	1	0.81547	0.025592	0.071857	0.991712	1370	2	0.81547
CSN2	4	0.88004	0.87956	1	16762	0	0.19897	0.025616	0.071899	0.991712	1371	2	0.19897
ULBP3	4	0.97441	0.97435	1	18574	0	0.39629	0.025686	0.072057	0.991712	1372	3	0.39629
PLCXD2	4	0.18958	0.33526	0.99356	6436	1	0.34479	0.025694	0.07207	0.991712	1373	2	0.34479
GGT5	4	0.90158	0.90122	1	17151	0	0.74137	0.025715	0.072116	0.991712	1374	3	0.74137
CTXN1	4	0.92175	0.92155	1	17553	0	0.318	0.025718	0.072123	0.991712	1375	2	0.318
LRRC8A	4	0.90391	0.90357	1	17200	0	0.52157	0.025721	0.072133	0.991712	1376	2	0.52157
MEI4	4	0.81785	0.81818	1	15558	1	0.39125	0.025731	0.072155	0.991712	1377	2	0.39125
HP1BP3	4	0.41031	0.55725	0.997791	10636	1	0.58344	0.025845	0.072394	0.991712	1378	3	0.58344
CASZ1	4	0.50115	0.62673	0.998639	11944	1	0.35736	0.025864	0.072436	0.991712	1379	3	0.35736
C17orf89	4	0.012842	0.042366	0.975453	817	3	-0.72015	0.025871	0.072446	0.991712	1380	1	-0.72015
PRKAB1	4	0.91448	0.91426	1	17413	0	0.4918	0.025913	0.072534	0.991712	1381	3	0.4918
WARS2	4	0.97391	0.97384	1	18565	0	0.39897	0.025918	0.072546	0.991712	1382	3	0.39897
RPS16	4	0.31792	0.46384	0.995512	8848	2	-0.066297	0.025922	0.072555	0.991712	1383	2	-0.066297
DENND5B	4	0.47246	0.61473	0.998639	11709	1	0.3982	0.025937	0.072589	0.991712	1384	3	0.3982
BACE2	4	0.072498	0.16525	0.987009	3179	3	-0.27511	0.025973	0.072657	0.991712	1385	1	-0.27511
ANKRD65	4	0.40062	0.54749	0.997791	10451	1	0.54374	0.026005	0.07272	0.991712	1386	3	0.54374
ZCCHC2	4	0.93979	0.93975	1	17908	0	0.44996	0.026014	0.072741	0.991712	1387	3	0.44996
TAAR6	4	0.020677	0.063467	0.975453	1225	3	-0.47419	0.026023	0.072758	0.991712	1388	1	-0.47419
APOE	4	0.47076	0.61401	0.998639	11694	1	0.58873	0.026034	0.072776	0.991712	1389	3	0.58873
SEPTIN15	4	0.37811	0.52467	0.995622	10053	1	0.55581	0.026063	0.072835	0.991712	1390	3	0.55581
C1orf146	4	0.086426	0.19088	0.987009	3645	2	0.15693	0.026074	0.072853	0.991712	1391	2	0.15693
AADAT	4	0.92332	0.92317	1	17582	0	0.73404	0.026136	0.072966	0.991712	1392	3	0.73404
MRPS36	4	0.69239	0.72449	1	13822	1	0.24004	0.026176	0.07306	0.991712	1393	2	0.24004
HYKK	4	0.47758	0.61688	0.998639	11751	1	0.33328	0.026204	0.073117	0.991712	1394	3	0.33328
CBLN4	4	0.28126	0.42716	0.995512	8140	2	0.16041	0.026224	0.073164	0.991712	1395	2	0.16041
MON1B	4	0.20925	0.35503	0.993689	6810	1	0.13894	0.026227	0.073173	0.991712	1396	2	0.13894
HOXD9	4	0.9682	0.96814	1	18450	0	0.4318	0.026238	0.073192	0.991712	1397	3	0.4318
UGT2B17	4	0.94437	0.94427	1	17986	0	0.48614	0.026252	0.073222	0.991712	1398	2	0.48614
SSTR5	4	0.68059	0.71729	1	13685	1	0.55595	0.026277	0.073266	0.991712	1399	3	0.55595
TMEM114	4	0.79565	0.79874	1	15217	1	0.34704	0.026278	0.073268	0.991712	1400	2	0.34704
ZNF2	4	0.97529	0.97523	1	18597	0	0.68732	0.026289	0.073295	0.991712	1401	3	0.68732
BAP1	4	0.98182	0.98186	1	18720	0	0.55717	0.026311	0.073344	0.991712	1402	3	0.55717
RNF225	4	0.92326	0.92312	1	17580	0	0.53902	0.026316	0.073352	0.991712	1403	3	0.53902
ZNF638	4	0.18949	0.33516	0.99356	6434	1	0.72032	0.026345	0.073408	0.991712	1404	3	0.72032
RNF103	4	0.83822	0.83755	1	15954	0	0.49165	0.026374	0.073468	0.991712	1405	3	0.49165
EXOSC2	4	0.37312	0.51961	0.995512	9958	2	0.35897	0.026392	0.07351	0.991712	1406	2	0.35897
RHBDD1	4	0.98106	0.98108	1	18705	0	0.45845	0.026404	0.07353	0.991712	1407	3	0.45845
ZNF567	4	0.42966	0.57689	0.997791	11002	1	0.57497	0.026414	0.073554	0.991712	1408	3	0.57497
RNF19A	4	0.25927	0.40515	0.995512	7740	2	-0.087579	0.02643	0.07358	0.991712	1409	2	-0.087579
HNRNPC	4	0.3376	0.48368	0.995512	9238	2	0.14612	0.026481	0.073682	0.991712	1410	2	0.14612
C2CD5	4	0.37793	0.5245	0.995622	10049	1	0.58079	0.026492	0.073702	0.991712	1411	3	0.58079
ZC3H12B	4	0.14762	0.29301	0.987009	5654	2	0.10151	0.026532	0.073771	0.991712	1412	2	0.10151
RTL1	4	0.5221	0.63578	0.998639	12109	1	0.51893	0.026551	0.073819	0.991712	1413	3	0.51893
ZNF618	4	0.13282	0.27237	0.987009	5244	2	-0.17413	0.026561	0.073844	0.991712	1414	2	-0.17413
OR8I2	4	0.91897	0.91878	1	17498	0	0.41549	0.026599	0.073919	0.991712	1415	3	0.41549
CALCA	4	0.97156	0.97154	1	18513	0	0.67594	0.026629	0.073985	0.991712	1416	3	0.67594
KLHL21	4	0.24119	0.38703	0.995512	7410	2	-0.06244	0.026685	0.074103	0.991712	1417	1	-0.06244
ZNF433	4	0.1963	0.34202	0.993689	6561	2	0.23996	0.026712	0.074165	0.991712	1418	2	0.23996
MED1	4	0.17801	0.32362	0.992614	6216	2	0.16162	0.026721	0.074184	0.991712	1419	2	0.16162
IKZF1	4	0.8888	0.88846	1	16926	0	0.71162	0.026723	0.074186	0.991712	1420	3	0.71162
PRR5-ARHGAP8	4	0.97293	0.97288	1	18546	0	0.56056	0.026767	0.07427	0.991712	1421	3	0.56056
LRIT2	4	0.76039	0.77077	1	14705	1	0.66853	0.026768	0.074272	0.991712	1422	2	0.66853
ARL14EPL	4	0.8554	0.85488	1	16304	0	0.5182	0.026782	0.074302	0.991712	1423	3	0.5182
CDX1	4	0.93551	0.9354	1	17817	0	0.54155	0.026786	0.07431	0.991712	1424	3	0.54155
ALG6	4	0.72988	0.7489	1	14299	1	0.51856	0.026787	0.074311	0.991712	1425	2	0.51856
KIAA1324L	4	0.98363	0.98364	1	18747	0	0.46181	0.026817	0.07437	0.991712	1426	3	0.46181
C19orf71	4	0.13237	0.27161	0.987009	5230	1	0.39269	0.026822	0.074385	0.991712	1427	3	0.39269
NOL9	4	0.12821	0.2645	0.987009	5087	2	0.035926	0.026837	0.074409	0.991712	1428	2	0.035926
MS4A12	4	0.87032	0.8699	1	16576	0	0.48166	0.026841	0.074417	0.991712	1429	3	0.48166
MGAT3	4	0.24551	0.39134	0.995512	7487	1	0.52483	0.026872	0.074478	0.991712	1430	2	0.52483
LEMD2	4	0.44627	0.59354	0.998449	11316	2	-0.037772	0.026888	0.074515	0.991712	1431	1	-0.037772
ZNF134	4	0.37644	0.52297	0.995512	10023	1	0.48743	0.026896	0.074533	0.991712	1432	3	0.48743
XCL2	4	0.97494	0.97491	1	18591	0	0.7084	0.026906	0.074549	0.991712	1433	3	0.7084
RDH10	4	0.93679	0.93673	1	17848	0	0.042634	0.026939	0.074613	0.991712	1434	1	0.042634
MED23	4	0.21394	0.35984	0.993689	6904	1	0.49434	0.02698	0.074695	0.991712	1435	3	0.49434
MYF6	4	0.27898	0.42487	0.995512	8107	2	-0.14531	0.02699	0.074709	0.991712	1436	1	-0.14531
OR5AS1	4	0.68791	0.72174	1	13770	1	0.48745	0.026995	0.074718	0.991712	1437	3	0.48745
AIRE	4	0.93258	0.93236	1	17768	0	0.72622	0.027015	0.074755	0.991712	1438	3	0.72622
MAGEA9	4	0.94365	0.94356	1	17973	0	0.26939	0.027061	0.074855	0.991712	1439	2	0.26939
ZNF548	4	0.098791	0.21321	0.987009	4069	2	-0.38636	0.027066	0.074861	0.991712	1440	1	-0.38636
OTUD7A	4	0.098776	0.21319	0.987009	4068	1	0.079687	0.027066	0.074861	0.991712	1441	1	0.079687
MOB3C	4	0.38869	0.53533	0.997027	10242	2	0.16806	0.02709	0.074906	0.991712	1442	2	0.16806
APOBEC1	4	0.61609	0.6812	1	12954	1	0.40852	0.027118	0.07497	0.991712	1443	2	0.40852
MYO5B	4	0.61008	0.67801	1	12892	1	0.3747	0.027137	0.075016	0.991712	1444	2	0.3747
PLAC8	4	0.80518	0.80692	1	15354	1	0.039739	0.027142	0.075028	0.991712	1445	2	0.039739
PPP2R5D	4	0.22831	0.37416	0.995512	7171	2	0.20813	0.027193	0.07514	0.992504	1446	2	0.20813
CD68	4	0.91315	0.91294	1	17379	0	0.81031	0.027223	0.075211	0.992749	1447	3	0.81031
OR4X2	4	0.92586	0.92567	1	17639	0	0.34052	0.027295	0.075357	0.993092	1448	2	0.34052
AK8	4	0.66146	0.70595	1	13439	1	0.54456	0.027327	0.075418	0.993092	1449	3	0.54456
CXorf66	4	0.11067	0.23421	0.987009	4469	2	0.10992	0.027345	0.075459	0.993092	1450	2	0.10992
APOC1	4	0.20091	0.34662	0.993689	6647	1	0.34957	0.027346	0.075461	0.993092	1451	2	0.34957
NDUFS3	4	0.86263	0.8622	1	16435	0	0.31313	0.027384	0.075561	0.993092	1452	2	0.31313
FCGR3A	4	0.44099	0.58824	0.99821	11231	2	0.19823	0.027396	0.075576	0.993092	1453	2	0.19823
MFAP3	4	0.87821	0.87777	1	16729	0	0.58188	0.027438	0.07566	0.993092	1454	3	0.58188
SLC25A26	4	0.9488	0.94875	1	18069	0	0.63339	0.027451	0.075681	0.993092	1455	3	0.63339
STARD5	4	0.87665	0.8762	1	16702	0	0.74055	0.027461	0.075704	0.993092	1456	3	0.74055
SPRY2	3	0.97254	0.97269	1	18536	0	0.30977	0.027461	0.06942	0.991712	1457	3	0.30977
SMAD6	4	0.043607	0.10995	0.981219	2137	2	-0.70521	0.027498	0.075779	0.993155	1458	1	-0.70521
OMA1	4	0.98247	0.98249	1	18732	0	0.54023	0.027544	0.075878	0.993155	1459	3	0.54023
CDYL	4	0.84127	0.84053	1	16018	0	0.31678	0.027549	0.075889	0.993155	1460	2	0.31678
MTFP1	4	0.67656	0.71484	1	13628	1	0.16655	0.0276	0.075996	0.993155	1461	2	0.16655
KCNA6	4	0.91216	0.91198	1	17357	0	0.63253	0.027634	0.076073	0.993155	1462	3	0.63253
KLHDC7B	4	0.57101	0.65835	0.999461	12563	1	0.5286	0.02765	0.076102	0.993155	1463	3	0.5286
CMTM3	4	0.27077	0.41659	0.995512	7955	2	-0.081103	0.027701	0.0762	0.993155	1464	1	-0.081103
DUOXA2	4	0.17049	0.31603	0.98933	6089	1	0.054379	0.027752	0.076296	0.993155	1465	1	0.054379
BMF	4	0.20104	0.34675	0.993689	6651	1	0.41428	0.02776	0.076311	0.993155	1466	3	0.41428
COPRS	4	0.16389	0.30931	0.987015	5971	2	-0.30443	0.027803	0.076398	0.993155	1467	1	-0.30443
MINK1	4	0.77635	0.78299	1	14904	1	0.41955	0.027805	0.076404	0.993155	1468	3	0.41955
ZFC3H1	4	0.4725	0.61474	0.998639	11710	1	0.68255	0.027826	0.076448	0.993155	1469	3	0.68255
PSMD8	4	0.6893	0.72259	1	13786	1	0.21552	0.027854	0.076512	0.993155	1470	2	0.21552
BMP7	4	0.97021	0.97015	1	18493	0	0.54679	0.027917	0.076632	0.993155	1471	3	0.54679
RP1L1	4	0.45718	0.60458	0.998639	11517	2	0.68125	0.027939	0.076671	0.993155	1472	2	0.68125
ARHGEF2	4	0.48032	0.618	0.998639	11771	1	-0.094408	0.027955	0.076705	0.993155	1473	1	-0.094408
BABAM1	4	0.23536	0.38126	0.995512	7307	2	-0.18406	0.028006	0.076802	0.993155	1474	1	-0.18406
IARS	4	0.96619	0.96613	1	18412	0	0.88442	0.028028	0.076854	0.993155	1475	3	0.88442
SLC39A5	4	0.97064	0.97058	1	18498	0	0.57924	0.028043	0.076874	0.993155	1476	3	0.57924
C22orf31	4	0.73083	0.74956	1	14309	1	0.14236	0.028057	0.076893	0.993155	1477	2	0.14236
DBT	4	0.29722	0.44302	0.995512	8451	1	-0.10614	0.028108	0.077	0.993155	1478	1	-0.10614
FAM150B	4	0.33357	0.4796	0.995512	9155	1	0.40861	0.028109	0.077005	0.993155	1479	3	0.40861
RBMS1	4	0.72046	0.74252	1	14163	1	0.75543	0.028176	0.07713	0.993155	1480	3	0.75543
ITGB1BP1	4	0.33212	0.47819	0.995512	9134	1	0.66904	0.028201	0.077173	0.993155	1481	3	0.66904
MGP	4	0.69515	0.72619	1	13857	1	0.36247	0.028209	0.077188	0.993155	1482	2	0.36247
DACH1	4	0.63572	0.69164	1	13175	1	0.39508	0.028257	0.077281	0.993155	1483	3	0.39508
DYNC1I1	4	0.13372	0.27389	0.987009	5276	1	0.15945	0.02826	0.077286	0.993155	1484	2	0.15945
PTRHD1	4	0.28866	0.43452	0.995512	8290	1	0.77858	0.028303	0.077367	0.993155	1485	3	0.77858
CSNK2A2	4	0.26716	0.413	0.995512	7894	1	0.46512	0.028308	0.077377	0.993155	1486	3	0.46512
FCRL3	4	0.56206	0.65411	0.998721	12486	1	0.28086	0.028311	0.077385	0.993155	1487	2	0.28086
MFSD5	4	0.36048	0.50686	0.995512	9671	1	0.56685	0.028344	0.077467	0.993155	1488	3	0.56685
COX4I1	4	0.7525	0.76501	1	14588	1	1.1108	0.028361	0.077513	0.993155	1489	3	1.1108
VMP1	4	0.97285	0.97281	1	18544	0	0.7143	0.028364	0.077519	0.993155	1490	3	0.7143
HPGD	4	0.76192	0.77196	1	14727	1	0.57777	0.028369	0.077528	0.993155	1491	3	0.57777
DDX55	4	0.90643	0.90615	1	17241	0	0.55579	0.028441	0.077686	0.993778	1492	3	0.55579
SLFN11	4	0.95105	0.95098	1	18116	0	0.44986	0.028446	0.077693	0.993778	1493	3	0.44986
SPATA13	4	0.52353	0.63644	0.998639	12121	1	0.75773	0.028472	0.077732	0.993778	1494	3	0.75773
ME1	4	0.63919	0.69353	1	13213	1	-0.02481	0.028514	0.077818	0.99378	1495	1	-0.02481
ASCC1	4	0.9803	0.98035	1	18686	0	0.67244	0.028523	0.077836	0.99378	1496	3	0.67244
N4BP2	4	0.33457	0.4806	0.995512	9171	2	0.33913	0.028615	0.078034	0.994955	1497	2	0.33913
VCY1B	4	0.92134	0.92115	1	17545	0	0.47822	0.028616	0.078035	0.994955	1498	2	0.47822
RPL34	4	0.80087	0.80318	1	15296	1	0.78125	0.028651	0.078126	0.994955	1499	3	0.78125
SARS2	4	0.49032	0.6222	0.998639	11853	1	0.15029	0.028666	0.078162	0.994955	1500	1	0.15029
GLTSCR2	4	0.92231	0.92215	1	17566	0	0.69904	0.028703	0.078233	0.994955	1501	3	0.69904
FEM1B	4	0.89536	0.89507	1	17034	0	0.3716	0.028717	0.078262	0.994955	1502	2	0.3716
CYTIP	4	0.81327	0.81408	1	15487	1	0.39714	0.028742	0.078317	0.994955	1503	2	0.39714
ADPRM	4	0.65599	0.70285	1	13373	1	0.31122	0.028762	0.078364	0.994955	1504	2	0.31122
MS4A8	4	0.12374	0.25685	0.987009	4949	2	-0.11932	0.028811	0.078462	0.994955	1505	2	-0.11932
SH3BP1	4	0.63986	0.6939	1	13217	1	0.47244	0.028818	0.078484	0.994955	1506	3	0.47244
MEA1	4	0.36581	0.5122	0.995512	9785	1	0.52353	0.028859	0.078562	0.994955	1507	3	0.52353
LOC554223	4	0.76073	0.77103	1	14712	1	0.38766	0.02892	0.078684	0.994955	1508	3	0.38766
HARS2	4	0.84395	0.84327	1	16075	0	0.42829	0.028971	0.078787	0.994955	1509	2	0.42829
SDE2	4	0.80617	0.80778	1	15365	1	0.7616	0.029021	0.07889	0.994955	1510	2	0.7616
RALB	4	0.39482	0.54159	0.997475	10350	2	-0.043639	0.029072	0.078991	0.994955	1511	2	-0.043639
GABARAPL1	4	0.30968	0.45559	0.995512	8687	1	0.52616	0.029084	0.079017	0.994955	1512	3	0.52616
PET117	4	0.96305	0.96297	1	18356	0	0.513	0.029123	0.079094	0.994955	1513	2	0.513
DIO2	4	0.83698	0.83631	1	15929	1	0.38979	0.029132	0.079111	0.994955	1514	3	0.38979
CELF2	4	0.86518	0.86476	1	16486	0	0.38263	0.029158	0.079169	0.994955	1515	3	0.38263
RORC	4	0.37083	0.51728	0.995512	9904	2	-0.051695	0.029174	0.079198	0.994955	1516	1	-0.051695
ENC1	4	0.93949	0.93947	1	17903	0	0.47424	0.029174	0.079198	0.994955	1517	3	0.47424
ACKR4	4	0.73888	0.75514	1	14408	1	0.3626	0.029221	0.079298	0.994955	1518	3	0.3626
LY6E	4	0.93424	0.93409	1	17799	0	0.37196	0.029224	0.079306	0.994955	1519	2	0.37196
SMDT1	4	0.41564	0.56259	0.997791	10730	1	0.39057	0.029275	0.079396	0.994955	1520	2	0.39057
PCDH1	4	0.69289	0.72479	1	13826	1	0.35711	0.0293	0.079445	0.994955	1521	3	0.35711
SOX6	4	0.34589	0.49213	0.995512	9404	1	0.33163	0.029309	0.079471	0.994955	1522	2	0.33163
FAM114A1	4	0.4053	0.55218	0.997791	10537	1	0.42207	0.02932	0.079496	0.994955	1523	3	0.42207
DDX49	4	0.48038	0.61803	0.998639	11772	1	-0.059018	0.029326	0.079509	0.994955	1524	1	-0.059018
HSPB1	4	0.10715	0.228	0.987009	4349	2	0.31189	0.029329	0.079518	0.994955	1525	2	0.31189
BLMH	4	0.94139	0.94132	1	17937	0	0.59621	0.029377	0.079607	0.994955	1526	3	0.59621
PDPK1	4	0.85316	0.85258	1	16264	0	0.84576	0.029414	0.079679	0.994955	1527	3	0.84576
MYOF	4	0.87098	0.8706	1	16593	0	0.35358	0.029417	0.079686	0.994955	1528	2	0.35358
GRPEL1	4	0.28573	0.4316	0.995512	8227	2	-0.054932	0.029427	0.079702	0.994955	1529	1	-0.054932
NRG1	4	0.83116	0.83065	1	15803	1	0.44986	0.029445	0.079738	0.994955	1530	3	0.44986
PACRGL	4	0.71802	0.74084	1	14134	1	0.1421	0.029478	0.079801	0.994955	1531	1	0.1421
ZSCAN12	4	0.44506	0.59232	0.998449	11298	1	-0.019016	0.029529	0.079911	0.994955	1532	1	-0.019016
ZNF764	4	0.5243	0.63677	0.998639	12132	1	0.75254	0.029565	0.079987	0.994955	1533	3	0.75254
LOC101927572	4	0.29714	0.44295	0.995512	8449	1	0.31097	0.02958	0.080016	0.994955	1534	2	0.31097
KPNA1	4	0.85231	0.85172	1	16244	0	0.23285	0.02963	0.080118	0.994955	1535	2	0.23285
SRM	4	0.23521	0.38111	0.995512	7304	1	0.4024	0.029644	0.080155	0.994955	1536	2	0.4024
FAM178B	4	0.73831	0.75475	1	14398	1	0.49505	0.02965	0.080166	0.994955	1537	3	0.49505
CRYBA4	4	0.77868	0.78483	1	14936	1	0.5592	0.029671	0.080211	0.994955	1538	3	0.5592
ITPK1	4	0.66954	0.71072	1	13538	1	-0.077515	0.029681	0.080229	0.994955	1539	1	-0.077515
ABCC12	4	0.2812	0.4271	0.995512	8138	1	0.38375	0.029702	0.080279	0.994955	1540	3	0.38375
KIF27	4	0.47739	0.6168	0.998639	11749	1	0.84602	0.029713	0.080301	0.994955	1541	3	0.84602
PTRH1	4	0.50869	0.62994	0.998639	11999	1	0.044206	0.029732	0.080336	0.994955	1542	1	0.044206
NUDT13	4	0.87786	0.87743	1	16722	0	0.62171	0.029771	0.080417	0.994955	1543	3	0.62171
SGPP1	4	0.11327	0.23878	0.987009	4577	2	-0.19581	0.029783	0.080444	0.994955	1544	2	-0.19581
ALCAM	4	0.33216	0.47824	0.995512	9136	1	0.085971	0.029833	0.080549	0.994955	1545	2	0.085971
FRG2C	4	0.17299	0.31857	0.991044	6126	2	-0.19641	0.029884	0.080648	0.994955	1546	1	-0.19641
TSPYL4	4	0.31731	0.46323	0.995512	8834	1	0.46271	0.029921	0.080729	0.994955	1547	3	0.46271
PSMC4	4	0.061396	0.14427	0.987009	2779	1	0.073232	0.029935	0.080754	0.994955	1548	1	0.073232
TIA1	4	0.80246	0.80453	1	15315	1	0.456	0.029985	0.080858	0.994955	1549	3	0.456
AIM1L	4	0.43037	0.5776	0.997791	11020	1	0.56053	0.03001	0.080895	0.994955	1550	3	0.56053
SCN3A	4	0.26275	0.40859	0.995512	7816	1	0.35829	0.03008	0.081032	0.994955	1551	2	0.35829
ADRB2	4	0.98053	0.98057	1	18693	0	0.47539	0.030088	0.081051	0.994955	1552	3	0.47539
FLJ44635	4	0.56712	0.65651	0.999461	12521	1	0.5061	0.030138	0.081161	0.994955	1553	3	0.5061
NKD2	4	0.83009	0.82958	1	15783	1	0.48819	0.030159	0.081202	0.994955	1554	2	0.48819
KIF18B	4	0.47541	0.61597	0.998639	11732	1	0.47194	0.030205	0.081307	0.994955	1555	3	0.47194
RAB43	4	0.52075	0.63517	0.998639	12096	1	0.31894	0.030219	0.081339	0.994955	1556	2	0.31894
HOXD12	4	0.98347	0.98349	1	18744	0	0.62702	0.030221	0.081342	0.994955	1557	3	0.62702
SIGLEC15	4	0.89858	0.89827	1	17091	0	0.4692	0.030229	0.081361	0.994955	1558	2	0.4692
CEMP1	4	0.96794	0.9679	1	18444	0	0.26379	0.030239	0.081375	0.994955	1559	2	0.26379
PRKACB	4	0.96595	0.96589	1	18407	0	0.42908	0.03029	0.081465	0.994955	1560	3	0.42908
ZFP2	4	0.66072	0.70556	1	13429	1	0.3555	0.030327	0.081542	0.994955	1561	3	0.3555
SUOX	4	0.91416	0.91394	1	17407	0	0.58578	0.03034	0.081579	0.994955	1562	3	0.58578
CYSRT1	4	0.72148	0.74319	1	14179	1	0.43603	0.030354	0.081605	0.994955	1563	3	0.43603
CYP19A1	4	0.83189	0.83134	1	15818	1	0.38111	0.030375	0.081651	0.994955	1564	3	0.38111
XYLT2	4	0.79302	0.7965	1	15176	1	0.345	0.030388	0.081679	0.994955	1565	2	0.345
TNFRSF8	4	0.0083859	0.028503	0.975453	541	3	-0.59917	0.030391	0.081688	0.994955	1566	1	-0.59917
CENPN	4	0.94426	0.94415	1	17982	0	0.70718	0.030398	0.081698	0.994955	1567	3	0.70718
SFTA2	4	0.32066	0.46654	0.995512	8911	1	0.29964	0.030408	0.081718	0.994955	1568	2	0.29964
HSD17B13	4	0.42099	0.56805	0.997791	10832	1	-0.0092615	0.030442	0.081786	0.994955	1569	2	-0.0092615
TULP1	4	0.47205	0.61454	0.998639	11706	1	0.37173	0.030488	0.081868	0.994955	1570	2	0.37173
LZTR1	4	0.93369	0.93352	1	17787	0	0.22522	0.030492	0.081883	0.994955	1571	3	0.22522
WTAP	4	0.89354	0.89321	1	17001	0	0.4364	0.030514	0.08193	0.994955	1572	3	0.4364
DCAF5	4	0.333	0.47904	0.995512	9151	1	0.56547	0.030524	0.081958	0.994955	1573	3	0.56547
OR3A1	4	0.2387	0.38457	0.995512	7364	2	-0.075071	0.030543	0.081989	0.994955	1574	2	-0.075071
STC1	4	0.89119	0.89087	1	16957	0	0.43527	0.030594	0.082086	0.995028	1575	3	0.43527
FAM150A	4	0.84588	0.84524	1	16123	0	0.023279	0.030645	0.082199	0.995028	1576	1	0.023279
TNFRSF19	4	0.094785	0.20604	0.987009	3921	1	0.42058	0.030685	0.082285	0.995028	1577	3	0.42058
EIF4EBP1	4	0.27822	0.42411	0.995512	8096	2	-0.21793	0.030695	0.082312	0.995028	1578	1	-0.21793
IFNA5	4	0.13439	0.27505	0.987009	5300	2	-0.057327	0.030746	0.082407	0.995028	1579	2	-0.057327
CCDC97	4	0.82774	0.82735	1	15742	1	0.2018	0.030797	0.082507	0.995028	1580	2	0.2018
CTDSP2	4	0.60037	0.67305	1	12804	1	0.34471	0.030825	0.082576	0.995028	1581	3	0.34471
TRIM37	4	0.87964	0.87917	1	16754	0	0.56284	0.030847	0.082628	0.995028	1582	2	0.56284
HSF2	4	0.73907	0.75527	1	14410	1	0.43381	0.030849	0.082631	0.995028	1583	3	0.43381
MFAP1	4	0.7677	0.77634	1	14802	1	0.49363	0.030898	0.082736	0.995028	1584	3	0.49363
XKRY	3	0.1786	0.2867	0.987009	6230	1	0.48658	0.030922	0.077424	0.993155	1585	2	0.48658
KRT84	4	0.61272	0.67943	1	12919	1	0.18448	0.030949	0.082857	0.995028	1586	2	0.18448
OR12D3	4	0.84563	0.84498	1	16119	0	0.61042	0.030965	0.082896	0.995028	1587	3	0.61042
PRICKLE4	4	0.80598	0.80763	1	15363	1	0.53442	0.030999	0.082956	0.995028	1588	2	0.53442
USP1	4	0.43306	0.58032	0.997791	11068	1	0.46033	0.031	0.082957	0.995028	1589	2	0.46033
PHACTR2	4	0.85978	0.8593	1	16380	0	0.41216	0.03105	0.083067	0.995028	1590	3	0.41216
SLC34A3	4	0.52528	0.63721	0.998639	12139	1	0.63114	0.031057	0.083082	0.995028	1591	3	0.63114
ANKRD49	4	0.63071	0.68898	1	13116	1	0.64986	0.031068	0.083103	0.995028	1592	3	0.64986
CD300LF	4	0.86677	0.86634	1	16509	0	0.51302	0.0311	0.083175	0.995028	1593	3	0.51302
LOC653602	4	0.33557	0.48162	0.995512	9193	2	-0.11674	0.031101	0.083176	0.995028	1594	1	-0.11674
MANBA	4	0.21709	0.36296	0.994075	6967	2	0.18094	0.03111	0.083196	0.995028	1595	2	0.18094
CD19	4	0.34626	0.4925	0.995512	9413	1	0.72134	0.031111	0.083199	0.995028	1596	3	0.72134
SPESP1	4	0.79638	0.79937	1	15230	1	0.52922	0.031121	0.083222	0.995028	1597	3	0.52922
TMEM219	4	0.83406	0.83347	1	15866	1	0.4993	0.031151	0.083297	0.995028	1598	3	0.4993
GSK3A	4	0.20533	0.35102	0.993689	6731	1	0.3395	0.031202	0.083393	0.995028	1599	3	0.3395
SUZ12	4	0.77954	0.78551	1	14947	1	0.50247	0.031253	0.083502	0.995028	1600	3	0.50247
PALD1	4	0.78802	0.79237	1	15084	1	0.34048	0.031272	0.08354	0.995028	1601	2	0.34048
PCDHA6	4	0.91036	0.91012	1	17323	0	0.35969	0.031312	0.083619	0.995028	1602	2	0.35969
DES	4	0.97831	0.97835	1	18650	0	0.71192	0.031317	0.083633	0.995028	1603	3	0.71192
TLR4	4	0.77737	0.7838	1	14920	1	0.67922	0.031333	0.083662	0.995028	1604	3	0.67922
CEACAM19	4	0.10597	0.22596	0.987009	4312	2	-0.33933	0.031354	0.083711	0.995028	1605	1	-0.33933
GNGT1	4	0.9485	0.94845	1	18063	0	0.62041	0.031388	0.083776	0.995028	1606	3	0.62041
RGS1	4	0.13996	0.28443	0.987009	5488	2	-0.21729	0.031405	0.083809	0.995028	1607	1	-0.21729
HLA-G	4	0.97442	0.97436	1	18576	0	0.38256	0.031475	0.083961	0.995028	1608	3	0.38256
SKIL	4	0.47468	0.61566	0.998639	11727	1	0.46331	0.031484	0.083984	0.995028	1609	2	0.46331
ACOT12	4	0.49995	0.62624	0.998639	11929	1	0.41872	0.031486	0.083987	0.995028	1610	3	0.41872
IMPACT	4	0.79683	0.79976	1	15237	1	0.48096	0.031491	0.084002	0.995028	1611	3	0.48096
PGK1	4	0.96257	0.96251	1	18344	0	0.28604	0.031506	0.08403	0.995028	1612	2	0.28604
PLOD1	4	0.7348	0.75232	1	14362	1	0.50798	0.031513	0.084052	0.995028	1613	3	0.50798
ZIM2	4	0.0077347	0.026428	0.975453	496	1	0.36208	0.031525	0.084074	0.995028	1614	2	0.36208
USP30	4	0.53954	0.64356	0.998639	12268	1	0.35023	0.031535	0.084091	0.995028	1615	2	0.35023
TESC	4	0.88355	0.88313	1	16826	0	0.27273	0.031557	0.084129	0.995028	1616	2	0.27273
N6AMT2	4	0.83305	0.83245	1	15842	1	0.60751	0.031647	0.084299	0.995591	1617	2	0.60751
CYP2E1	4	0.79028	0.79422	1	15119	1	-0.031736	0.031658	0.084319	0.995591	1618	1	-0.031736
TENM2	4	0.065595	0.15226	0.987009	2920	1	0.46153	0.031687	0.084384	0.995591	1619	2	0.46153
C7orf57	4	0.98342	0.98344	1	18742	0	0.55794	0.03171	0.084423	0.995591	1620	3	0.55794
PGS1	4	0.27559	0.42146	0.995512	8047	1	0.5011	0.031748	0.084501	0.995591	1621	3	0.5011
LIF	4	0.035249	0.093305	0.97787	1819	2	-0.0047338	0.031759	0.084527	0.995591	1622	2	-0.0047338
GBF1	4	0.85324	0.85266	1	16265	0	0.69238	0.031798	0.084603	0.995591	1623	3	0.69238
MICALL1	4	0.97399	0.97391	1	18567	0	0.5208	0.03182	0.084652	0.995591	1624	3	0.5208
WBSCR28	4	0.58298	0.66424	1	12653	1	0.41623	0.03188	0.084756	0.995591	1625	3	0.41623
ISX	4	0.90864	0.90837	1	17284	0	0.45202	0.031901	0.084799	0.995591	1626	2	0.45202
PQLC2	4	0.14458	0.28998	0.987009	5597	2	-0.033939	0.031911	0.084816	0.995591	1627	2	-0.033939
ATP6AP1	4	0.39754	0.5443	0.997791	10401	1	0.23836	0.031962	0.084923	0.995591	1628	1	0.23836
GREM2	4	0.85046	0.84987	1	16221	0	0.45487	0.031993	0.084978	0.995591	1629	3	0.45487
GTF2A2	4	0.23334	0.37921	0.995512	7269	1	0.57335	0.032063	0.085115	0.995591	1630	3	0.57335
MAGEC1	4	0.92805	0.92783	1	17683	0	0.30396	0.032067	0.085122	0.995591	1631	3	0.30396
PROSER2	4	0.18447	0.33015	0.993272	6342	1	0.26754	0.032114	0.085209	0.995591	1632	2	0.26754
ARHGEF40	4	0.93773	0.93769	1	17869	0	0.41755	0.032128	0.085234	0.995591	1633	3	0.41755
TRIM16	4	0.70111	0.72985	1	13925	1	0.5199	0.032133	0.085247	0.995591	1634	3	0.5199
KCTD9	4	0.90923	0.90899	1	17300	0	0.31915	0.032146	0.085275	0.995591	1635	2	0.31915
SYCP1	4	0.94943	0.94938	1	18079	0	0.42848	0.03215	0.085281	0.995591	1636	3	0.42848
SLC23A1	4	0.00052974	0.0019413	0.806608	46	3	-1.106	0.032164	0.085317	0.995591	1637	1	-1.106
KRT36	4	0.77532	0.7822	1	14889	1	0.42437	0.032197	0.085387	0.995591	1638	3	0.42437
VPS25	4	0.66488	0.70796	1	13478	1	0.0080345	0.032215	0.085426	0.995591	1639	1	0.0080345
SLC25A17	4	0.19796	0.34364	0.993689	6593	2	-0.46598	0.032266	0.085528	0.995591	1640	1	-0.46598
CHADL	4	0.8919	0.89159	1	16969	0	0.66092	0.032279	0.085561	0.995591	1641	3	0.66092
HIAT1	4	0.86945	0.86904	1	16553	0	0.53475	0.032305	0.085624	0.995591	1642	3	0.53475
FAM124A	4	0.82567	0.82538	1	15702	1	0.46602	0.032316	0.08565	0.995591	1643	2	0.46602
BCL7C	4	0.9588	0.95875	1	18275	0	0.58912	0.032321	0.085665	0.995591	1644	3	0.58912
CTHRC1	4	0.41034	0.55728	0.997791	10638	2	0.20899	0.032331	0.085688	0.995591	1645	2	0.20899
AFF3	4	0.32004	0.46591	0.995512	8896	1	0.26183	0.032367	0.085747	0.995672	1646	2	0.26183
ZNF232	4	0.73822	0.75469	1	14395	1	0.47575	0.032455	0.085932	0.995741	1647	3	0.47575
SLC35G2	4	0.06781	0.15643	0.987009	3002	2	0.069567	0.032464	0.085954	0.995741	1648	2	0.069567
PCDHGB6	4	0.70349	0.73138	1	13951	1	0.37656	0.032488	0.086009	0.995741	1649	3	0.37656
ACTL10	4	0.85768	0.85723	1	16347	0	0.3776	0.032505	0.086039	0.995741	1650	2	0.3776
FANCD2OS	4	0.22634	0.37221	0.995371	7134	1	0.26466	0.032519	0.08606	0.995741	1651	3	0.26466
NUDT16L1	4	0.096614	0.20936	0.987009	3980	1	0.27641	0.032546	0.086123	0.995741	1652	2	0.27641
CLDN19	4	0.90861	0.90835	1	17282	0	0.45824	0.032549	0.086127	0.995741	1653	3	0.45824
PTPRR	4	0.63125	0.68926	1	13124	1	-0.0096819	0.032569	0.086169	0.995741	1654	1	-0.0096819
POU2F2	4	0.6694	0.71062	1	13535	1	0.52259	0.032655	0.086343	0.996238	1655	3	0.52259
CHERP	4	0.019346	0.060699	0.975453	1176	2	-0.36273	0.032721	0.086469	0.996238	1656	2	-0.36273
CASP4	4	0.92369	0.92357	1	17591	0	0.42739	0.032722	0.08647	0.996238	1657	3	0.42739
FOXG1	4	0.37603	0.52258	0.995512	10013	1	0.46207	0.032732	0.08649	0.996238	1658	3	0.46207
MTA3	4	0.89342	0.89309	1	16998	0	0.41142	0.032772	0.086575	0.996238	1659	3	0.41142
EBI3	4	0.43546	0.58264	0.997791	11121	1	0.51184	0.032783	0.086603	0.996238	1660	3	0.51184
THOC7	4	0.43516	0.58236	0.997791	11117	2	0.10505	0.032822	0.086682	0.996238	1661	2	0.10505
EIF3CL	4	0.87644	0.87601	1	16693	0	0.84318	0.032845	0.086718	0.996238	1662	3	0.84318
TRPM2	4	0.94071	0.94063	1	17924	0	0.16943	0.032873	0.086781	0.996238	1663	2	0.16943
CYS1	4	0.3705	0.51696	0.995512	9898	2	0.16859	0.032907	0.086863	0.996238	1664	2	0.16859
FAM9C	4	0.96077	0.96069	1	18314	0	0.58026	0.032938	0.086927	0.996238	1665	3	0.58026
PLXDC2	4	0.64721	0.69796	1	13296	1	0.32616	0.032974	0.087002	0.996238	1666	2	0.32616
GIF	4	0.89931	0.899	1	17105	0	0.7305	0.032979	0.087012	0.996238	1667	3	0.7305
HHLA1	4	0.15902	0.30447	0.987015	5866	1	0.48482	0.03301	0.087072	0.996238	1668	3	0.48482
SNRNP27	4	0.97703	0.97707	1	18630	0	0.76041	0.033019	0.087088	0.996238	1669	3	0.76041
CREBZF	4	0.68696	0.72116	1	13756	1	-0.031485	0.033025	0.087095	0.996238	1670	1	-0.031485
NOC2L	4	0.18273	0.32838	0.992873	6309	2	-0.6777	0.033075	0.087203	0.996238	1671	1	-0.6777
FADS1	4	0.33979	0.48594	0.995512	9290	1	0.46411	0.033086	0.087223	0.996238	1672	3	0.46411
DNAJC15	4	0.89206	0.89174	1	16970	0	0.72525	0.033093	0.087237	0.996238	1673	2	0.72525
SYNGR3	4	0.28079	0.42668	0.995512	8133	2	0.19633	0.033114	0.087278	0.996238	1674	2	0.19633
LONP2	4	0.79802	0.80079	1	15255	1	-0.081694	0.033126	0.087307	0.996238	1675	1	-0.081694
THPO	4	0.65732	0.70364	1	13386	1	0.20608	0.033177	0.087402	0.996407	1676	1	0.20608
ZNF461	4	0.88788	0.88753	1	16907	0	0.42639	0.033187	0.087426	0.996407	1677	3	0.42639
COMMD9	4	0.32831	0.47431	0.995512	9059	1	0.54144	0.033244	0.087541	0.997124	1678	3	0.54144
PGM1	4	0.022781	0.067863	0.975453	1312	2	-0.37663	0.033379	0.087848	0.99881	1679	1	-0.37663
TBC1D16	4	0.0018593	0.0067045	0.957211	127	3	-0.74487	0.03343	0.087948	0.99881	1680	1	-0.74487
GJA10	4	0.94762	0.94758	1	18046	0	0.58728	0.033436	0.087968	0.99881	1681	3	0.58728
PNPT1	4	0.21529	0.36119	0.993689	6931	1	0.68043	0.033464	0.088031	0.99881	1682	3	0.68043
RITA1	4	0.89529	0.89501	1	17032	0	0.60594	0.033475	0.088054	0.99881	1683	3	0.60594
RPRM	4	0.77793	0.78423	1	14925	1	0.031994	0.03348	0.088063	0.99881	1684	1	0.031994
GRAMD1A	4	0.40485	0.55169	0.997791	10529	1	0.45602	0.033509	0.088118	0.99881	1685	3	0.45602
SRGAP2	4	0.4697	0.61356	0.998639	11684	1	0.69149	0.033538	0.088178	0.99881	1686	3	0.69149
LATS2	4	0.88807	0.88772	1	16913	0	0.47084	0.033632	0.08836	0.99881	1687	3	0.47084
DUSP6	4	0.14162	0.28696	0.987009	5535	1	0.30515	0.033733	0.088555	0.99881	1688	3	0.30515
MTFR1L	4	0.90909	0.90884	1	17296	0	0.37779	0.033742	0.088575	0.99881	1689	3	0.37779
CDRT1	4	0.22296	0.36883	0.995371	7071	2	0.041453	0.033784	0.088661	0.99881	1690	2	0.041453
LLPH	4	0.96876	0.96871	1	18460	0	0.49116	0.033834	0.088773	0.99881	1691	3	0.49116
ESR1	4	0.96908	0.96901	1	18469	0	0.71195	0.03385	0.088802	0.99881	1692	3	0.71195
SMARCC2	4	0.11086	0.23454	0.987009	4476	1	0.65402	0.033885	0.088863	0.99881	1693	3	0.65402
KLF6	4	0.30373	0.44961	0.995512	8574	1	0.34068	0.033906	0.088915	0.99881	1694	2	0.34068
FKBP5	4	0.43042	0.57764	0.997791	11022	2	0.31128	0.033916	0.088938	0.99881	1695	2	0.31128
TMEM229B	4	0.83168	0.83114	1	15813	1	0.75526	0.033925	0.088953	0.99881	1696	3	0.75526
COLCA2	4	0.7298	0.74885	1	14296	1	0.50491	0.033927	0.088958	0.99881	1697	2	0.50491
MIS18A	4	0.46022	0.60764	0.998639	11571	1	1.2959	0.033935	0.088983	0.99881	1698	2	1.2959
ZC3H7A	4	0.81029	0.81139	1	15422	1	0.28337	0.033986	0.089074	0.99881	1699	2	0.28337
WNT4	4	0.73715	0.75393	1	14382	1	0.41297	0.034016	0.089143	0.99881	1700	3	0.41297
SYCE3	4	0.87953	0.87906	1	16750	0	0.31345	0.034031	0.08919	0.99881	1701	2	0.31345
WDR49	4	0.21272	0.3586	0.993689	6875	2	-0.035476	0.034036	0.089198	0.99881	1702	2	-0.035476
KRTAP4-7	4	0.79616	0.79917	1	15225	1	0.4528	0.034062	0.089251	0.99881	1703	3	0.4528
VRK3	4	0.37476	0.5213	0.995512	9988	1	0.53163	0.03409	0.089318	0.99881	1704	3	0.53163
SERHL2	4	0.16769	0.31318	0.987281	6046	1	0.5645	0.034188	0.089539	0.99881	1705	2	0.5645
EPN1	4	0.90605	0.90574	1	17235	0	0.38751	0.03421	0.089576	0.99881	1706	2	0.38751
TAL1	4	0.78332	0.78859	1	15005	1	0.45746	0.03422	0.089599	0.99881	1707	3	0.45746
DPYSL2	4	0.44766	0.59497	0.998449	11340	1	0.40867	0.034239	0.089638	0.99881	1708	3	0.40867
NECAP1	4	0.073019	0.16622	0.987009	3190	1	0.5292	0.034285	0.089726	0.99881	1709	3	0.5292
CLCC1	4	0.76335	0.77304	1	14742	1	0.15875	0.034289	0.089732	0.99881	1710	2	0.15875
HEXB	4	0.009242	0.031204	0.975453	592	3	-0.94993	0.03434	0.08985	0.99881	1711	1	-0.94993
FLT3LG	4	0.74874	0.76219	1	14534	1	0.52816	0.034372	0.08991	0.99881	1712	3	0.52816
AKR1B1	4	0.53637	0.64212	0.998639	12234	1	0.24465	0.03439	0.08995	0.99881	1713	2	0.24465
AMOT	4	0.15957	0.30503	0.987015	5883	2	-0.13322	0.034491	0.090146	0.99881	1714	1	-0.13322
TIMM23B	4	0.0036531	0.012939	0.96379	255	2	0.22775	0.034494	0.090149	0.99881	1715	2	0.22775
BET1	4	0.27	0.41581	0.995512	7946	2	-0.021576	0.034542	0.090235	0.99881	1716	2	-0.021576
OR4A5	4	0.81272	0.8136	1	15471	1	0.32165	0.034579	0.090308	0.99881	1717	2	0.32165
PSMD10	4	0.40926	0.55622	0.997791	10618	2	-0.017012	0.034592	0.090338	0.99881	1718	2	-0.017012
POMGNT1	4	0.35355	0.49988	0.995512	9536	1	0.51122	0.034597	0.090343	0.99881	1719	3	0.51122
MGST1	4	0.45406	0.60138	0.998639	11467	2	0.17175	0.034693	0.090521	0.99881	1720	2	0.17175
ZMYM1	4	0.84338	0.84271	1	16062	0	0.34483	0.034695	0.090524	0.99881	1721	2	0.34483
TRIM54	4	0.24265	0.3885	0.995512	7432	2	0.2838	0.034737	0.090619	0.99881	1722	2	0.2838
KIAA2012	4	0.93886	0.93882	1	17890	0	0.42853	0.034769	0.090676	0.99881	1723	2	0.42853
RNF151	4	0.33949	0.48564	0.995512	9285	1	0.51163	0.034851	0.090847	0.99881	1724	3	0.51163
GPR18	4	0.85338	0.85281	1	16268	0	0.62733	0.034863	0.090877	0.99881	1725	3	0.62733
SRGAP2C	4	0.61723	0.68183	1	12968	1	0.4358	0.03488	0.090915	0.99881	1726	3	0.4358
EPB41	4	0.46107	0.6085	0.998639	11589	1	0.0064678	0.034896	0.090942	0.99881	1727	2	0.0064678
TMEM205	4	0.32889	0.47491	0.995512	9074	1	0.1818	0.034946	0.091038	0.99881	1728	2	0.1818
PRB2	4	0.69442	0.72577	1	13850	1	0.38161	0.03495	0.091047	0.99881	1729	3	0.38161
PLEKHG7	4	0.30516	0.45102	0.995512	8602	2	0.12775	0.03496	0.091064	0.99881	1730	2	0.12775
AATF	4	0.9061	0.9058	1	17236	0	0.52441	0.034979	0.0911	0.99881	1731	3	0.52441
CARD16	4	0.45831	0.60572	0.998639	11531	2	0.22682	0.035045	0.09124	0.99881	1732	2	0.22682
PRR20B	4	0.58719	0.66633	1	12695	1	0.45287	0.035047	0.091246	0.99881	1733	3	0.45287
WAPAL	4	0.23483	0.38071	0.995512	7296	1	-0.18169	0.035098	0.091343	0.99881	1734	1	-0.18169
OR2L8	4	0.66435	0.70765	1	13473	1	0.65818	0.03513	0.091409	0.99881	1735	3	0.65818
GUCA2A	4	0.82061	0.82074	1	15609	1	0.58912	0.035148	0.091452	0.99881	1736	3	0.58912
GM2A	4	0.21498	0.36087	0.993689	6925	2	0.15451	0.035148	0.091452	0.99881	1737	2	0.15451
OR52N4	4	0.46002	0.60746	0.998639	11569	1	0.52283	0.035177	0.091506	0.99881	1738	3	0.52283
PROCA1	4	0.98196	0.982	1	18724	0	0.51544	0.035195	0.091551	0.99881	1739	3	0.51544
USP39	4	0.74366	0.75854	1	14465	1	-0.035828	0.035199	0.091559	0.99881	1740	1	-0.035828
LBP	4	0.66035	0.70535	1	13425	1	0.54081	0.035206	0.091573	0.99881	1741	3	0.54081
GRM8	4	0.95508	0.95497	1	18203	0	0.53726	0.035247	0.091659	0.99881	1742	3	0.53726
ALOX5AP	4	0.62235	0.68455	1	13024	1	0.078833	0.035249	0.091661	0.99881	1743	1	0.078833
YIPF4	4	0.64265	0.69545	1	13245	1	0.2996	0.035257	0.091673	0.99881	1744	2	0.2996
IRF7	4	0.97427	0.9742	1	18570	0	0.44151	0.035279	0.091724	0.99881	1745	2	0.44151
CMTM8	4	0.9748	0.97475	1	18586	0	0.46759	0.035312	0.091796	0.99881	1746	3	0.46759
PRMT8	4	0.95846	0.95841	1	18268	0	0.48111	0.03537	0.091918	0.99881	1747	3	0.48111
C3	4	0.607	0.67644	1	12861	1	-0.013925	0.035401	0.091983	0.99881	1748	1	-0.013925
GSAP	4	0.81721	0.81762	1	15546	1	0.39667	0.035417	0.092008	0.99881	1749	3	0.39667
ZNF230	4	0.16242	0.30784	0.987015	5944	2	0.14274	0.035439	0.09205	0.99881	1750	2	0.14274
OR4C46	4	0.97143	0.97141	1	18512	0	0.44383	0.035458	0.092094	0.99881	1751	3	0.44383
TCF4	3	0.14452	0.24313	0.987009	5595	2	-0.57297	0.03551	0.087819	0.99881	1752	1	-0.57297
LOC100506388	4	0.019751	0.061517	0.975453	1192	1	0.52369	0.035552	0.092275	0.99881	1753	3	0.52369
PPM1N	4	0.1466	0.29202	0.987009	5630	1	0.47013	0.03557	0.092305	0.99881	1754	3	0.47013
OR1A2	4	0.067922	0.15663	0.987009	3009	2	0.13478	0.035578	0.092319	0.99881	1755	2	0.13478
C5orf52	4	0.96361	0.96354	1	18367	0	0.50769	0.035629	0.092417	0.99881	1756	3	0.50769
OR1M1	4	0.95206	0.95195	1	18142	0	0.59049	0.035642	0.092448	0.99881	1757	3	0.59049
GPR179	4	0.97346	0.97339	1	18560	0	0.37397	0.035653	0.092463	0.99881	1758	3	0.37397
UBXN7	4	0.31837	0.46427	0.995512	8864	2	0.2455	0.035674	0.092508	0.99881	1759	2	0.2455
TAF6	4	0.058267	0.13831	0.987009	2653	2	-0.97875	0.035704	0.092566	0.99881	1760	1	-0.97875
MRPL38	4	0.47829	0.61716	0.998639	11757	1	0.83851	0.035738	0.092632	0.99881	1761	3	0.83851
OR2G2	4	0.78645	0.79112	1	15060	1	0.35724	0.035754	0.092661	0.99881	1762	2	0.35724
IRF2BP1	4	0.97121	0.97117	1	18507	0	0.61836	0.03577	0.092695	0.99881	1763	2	0.61836
FZR1	4	0.9682	0.96814	1	18449	0	0.38975	0.035788	0.092732	0.99881	1764	3	0.38975
RPL13	4	0.27359	0.41945	0.995512	8012	1	0.71989	0.035805	0.092772	0.99881	1765	3	0.71989
SDHB	4	0.76496	0.77424	1	14766	1	0.37837	0.035813	0.092785	0.99881	1766	2	0.37837
TMEM98	4	0.96818	0.96812	1	18448	0	0.60009	0.035824	0.092806	0.99881	1767	3	0.60009
DUSP9	4	0.96653	0.96648	1	18416	0	0.26718	0.035864	0.092887	0.99881	1768	3	0.26718
SLC35G5	4	0.032266	0.087233	0.975453	1698	1	0.36158	0.03587	0.092898	0.99881	1769	3	0.36158
TGIF2LY	4	0.73303	0.75112	1	14337	1	0.44232	0.035906	0.092977	0.99881	1770	3	0.44232
ISL1	4	0.30166	0.44755	0.995512	8543	2	-0.086032	0.035956	0.093087	0.99881	1771	1	-0.086032
STX7	4	0.51484	0.63255	0.998639	12054	1	0.10471	0.036007	0.093184	0.99881	1772	2	0.10471
SHISA9	4	0.45184	0.59916	0.998522	11428	2	0.24757	0.036017	0.093203	0.99881	1773	2	0.24757
ESD	4	0.91816	0.91794	1	17476	0	0.42729	0.036039	0.093249	0.99881	1774	3	0.42729
RUSC1-AS1	4	0.11844	0.24761	0.987009	4758	2	-0.38576	0.036057	0.093281	0.99881	1775	1	-0.38576
YIPF7	4	0.76148	0.77161	1	14720	1	0.56904	0.03606	0.093287	0.99881	1776	3	0.56904
CST5	4	0.98139	0.98142	1	18709	0	0.41651	0.036083	0.09334	0.99881	1777	3	0.41651
RPS6KA3	4	0.76579	0.77485	1	14777	1	0.36373	0.036113	0.09339	0.99881	1778	3	0.36373
PRKAG2	4	0.72671	0.74673	1	14251	1	0.43934	0.036137	0.093436	0.99881	1779	3	0.43934
C17orf49	4	0.035502	0.093802	0.97787	1826	2	-0.24621	0.036158	0.093478	0.99881	1780	1	-0.24621
SBSPON	4	0.9309	0.93066	1	17742	0	0.51927	0.03619	0.093554	0.99881	1781	3	0.51927
ZNF585A	4	0.53861	0.64313	0.998639	12259	1	0.56371	0.036196	0.093568	0.99881	1782	3	0.56371
ABRACL	4	0.36145	0.50779	0.995512	9685	1	-0.090103	0.036209	0.093596	0.99881	1783	1	-0.090103
PDCD1	4	0.57776	0.66166	1	12608	1	0.32987	0.036211	0.093601	0.99881	1784	2	0.32987
CITED2	4	0.37669	0.52323	0.995512	10027	2	0.18426	0.036232	0.093646	0.99881	1785	2	0.18426
IKBIP	4	0.78398	0.78911	1	15014	1	0.46359	0.036238	0.093659	0.99881	1786	3	0.46359
MAPKAPK5	4	0.53368	0.64091	0.998639	12208	1	0.46025	0.036259	0.0937	0.99881	1787	2	0.46025
DDAH1	4	0.19955	0.34525	0.993689	6625	1	0.67548	0.036276	0.093736	0.99881	1788	2	0.67548
ATP2A2	4	0.089574	0.19663	0.987009	3755	2	-0.34679	0.036309	0.093804	0.99881	1789	1	-0.34679
EPPIN	4	0.44826	0.59555	0.998449	11356	1	0.41672	0.036327	0.093834	0.99881	1790	3	0.41672
CNTNAP4	4	0.87944	0.87897	1	16748	0	0.56379	0.036339	0.093855	0.99881	1791	3	0.56379
NOL8	4	0.85086	0.85027	1	16226	0	0.37961	0.036351	0.09388	0.99881	1792	2	0.37961
MYLIP	4	0.9748	0.97475	1	18585	0	0.54277	0.036373	0.093931	0.99881	1793	3	0.54277
NRN1L	4	0.22214	0.36801	0.995371	7056	1	0.37846	0.036383	0.093953	0.99881	1794	2	0.37846
ICA1L	4	0.87615	0.87571	1	16686	0	0.56083	0.036404	0.093991	0.99881	1795	3	0.56083
STYX	4	0.40365	0.55052	0.997791	10510	2	-0.062063	0.03641	0.094008	0.99881	1796	1	-0.062063
TNIK	4	0.88422	0.88381	1	16841	0	0.15349	0.036461	0.094119	0.99881	1797	2	0.15349
HMBS	4	0.091411	0.2	0.987009	3815	2	-0.28523	0.036511	0.094229	0.99881	1798	1	-0.28523
KLRC4-KLRK1	4	0.29079	0.43669	0.995512	8323	1	0.34784	0.036513	0.094232	0.99881	1799	2	0.34784
PRPF3	4	0.79699	0.79988	1	15240	1	0.38129	0.036607	0.094438	0.99881	1800	3	0.38129
USF1	4	0.17094	0.31647	0.98941	6099	2	0.028825	0.036612	0.094442	0.99881	1801	2	0.028825
RPL8	4	0.68567	0.7204	1	13749	1	1.3671	0.036619	0.094457	0.99881	1802	3	1.3671
DUSP22	4	0.46805	0.61293	0.998639	11668	1	0.13267	0.036663	0.094543	0.99881	1803	2	0.13267
ALG9	4	0.90782	0.90758	1	17270	0	0.29138	0.036713	0.094631	0.99881	1804	2	0.29138
GAL	4	0.38246	0.52911	0.996775	10120	1	0.42961	0.036719	0.094645	0.99881	1805	2	0.42961
ERGIC2	3	0.96325	0.96349	1	18359	0	0.41893	0.036749	0.090607	0.99881	1806	3	0.41893
NRL	4	0.8436	0.84293	1	16067	0	0.21998	0.036762	0.094735	0.99881	1807	2	0.21998
IGSF3	4	0.97995	0.98002	1	18678	0	0.21359	0.036764	0.094737	0.99881	1808	2	0.21359
NOVA1	4	0.41737	0.56439	0.997791	10756	1	0.68573	0.036784	0.094774	0.99881	1809	2	0.68573
LPAR1	4	0.55579	0.65111	0.998639	12423	1	0.41069	0.036793	0.094791	0.99881	1810	3	0.41069
KNCN	4	0.60862	0.67725	1	12877	1	0.20795	0.036864	0.094935	0.99881	1811	2	0.20795
ECHS1	4	0.61758	0.68201	1	12972	1	0.40119	0.036883	0.094978	0.99881	1812	3	0.40119
CXCL10	4	0.42847	0.57564	0.997791	10973	1	0.43465	0.036925	0.095061	0.99881	1813	2	0.43465
TINF2	4	0.011701	0.038848	0.975453	737	2	-0.13409	0.036965	0.095145	0.99881	1814	1	-0.13409
TRIM62	4	0.37052	0.51698	0.995512	9899	1	0.21606	0.037016	0.095241	0.99881	1815	2	0.21606
CADM2	4	0.4598	0.60723	0.998639	11561	2	0.22452	0.037077	0.095369	0.99881	1816	2	0.22452
CD37	4	0.363	0.50936	0.995512	9721	1	0.25286	0.037117	0.095448	0.99881	1817	2	0.25286
PCDHGA9	4	0.54709	0.647	0.998639	12339	1	0.33427	0.037121	0.095461	0.99881	1818	2	0.33427
ZNF114	4	0.65901	0.70462	1	13408	1	-0.11095	0.037167	0.095565	0.99881	1819	1	-0.11095
EPHA10	4	0.085795	0.18975	0.987009	3619	2	-0.14682	0.037218	0.095665	0.99881	1820	1	-0.14682
AUTS2	3	0.092729	0.17595	0.987009	3858	2	-0.4616	0.037219	0.091674	0.99881	1821	1	-0.4616
UBE2U	4	0.87784	0.8774	1	16720	0	0.4532	0.037268	0.095769	0.99881	1822	2	0.4532
C5orf15	4	0.33865	0.48478	0.995512	9267	1	0.066905	0.037318	0.095882	0.99881	1823	2	0.066905
RAD23A	4	0.81847	0.81876	1	15570	1	0.29564	0.037394	0.096022	0.99881	1824	2	0.29564
ALDH18A1	4	0.025327	0.073177	0.975453	1426	3	-0.65937	0.037419	0.096073	0.99881	1825	1	-0.65937
AHCYL1	4	0.79614	0.79916	1	15224	1	0.29886	0.037459	0.096152	0.99881	1826	2	0.29886
HSPG2	4	0.42115	0.56821	0.997791	10835	2	0.01702	0.03747	0.09618	0.99881	1827	2	0.01702
UBAP2	4	0.10678	0.22734	0.987009	4338	2	-0.49008	0.03752	0.096273	0.99881	1828	1	-0.49008
SLC30A1	4	0.72338	0.74449	1	14201	1	0.41284	0.037525	0.096286	0.99881	1829	2	0.41284
SCAMP1	4	0.97718	0.97723	1	18633	0	0.60505	0.037554	0.096353	0.99881	1830	3	0.60505
TET3	4	0.7716	0.77936	1	14850	1	0.42965	0.037566	0.096383	0.99881	1831	3	0.42965
ST3GAL6	4	0.67012	0.71105	1	13547	1	0.59305	0.03759	0.096417	0.99881	1832	3	0.59305
COX7B2	4	0.61766	0.68205	1	12974	1	0.26152	0.037591	0.096417	0.99881	1833	2	0.26152
HBA1	4	0.4239	0.57096	0.997791	10878	2	0.24123	0.037634	0.096502	0.99881	1834	2	0.24123
TOR1AIP1	4	0.12427	0.25775	0.987009	4965	1	0.51648	0.037682	0.096602	0.99881	1835	3	0.51648
HERPUD2	4	0.01314	0.043262	0.975453	834	2	-0.42508	0.037722	0.096686	0.99881	1836	1	-0.42508
ANKRD10	4	0.20564	0.35134	0.993689	6736	1	0.55075	0.037733	0.096709	0.99881	1837	2	0.55075
SLCO1B1	4	0.26895	0.41475	0.995512	7923	2	-0.12857	0.037772	0.096783	0.99881	1838	1	-0.12857
CMC2	4	0.82064	0.82076	1	15610	1	0.047256	0.037823	0.096896	0.99881	1839	1	0.047256
BTBD3	4	0.34811	0.49435	0.995512	9446	1	0.45232	0.037846	0.096949	0.99881	1840	3	0.45232
PSMA7	4	0.85534	0.85481	1	16302	0	0.38573	0.037873	0.097007	0.99881	1841	2	0.38573
SSX4B	4	0.37282	0.51932	0.995512	9951	1	0.49742	0.037889	0.097037	0.99881	1842	3	0.49742
TMEM106B	4	0.76846	0.77691	1	14812	1	0.63957	0.037931	0.097121	0.99881	1843	3	0.63957
RGSL1	4	0.84385	0.84317	1	16073	0	0.36484	0.037962	0.097194	0.99881	1844	3	0.36484
CCNJ	4	0.12962	0.26688	0.987009	5138	1	0.39235	0.037974	0.09722	0.99881	1845	2	0.39235
SLC25A15	4	0.74547	0.75983	1	14485	1	0.73325	0.038024	0.097321	0.99881	1846	3	0.73325
SOX30	4	0.97433	0.97426	1	18571	0	0.65737	0.038054	0.097391	0.99881	1847	3	0.65737
C8orf22	4	0.44736	0.59465	0.998449	11332	1	0.52927	0.038075	0.097433	0.99881	1848	3	0.52927
F2RL1	4	0.12481	0.25866	0.987009	4978	2	-0.27577	0.038125	0.097531	0.99881	1849	1	-0.27577
RPS24	4	0.94713	0.9471	1	18036	0	0.55297	0.038175	0.097625	0.99881	1850	2	0.55297
IL15	4	0.26168	0.40751	0.995512	7793	1	0.35304	0.038226	0.097723	0.99881	1851	3	0.35304
RTF1	4	0.98287	0.98291	1	18739	0	0.4801	0.038232	0.097732	0.99881	1852	3	0.4801
ART5	4	0.060901	0.14332	0.987009	2753	1	0.39242	0.038239	0.097746	0.99881	1853	2	0.39242
TRIM55	4	0.43891	0.58611	0.997791	11190	2	-0.13313	0.038276	0.097824	0.99881	1854	1	-0.13313
RRP8	4	0.91081	0.9106	1	17332	0	0.27137	0.038327	0.097927	0.99881	1855	2	0.27137
DAPL1	4	0.52123	0.63541	0.998639	12100	1	0.4174	0.038336	0.097947	0.99881	1856	3	0.4174
IFIT1B	4	0.69685	0.72721	1	13876	1	0.84387	0.038349	0.09798	0.99881	1857	3	0.84387
C1orf234	4	0.11494	0.24159	0.987009	4636	1	-0.1832	0.038427	0.09815	0.99881	1858	1	-0.1832
OR2W1	4	0.77908	0.78514	1	14940	1	0.39552	0.038454	0.098205	0.99881	1859	3	0.39552
SPINK6	4	0.78937	0.79347	1	15104	1	0.50256	0.038466	0.098228	0.99881	1860	3	0.50256
MTHFD2L	4	0.18135	0.32701	0.992785	6278	1	0.59658	0.038509	0.098306	0.99881	1861	3	0.59658
RNF130	4	0.4578	0.60521	0.998639	11523	1	0.5997	0.038515	0.09832	0.99881	1862	3	0.5997
PRRG2	4	0.37771	0.52428	0.995622	10046	1	0.58804	0.038528	0.098343	0.99881	1863	3	0.58804
ATG4B	4	0.012421	0.041037	0.975453	793	2	0.029549	0.038528	0.098345	0.99881	1864	1	0.029549
ZFYVE26	4	0.35732	0.50363	0.995512	9611	1	0.57887	0.038538	0.098363	0.99881	1865	3	0.57887
ALDH3A2	3	0.9379	0.93812	1	17871	0	0.83827	0.038559	0.094701	0.99881	1866	2	0.83827
ZNF613	4	0.83324	0.83264	1	15847	1	0.44566	0.038571	0.09842	0.99881	1867	2	0.44566
RACGAP1	4	0.97887	0.97891	1	18662	0	0.54574	0.038615	0.098512	0.99881	1868	2	0.54574
CTXN3	4	0.082652	0.18406	0.987009	3528	2	-0.33391	0.038679	0.098646	0.99881	1869	1	-0.33391
CUL3	4	0.22442	0.37027	0.995371	7096	1	0.8551	0.038701	0.098688	0.99881	1870	3	0.8551
STK24	4	0.77915	0.78521	1	14943	1	0.24557	0.03873	0.098737	0.99881	1871	2	0.24557
SLC15A3	4	0.89532	0.89504	1	17033	0	0.48405	0.038732	0.098741	0.99881	1872	3	0.48405
ABHD3	4	0.97459	0.97454	1	18579	0	0.73543	0.03875	0.098783	0.99881	1873	3	0.73543
HEATR1	4	0.43664	0.58383	0.997791	11148	2	-0.12862	0.03878	0.098842	0.99881	1874	1	-0.12862
TMEM156	4	0.028311	0.079177	0.975453	1530	1	0.58009	0.038806	0.098886	0.99881	1875	3	0.58009
OR2AG2	4	0.086135	0.19039	0.987009	3628	1	0.44679	0.038812	0.098898	0.99881	1876	3	0.44679
IL17RD	4	0.53403	0.64107	0.998639	12211	1	0.38744	0.038826	0.098925	0.99881	1877	3	0.38744
SNX17	4	0.13535	0.27668	0.987009	5321	2	-0.17262	0.03883	0.098933	0.99881	1878	1	-0.17262
NEURL1	4	0.32041	0.46628	0.995512	8906	2	-0.036729	0.038881	0.099029	0.99881	1879	2	-0.036729
PCDH19	4	0.0055229	0.01924	0.975453	359	3	-0.69418	0.038931	0.099148	0.99881	1880	1	-0.69418
EVPL	4	0.47669	0.6165	0.998639	11742	1	0.61008	0.038948	0.099179	0.99881	1881	3	0.61008
DDX53	4	0.68947	0.7227	1	13788	1	-0.037549	0.038982	0.099246	0.99881	1882	1	-0.037549
SCN10A	4	0.93844	0.9384	1	17884	0	0.48591	0.038998	0.099279	0.99881	1883	3	0.48591
HELZ	4	0.72624	0.74643	1	14246	1	0.16786	0.039032	0.099341	0.99881	1884	2	0.16786
OR2W5	4	0.87442	0.87399	1	16658	0	0.2764	0.039082	0.099453	0.99881	1885	2	0.2764
KRTAP5-6	4	0.21613	0.36201	0.993689	6953	2	-0.19597	0.039082	0.099454	0.99881	1886	1	-0.19597
DRP2	4	0.97518	0.97512	1	18596	0	0.39066	0.039085	0.09946	0.99881	1887	3	0.39066
MPI	4	0.74582	0.7601	1	14491	1	0.49271	0.03911	0.099503	0.99881	1888	3	0.49271
RASA4B	4	0.50035	0.62641	0.998639	11934	1	0.46726	0.039129	0.099534	0.99881	1889	3	0.46726
ORC4	4	0.79562	0.79871	1	15216	1	0.55402	0.039133	0.09954	0.99881	1890	3	0.55402
ADAMTS10	4	0.06601	0.15303	0.987009	2937	2	-0.16481	0.039137	0.09955	0.99881	1891	2	-0.16481
METTL12	4	0.31325	0.45921	0.995512	8757	1	0.50583	0.039166	0.099604	0.99881	1892	3	0.50583
UFC1	4	0.97451	0.97445	1	18577	0	0.98379	0.039215	0.099696	0.99881	1893	3	0.98379
UQCC2	4	0.88684	0.88649	1	16890	0	0.4186	0.03926	0.099787	0.99881	1894	3	0.4186
WNT10A	4	0.68105	0.71757	1	13694	1	-0.013597	0.039284	0.099837	0.99881	1895	1	-0.013597
WASF2	4	0.87761	0.87715	1	16715	0	0.48995	0.039304	0.099875	0.99881	1896	3	0.48995
ZEB2	4	0.63066	0.68895	1	13114	1	0.53744	0.039347	0.099963	0.99881	1897	3	0.53744
CCDC39	4	0.7033	0.73126	1	13949	1	0.017632	0.039384	0.10003	0.99881	1898	1	0.017632
PEX6	4	0.020536	0.063175	0.975453	1221	2	-0.20643	0.039435	0.10013	0.99881	1899	2	-0.20643
ZNF146	4	0.77945	0.78544	1	14946	1	0.43761	0.039483	0.10024	0.99881	1900	3	0.43761
ALDH3B2	4	0.23761	0.38348	0.995512	7351	2	-0.33028	0.039485	0.10024	0.99881	1901	1	-0.33028
COX15	3	0.29336	0.42825	0.995512	8372	1	0.29014	0.039494	0.096832	0.99881	1902	2	0.29014
FABP9	4	0.8583	0.85783	1	16358	0	0.47874	0.039528	0.10032	0.99881	1903	2	0.47874
CSMD2	4	0.37085	0.51729	0.995512	9905	1	0.25631	0.039535	0.10033	0.99881	1904	2	0.25631
PREPL	4	0.90268	0.90234	1	17174	0	0.43263	0.039554	0.10037	0.99881	1905	3	0.43263
AAED1	4	0.30878	0.45467	0.995512	8668	2	0.1934	0.039573	0.10041	0.99881	1906	2	0.1934
TRMT61B	4	0.69892	0.7285	1	13899	1	0.68775	0.039579	0.10042	0.99881	1907	3	0.68775
DDX47	4	0.80338	0.80532	1	15326	1	0.74192	0.039586	0.10044	0.99881	1908	3	0.74192
HNF4G	4	0.91367	0.91345	1	17394	0	0.39515	0.039629	0.10054	0.99881	1909	3	0.39515
NKAIN3	4	0.044349	0.11143	0.98166	2168	2	-0.33004	0.039636	0.10055	0.99881	1910	1	-0.33004
GMNN	4	0.33489	0.48093	0.995512	9181	2	0.26928	0.039674	0.10062	0.99881	1911	2	0.26928
FCRL4	4	0.057034	0.13596	0.987009	2608	2	-0.22082	0.039686	0.10064	0.99881	1912	1	-0.22082
C16orf52	4	0.69387	0.72542	1	13842	1	0.47706	0.039741	0.10076	0.99881	1913	3	0.47706
GLRA4	4	0.25167	0.39748	0.995512	7595	1	0.55225	0.039775	0.10083	0.99881	1914	3	0.55225
SLC22A10	4	0.78496	0.78987	1	15029	1	0.37085	0.03978	0.10084	0.99881	1915	3	0.37085
NXF3	4	0.83032	0.82981	1	15787	1	0.46752	0.039787	0.10086	0.99881	1916	2	0.46752
ZNF829	3	0.94975	0.94997	1	18083	0	0.212	0.039797	0.097544	0.99881	1917	2	0.212
SCMH1	4	0.76054	0.7709	1	14711	1	0.39391	0.039853	0.10098	0.99881	1918	3	0.39391
LRRC4C	4	0.38801	0.53466	0.997026	10228	1	0.35814	0.039876	0.10103	0.99881	1919	2	0.35814
ANKHD1-EIF4EBP3	4	0.6212	0.68395	1	13012	1	0.36548	0.039887	0.10105	0.99881	1920	2	0.36548
FAM103A1	4	0.68334	0.71895	1	13723	1	0.20943	0.039888	0.10106	0.99881	1921	2	0.20943
RAB25	4	0.90095	0.90059	1	17139	0	0.50451	0.039938	0.10115	0.99881	1922	3	0.50451
TRABD2A	4	0.042033	0.10681	0.97787	2083	3	-0.40389	0.039938	0.10115	0.99881	1923	1	-0.40389
PNPLA5	4	0.89322	0.89289	1	16997	0	0.21216	0.039988	0.10126	0.99881	1924	2	0.21216
PDXDC1	4	0.96894	0.96887	1	18466	0	0.50513	0.039995	0.10127	0.99881	1925	3	0.50513
C6orf165	4	0.91371	0.91349	1	17396	0	0.41929	0.040033	0.10134	0.99881	1926	2	0.41929
NSUN6	4	0.61781	0.68213	1	12977	1	0.15188	0.040039	0.10135	0.99881	1927	1	0.15188
GRM2	4	0.01924	0.060463	0.975453	1171	1	0.34775	0.040077	0.10144	0.99881	1928	3	0.34775
CRIP2	4	0.63257	0.68999	1	13139	1	0.30894	0.04009	0.10147	0.99881	1929	2	0.30894
SEMA3C	4	0.20193	0.34764	0.993689	6671	2	-0.31788	0.040139	0.10156	0.99881	1930	1	-0.31788
TBC1D10C	4	0.26155	0.4074	0.995512	7790	2	-0.10738	0.04019	0.10166	0.99881	1931	1	-0.10738
ZNF256	4	0.039334	0.10149	0.97787	1974	1	0.25016	0.04024	0.10176	0.99881	1932	3	0.25016
BIRC6	4	0.24585	0.39169	0.995512	7489	2	-0.18072	0.040341	0.10196	0.99881	1933	1	-0.18072
COL11A2	4	0.21485	0.36073	0.993689	6921	1	0.40225	0.040417	0.10211	0.99881	1934	2	0.40225
NET1	4	0.54439	0.64576	0.998639	12311	1	0.37982	0.040441	0.10216	0.99881	1935	2	0.37982
ZNF630	4	0.95168	0.95157	1	18134	0	0.42853	0.040444	0.10217	0.99881	1936	3	0.42853
TAMM41	4	0.97125	0.97121	1	18509	0	0.69145	0.040451	0.10218	0.99881	1937	3	0.69145
NT5C3A	4	0.66813	0.7099	1	13514	1	0.58584	0.040473	0.10223	0.99881	1938	2	0.58584
MLLT6	4	0.9141	0.91389	1	17406	0	0.703	0.040485	0.10225	0.99881	1939	2	0.703
C2orf82	4	0.033791	0.090353	0.975453	1768	2	-0.32923	0.040492	0.10227	0.99881	1940	1	-0.32923
FAM229A	4	0.58433	0.6649	1	12667	1	0.5294	0.040502	0.10229	0.99881	1941	3	0.5294
PTGES3L-AARSD1	4	0.91954	0.91936	1	17509	0	0.22701	0.040542	0.10237	0.99881	1942	2	0.22701
VPS37D	4	0.25997	0.40583	0.995512	7754	2	-0.18183	0.040592	0.10248	0.99881	1943	1	-0.18183
DDX24	4	0.059514	0.14072	0.987009	2697	1	0.34174	0.040629	0.10255	0.99881	1944	3	0.34174
GPC3	4	0.90935	0.90912	1	17304	0	0.083791	0.040743	0.10275	0.99881	1945	1	0.083791
FOXA1	4	0.92144	0.92124	1	17549	0	0.65816	0.040769	0.1028	0.99881	1946	3	0.65816
DGCR2	3	0.9592	0.95946	1	18283	0	0.21502	0.040799	0.099772	0.99881	1947	3	0.21502
LOC100506422	4	0.82432	0.82418	1	15669	1	0.34953	0.040821	0.1029	0.99881	1948	3	0.34953
ZBTB25	4	0.82671	0.8264	1	15723	1	0.021364	0.040844	0.10294	0.99881	1949	1	0.021364
HSFX1	4	0.8812	0.88072	1	16788	0	0.42623	0.040872	0.10301	0.99881	1950	3	0.42623
PPP6R3	4	0.096479	0.20914	0.987009	3975	2	-0.36001	0.040894	0.10305	0.99881	1951	2	-0.36001
C22orf29	4	0.71683	0.74003	1	14123	1	0.41637	0.040897	0.10306	0.99881	1952	3	0.41637
LRPPRC	4	0.6223	0.68452	1	13023	1	1.0613	0.040923	0.10312	0.99881	1953	3	1.0613
BTBD1	4	0.30515	0.45101	0.995512	8601	2	0.16647	0.040927	0.10313	0.99881	1954	2	0.16647
CEACAM21	4	0.060126	0.14186	0.987009	2722	2	-0.074243	0.040944	0.10317	0.99881	1955	2	-0.074243
IRF9	4	0.8254	0.82514	1	15694	1	0.50666	0.040949	0.10317	0.99881	1956	2	0.50666
NTS	4	0.96194	0.96184	1	18328	0	0.41339	0.040994	0.10326	0.99881	1957	3	0.41339
DCLRE1C	4	0.011752	0.039005	0.975453	743	2	-0.14428	0.041018	0.1033	0.99881	1958	2	-0.14428
PDE4B	4	0.95612	0.95604	1	18225	0	0.41916	0.041045	0.10335	0.99881	1959	3	0.41916
OR4A16	4	0.35628	0.50255	0.995512	9589	1	0.20815	0.041074	0.10342	0.99881	1960	2	0.20815
ARFIP1	4	0.020518	0.063139	0.975453	1220	1	0.46222	0.041083	0.10343	0.99881	1961	3	0.46222
C1QA	4	0.33348	0.4795	0.995512	9154	2	-0.20205	0.041095	0.10346	0.99881	1962	1	-0.20205
PRR22	4	0.85171	0.85112	1	16237	0	0.37249	0.041109	0.10349	0.99881	1963	3	0.37249
NR2F6	4	0.69059	0.72343	1	13801	1	0.31385	0.041196	0.10365	0.99881	1964	3	0.31385
TCF24	4	0.82133	0.82139	1	15623	1	0.44573	0.041212	0.10368	0.99881	1965	3	0.44573
NEK9	4	0.46354	0.61101	0.998639	11631	1	0.72894	0.041268	0.1038	0.99881	1966	3	0.72894
NLRC3	4	0.80967	0.81084	1	15414	1	0.26323	0.041296	0.10385	0.99881	1967	2	0.26323
FAM110D	4	0.96797	0.96793	1	18445	0	0.43132	0.041302	0.10386	0.99881	1968	3	0.43132
CUX1	4	0.3637	0.51006	0.995512	9740	2	0.18771	0.041394	0.10405	0.99881	1969	2	0.18771
LIN9	4	0.20736	0.35313	0.993689	6772	2	-0.47169	0.041397	0.10406	0.99881	1970	1	-0.47169
MRPL24	4	0.22283	0.3687	0.995371	7068	1	0.7848	0.041405	0.10407	0.99881	1971	3	0.7848
TMEM61	4	0.22951	0.37544	0.995512	7196	1	0.47328	0.041439	0.10414	0.99881	1972	3	0.47328
TMEM47	4	0.32188	0.46776	0.995512	8928	2	0.06029	0.041447	0.10415	0.99881	1973	2	0.06029
DCDC5	4	0.95639	0.95632	1	18233	0	0.37462	0.041476	0.10422	0.99881	1974	3	0.37462
BLOC1S6	4	0.98146	0.98149	1	18713	0	0.39585	0.041495	0.10426	0.99881	1975	3	0.39585
ADGRE2	4	0.015171	0.049532	0.975453	956	3	-0.5028	0.041497	0.10427	0.99881	1976	1	-0.5028
PGBD2	4	0.34672	0.49294	0.995512	9423	2	0.27088	0.041542	0.10434	0.99881	1977	2	0.27088
RIPPLY3	4	0.39558	0.54235	0.997475	10361	1	0.016438	0.041547	0.10435	0.99881	1978	1	0.016438
MAU2	4	0.84468	0.84404	1	16093	0	0.41112	0.041592	0.10444	0.99881	1979	3	0.41112
ERO1LB	4	0.079699	0.17865	0.987009	3436	2	-0.083239	0.041598	0.10446	0.99881	1980	2	-0.083239
GPR32	4	0.8245	0.82433	1	15674	1	0.47124	0.041618	0.10449	0.99881	1981	3	0.47124
SMAD1	4	0.93267	0.93245	1	17769	0	0.30636	0.041648	0.10456	0.99881	1982	2	0.30636
PLA2G1B	4	0.86382	0.86339	1	16460	0	0.57631	0.041663	0.1046	0.99881	1983	3	0.57631
CD300E	4	0.4447	0.59196	0.998449	11292	1	0.59009	0.041725	0.10472	0.99881	1984	3	0.59009
ALS2CR12	4	0.16048	0.30593	0.987015	5900	1	0.52625	0.041728	0.10472	0.99881	1985	3	0.52625
DAZAP2	4	0.13288	0.27247	0.987009	5245	2	0.01214	0.041799	0.10487	0.99881	1986	1	0.01214
SLC35G4	4	0.46028	0.60772	0.998639	11574	1	0.6926	0.041828	0.10493	0.99881	1987	3	0.6926
BHLHB9	4	0.26043	0.40628	0.995512	7766	2	0.081295	0.041849	0.10497	0.99881	1988	2	0.081295
ARHGDIB	4	0.073509	0.16713	0.987009	3213	1	0.1893	0.041899	0.10507	0.99881	1989	2	0.1893
WDR54	4	0.97911	0.97916	1	18668	0	0.37063	0.04191	0.10509	0.99881	1990	3	0.37063
EIF3J	4	0.72577	0.7461	1	14239	1	0.80387	0.04192	0.1051	0.99881	1991	3	0.80387
DPH3P1	4	0.76032	0.77072	1	14704	1	0.4112	0.041923	0.10511	0.99881	1992	3	0.4112
ZDHHC19	4	0.9536	0.95348	1	18171	0	0.10229	0.0421	0.10544	0.99881	1993	1	0.10229
NOXA1	4	0.86207	0.86165	1	16422	0	0.35064	0.042111	0.10546	0.99881	1994	3	0.35064
PRR14	4	0.16878	0.31429	0.988824	6057	2	0.09076	0.042116	0.10546	0.99881	1995	2	0.09076
RASSF10	4	0.36496	0.51135	0.995512	9765	2	-0.20404	0.04215	0.10554	0.99881	1996	1	-0.20404
C2orf71	4	0.97282	0.97277	1	18542	0	0.7057	0.042162	0.10556	0.99881	1997	3	0.7057
TULP2	3	0.95782	0.95809	1	18253	0	0.29774	0.042184	0.10282	0.99881	1998	3	0.29774
LCE2A	4	0.478	0.61704	0.998639	11755	1	0.42516	0.042185	0.10561	0.99881	1999	2	0.42516
[truncated: 17,114 more rows]

## Sheet: Fig2c
EMC6
MMGT1
EMC2
EMC3
EMC4
STT3B
STT3A
EMC1
SSR3
UBE2G2
UBE2J1
MAGT1
EMC7
ZFP36L2
MRPL57
RPS2
MYO19
SEL1L
VARS
TXN2
ATL2
G3BP1
ASCC3
SSR1
HSD17B12
ZDHHC23
CFAP126
LRRC37A3
RUVBL1
ADHFE1
ZBTB32
FAM84B
FLRT1
RRBP1
ANKRD32
RPP21
APLN
DOHH
CCDC144NL
RHOU
CEP85L
UBA2
SENP1
HAT1
INHA
NRIP1
SNAP47
EIF3D
UTP3
ARHGEF18
OST4
GNA11
HIST2H3D
F5
HMOX1
C11orf85
CXCL6
NACC2
TMEM41B
WBSCR16
TUBB
PTBP2
GBP2
RCBTB1
IPP
FITM2
TIMELESS
ATP6V1B2
OSTC
CCR8
NAA50
EIF2A
SHQ1
LOC643802
HLA-DMA
GOLGA8H
SYVN1
STAU2
GCKR
PPIG
PLD5
TTC24
AAAS
AUP1
TBP
NLRP8
SAE1
CECR6
CLEC9A
IER5L
SMN2
FNTB
C19orf24
RBMY1F
PSRC1
BCAR1
SBSN
LONP1
SDK2
UGT2A3
AGMAT
DNAJC25
GATAD1
ALG3
ARNTL2
RPL19
NPBWR2
CCK
EGFLAM
MAGEF1
TUBGCP2
TPMT
FAM69C
CTAG1B
RPAP2
LRRTM1
RFNG
FAM71E1
ACSL4
SOD1
CDX2
TREX2
SLC35D3
NUTF2
DERL1
CISD1
ADNP2
EGR4
KCNJ5
RTBDN
CD44
IRF1
CRYM
BDKRB1
FAM63B
BAG4
PODN
C16orf90
C17orf53
ACACA
GDE1
TULP4
SUMO4
PIAS4
SLC2A3
NUP85
CDC42
COX6C
PTPRA
ARL6IP4
TMEM151A
ALDH1A2
NNAT
IRX6
TOPBP1
AMFR
PRPF8
KCNIP1
TARSL2
MYH2
MTA2
EPAS1
COMMD7
TCP1
DHX9
EMC8
SSR2
TMEM182
PRKCH
PKMYT1
OR5A1
BACH1
TBX6
ADM5
POLR3H
USP48
PRKRA
GAST
IL10
RPL14
GPR148
MBD3L4
EXOSC10
KHDRBS1
C5orf22
CAV2
HECA
SLC12A1
ASAH1
PPP2R2A
SLC25A28
ZFP36L1
C12orf74
GYG1
ALDH3B1
NAT8
PNOC
CACNB3
PRKAA2
GCFC2

## Sheet: Fig2d
id	pos|score_Marceau	pos|score_Cheng
MAGT1	3.75e-22	1.56e-05
SSR3	3.06e-16	4.87e-06
RPN2	4.05e-15	0.011907
STT3A	8.19e-15	2.11e-06
STT3B	9.81e-12	2.95e-07
SSR2	4.22e-10	0.0018764
SSR1	5.45e-10	4.96e-05
EMC6	5.77e-09	6.22e-14
MMGT1	5.77e-09	3.73e-11
OSTC	1.03e-08	0.00060216
EMC2	2.59e-07	3.46e-09
EMC3	3.99e-07	7.24e-08
DAG1	4.23e-05	0.97666
EMC4	9.51e-05	1.12e-07
DDOST	0.00011478	0.75725
EMC1	0.00011629	3e-06
ZBTB46	0.00056688	0.71948
TIGD7	0.00074603	0.042703
KRT84	0.00085545	0.030949
METTL10	0.00099434	0.081682
AMELY	0.0011638	0.12628
TMEM87B	0.0011734	0.89774
NRSN1	0.0013722	0.53904
SEC61A1	0.0014019	0.80781
CDC20B	0.0014615	0.49437
ONECUT2	0.0015418	0.8346
QSOX2	0.0015808	0.17782
CRISPLD1	0.0017102	0.29269
COL23A1	0.0020083	0.42745
DPYSL4	0.0021673	0.096962
MAGED4	0.0021866	0.33273
SUPT6H	0.0023774	0.088259
AFF2	0.0025043	0.15628
SAAL1	0.002525	0.086402
IFNAR1	0.002825	0.69905
HGD	0.0029223	0.087141
GLRA2	0.0029514	0.3407
TMEM249	0.002962	0.022449
PLEKHM1	0.0030018	0.093891
ELAVL2	0.0031396	0.63941
RPN1	0.0032782	0.023019
CAPN1	0.0033087	0.2416
SLC13A1	0.0034218	0.89422
ZDHHC22	0.0034218	0.88636
TTYH2	0.0034278	0.33587
SFTPB	0.0034387	0.12093
PROZ	0.0036158	0.10528
ZNF524	0.0037167	0.4138
AMER2	0.0038539	0.81481
CUL3	0.0038756	0.038701
CHST11	0.0039192	0.52673
NTHL1	0.0039749	0.019578
KCNQ5	0.0040344	0.073138
FITM1	0.0040783	0.019812
CTXN1	0.0041422	0.025718
GLYAT	0.0041933	0.83901
INTS4	0.0043207	0.0077303
TMEM255B	0.0043521	0.0071321
SPCS3	0.0044885	0.011202
NAPEPLD	0.0045588	0.066121
SHISA4	0.0046101	0.11057
MIPOL1	0.0048265	0.80544
EIF3G	0.0048265	0.55602
ASIC2	0.0049475	0.1308
GBP4	0.005007	0.95081
ACYP2	0.0050347	0.26238
WDR61	0.0050666	0.84826
ATE1	0.0051123	0.5136
C1QTNF9B	0.0051856	0.11261
DUS2	0.0052021	0.066876
PON1	0.0052113	0.50562
NOL7	0.0052726	0.99939
LOC100505478	0.0053915	0.15804
KAAG1	0.0054833	0.1927
PHKB	0.0055105	0.73664
FNDC3A	0.0056294	0.18085
CXCR6	0.0057096	0.8383
KIAA1524	0.0057186	0.37767
ROMO1	0.0057186	0.47564
HTR2C	0.0059564	0.20503
FAM193B	0.0060188	0.3348
PRKD2	0.0060279	0.19497
BRSK2	0.0060279	0.59071
KCNJ11	0.0060279	0.53201
IFITM5	0.0061347	0.19224
DVL3	0.0062321	0.15364
ZNF385A	0.0063758	0.58096
OR11L1	0.0066281	0.41996
LMAN2L	0.0068181	0.063499
MON2	0.0069132	0.39971
SEC61B	0.0069132	0.12476
LEPROT	0.006993	0.02526
MTMR11	0.0069963	0.84678
HIST3H3	0.0070557	0.16097
PRMT2	0.007092	0.55534
IGFL2	0.0071031	0.35542
TMEM114	0.0071745	0.026278
RAD9B	0.0071887	0.011679
ASB11	0.0074372	0.58481
FCRL5	0.0076496	0.18647
CALML5	0.0076644	0.003528
FOXO1	0.0076644	0.19445
PRDM1	0.0077684	0.52753
CCM2L	0.0078229	0.67484
LYSMD3	0.0078229	0.98919
SZRD1	0.0080355	0.81748
FAM181A	0.0080355	0.88908
SLC50A1	0.00814	0.0093079
ZNF385B	0.0081712	0.22373
NUDT18	0.0081794	0.021476
MRPL35	0.0082588	0.42772
PAGE5	0.0083357	0.39839
C10orf12	0.008362	0.86319
TMPRSS11F	0.008451	0.89298
PRL	0.0084876	0.70037
ACTA2	0.0084966	0.42726
GRM4	0.0085758	0.72917
GPR55	0.0085994	0.066552
GJB2	0.0086587	0.49676
BLZF1	0.0086734	0.86719
PPP1R14A	0.0086852	0.63179
BTN3A2	0.0088531	0.25704
METTL22	0.009163	0.92974
RP1	0.009199	0.072143
USP11	0.0092096	0.49927
NXPH4	0.0092096	0.48727
PLXNA4	0.0092408	0.025113
KRTAP8-1	0.0092408	0.33533
COL6A5	0.0094892	0.062884
GPR37	0.0095462	0.16411
TMEM18	0.0095462	0.99051
TXN2	0.0096731	4.25e-05
PHYH	0.0097264	0.054206
IP6K1	0.0097857	0.06255
ANKRD55	0.0097916	0.8955
BBS5	0.0099421	0.78547
OASL	0.0099421	0.2123
TLE3	0.010023	0.90668
ZNF729	0.01023	0.11282
KRTAP10-9	0.010259	0.012728
GBGT1	0.010352	0.73212
FGF10	0.010467	0.24773
ATP1B2	0.010467	0.70673
TEX13A	0.010556	0.0034897
ASCC1	0.010556	0.028523
HBM	0.010556	0.053662
IGFBP5	0.010675	0.020626
ARMC10	0.0107	0.26827
CGA	0.010764	0.47758
ADCK2	0.010773	0.73309
XPO7	0.010882	0.81627
CLDN25	0.010882	0.73317
SLC25A51	0.010892	0.65882
PLCH2	0.010932	0.59137
C11orf54	0.010971	0.51878
FAM188A	0.011055	0.80105
LAPTM5	0.011326	0.047379
PAPPA	0.01137	0.27502
EXO1	0.011387	0.56052
TEF	0.011387	0.6609
IQCF1	0.011387	0.53394
ASCC3	0.011475	4.84e-05
TROAP	0.011509	0.050912
SLC6A14	0.011509	0.37879
MANBA	0.011509	0.03111
MAPK10	0.011509	0.85476
SPDYE3	0.011509	0.74767
C11orf53	0.011509	0.73067
TCEAL7	0.011509	0.80525
SHF	0.011509	0.51093
DCTD	0.011509	0.42383
XKR7	0.011509	0.21412
SKOR1	0.011509	0.27716
PRRX1	0.011509	0.28572
MFSD11	0.011509	0.45217
NR0B1	0.011509	0.95474
GCG	0.011607	0.24857
SCEL	0.011686	0.53364
ARNT2	0.011711	0.7097
PCDHB11	0.011765	0.41636
TRAM1	0.012001	0.12051
OST4	0.012007	0.00033956
DOCK10	0.01202	0.27806
MS4A5	0.01202	0.25285
BLOC1S5	0.012199	0.012117
RWDD2A	0.012363	0.29623
PGPEP1	0.012363	0.96014
SPANXB1	0.012363	0.73106
DLL4	0.012435	0.74472
HSPA13	0.012471	0.32712
ZFP1	0.012599	0.60408
SYNJ2	0.012718	0.69138
ZNF136	0.012791	0.18614
SPATA4	0.012836	0.16853
RAB10	0.01285	0.48523
RBM5	0.012925	0.21222
GPR65	0.013111	0.86466
DBH	0.013144	0.17844
MYO1E	0.013146	0.98055
FAM21A	0.01325	0.21024
ZFP41	0.013487	0.16954
ELOVL2	0.013487	0.34475
PPM1L	0.013487	0.18918
TMEM158	0.013598	0.42521
GPX6	0.013779	0.046487
TARBP2	0.013779	0.96732
ARRDC5	0.013779	0.73386
IGFBP6	0.013779	0.24252
PODXL2	0.013779	0.48302
SLC12A5	0.013779	0.16841
ZZEF1	0.01393	0.88175
SCAMP2	0.014285	0.043607
BTBD11	0.014285	0.13543
ADAM17	0.014285	0.072283
ATPIF1	0.014285	0.50291
ZKSCAN1	0.014463	0.126
HSPA1A	0.014463	0.65806
ZBTB37	0.014463	0.21216
ISLR2	0.014463	0.8339
C6orf222	0.014463	0.21805
ALS2CL	0.014641	0.82354
DCAF4L2	0.014687	0.83995
E2F6	0.014687	0.55805
SPCS1	0.014687	0.048268
KCNT1	0.014687	0.0085035
SHISA9	0.014687	0.036017
GNMT	0.014687	0.12196
EIF2AK2	0.014687	0.39508
YIF1A	0.015201	0.069431
GSTM1	0.01524	0.27146
POMT2	0.015359	0.10865
PI4K2B	0.015477	0.057309
CLU	0.015585	0.32497
BTRC	0.015781	0.11067
GTDC1	0.015792	0.86585
NLGN1	0.015793	0.45375
UGT1A10	0.015832	0.94876
CDK7	0.016028	0.37193
ARAF	0.016028	0.066827
ZNF304	0.016235	0.25091
RAET1L	0.016403	0.24754
SMTN	0.016602	0.0051324
PCDHGA7	0.016602	0.1668
BCL11B	0.016602	0.27904
THBS2	0.016602	0.1948
BEX5	0.016602	0.3167
GPR84	0.016632	0.6741
TUBB6	0.016632	0.0029338
SLCO1A2	0.016632	0.41861
RNF125	0.016632	0.1992
FAM163A	0.016632	0.20174
ZNF223	0.016632	0.55282
SNX4	0.016632	0.42048
LATS2	0.016632	0.033632
KAZN	0.016632	0.82547
ZNF668	0.016632	0.74032
ASCL5	0.016632	0.38314
SELP	0.016632	0.47429
NTSR2	0.016646	0.11399
FEZ1	0.017031	0.30345
LTBP2	0.017031	0.88599
BCORL1	0.017253	0.074178
ATP6V0A1	0.017274	0.38415
PTPN12	0.017353	0.89701
ADPRHL1	0.01745	0.2029
WNT9A	0.017942	0.020003
ARHGAP9	0.017975	0.42013
DRAXIN	0.017975	0.75113
MIEF2	0.017975	0.82303
CCDC137	0.017975	0.39878
CRADD	0.017975	0.87335
DGAT2L6	0.017975	0.97018
FABP1	0.018177	0.42756
AMPD3	0.018396	0.069976
CD1E	0.018396	0.57156
VDAC1	0.018396	0.066531
ART1	0.018396	0.1975
NMUR2	0.018396	0.34263
SAMD7	0.018396	0.77945
TMEM107	0.018396	0.13448
SLC39A11	0.018396	0.36781
DERL1	0.018396	0.001328
C1orf68	0.018396	0.50649
LHFPL3	0.018396	0.071368
DEXI	0.018535	0.93721
KATNBL1	0.018594	0.0052562
SNTN	0.018712	0.12413
MGEA5	0.018712	0.33865
CCDC97	0.018918	0.030797
IL2RG	0.018918	0.01849
KIAA2018	0.019001	0.74895
GBE1	0.019001	0.61462
DNAJC27	0.019213	0.072805
DAW1	0.019655	0.26906
XRCC2	0.019655	0.57018
GPCPD1	0.019785	0.9636
SH3BGRL2	0.019785	0.019942
MLLT4	0.019785	0.0047927
CBX1	0.019785	0.78862
TSEN15	0.019785	0.23701
CRYGN	0.020412	0.28865
OR1C1	0.020412	0.79535
CLDN22	0.020412	0.89384
FMNL3	0.020597	0.63694
MLF1	0.020597	0.053056
PROM1	0.020597	0.69886
RARRES1	0.020597	0.18117
CCL25	0.020597	0.73507
USP28	0.020597	0.011981
ETHE1	0.021	0.64512
EMC8	0.021	0.0018464
SLC20A1	0.021509	0.095844
INIP	0.02195	0.96328
ADH6	0.02195	0.6565
SPG21	0.02195	0.0079411
MPP5	0.02195	0.21128
TEX9	0.02195	0.060943
ZNF474	0.02195	0.8252
PIN4	0.02195	0.40111
C19orf44	0.02195	0.7141
IFT57	0.02195	0.40235
KCNIP2	0.02195	0.6719
VIM	0.02195	0.70988
DDC	0.021979	0.92228
AKR1B15	0.022056	0.62118
SLC36A3	0.022644	0.39454
SVIP	0.022644	0.98051
WWOX	0.022644	0.11477
LPAR2	0.022644	0.67397
C2orf82	0.022861	0.040492
ZNF687	0.022861	0.22647
CRTC3	0.022885	0.53189
GPS2	0.022885	0.10183
ZFP30	0.022885	0.66501
MYH2	0.022885	0.0017803
GABRB3	0.022885	0.10629
MPPE1	0.022885	0.1963
CMTM4	0.022885	0.5052
LRP5	0.022885	0.011444
EID2B	0.022885	0.22133
ADAMTSL3	0.022885	0.1929
ONECUT3	0.022885	0.11123
BTBD8	0.022885	0.98801
CRLF3	0.022885	0.46439
CPNE9	0.022885	0.013089
DEFB136	0.022885	0.87438
AJUBA	0.022885	0.18465
ACSL3	0.022885	0.912
HMX2	0.022885	0.24199
ZNF320	0.022885	0.22237
UNC13A	0.022885	0.12152
CD248	0.022885	0.49019
ITPKC	0.022885	0.39144
MTUS2	0.022885	0.75913
UBE2D2	0.022885	0.33147
PDHA1	0.022885	0.90147
CXCL17	0.022885	0.71007
MAN1A2	0.022885	0.24467
ALKBH6	0.022885	0.58409
VSTM5	0.022885	0.108
LYRM4	0.022885	0.15678
OR4F29	0.022885	0.063571
RNF183	0.022885	0.48358
PLAGL1	0.022885	0.81073
HDGFRP2	0.022885	0.31749
OR2T3	0.022885	0.26008
FAHD2A	0.022885	0.65945
FGF13	0.022885	0.75379
OR52I1	0.022885	0.36657
TEX2	0.022885	0.28382
SRD5A1	0.022885	0.98346
MAN2B2	0.022885	0.9758
HSD3B1	0.022885	0.06762
WFDC5	0.022885	0.33822
F11R	0.022885	0.013859
IFIT2	0.022885	0.91635
PSG4	0.022885	0.13004
TMEM129	0.022885	0.6347
KY	0.022885	0.94275
LRRC8E	0.022885	0.2008
CT45A5	0.022885	0.16911
NXPE1	0.022885	0.4067
SSX7	0.023037	0.50722
MYEOV2	0.023184	0.4364
IFNAR2	0.023449	0.78186
NFASC	0.023449	0.078774
KCNK1	0.02383	0.61819
MID1IP1	0.02383	0.025546
KIAA0226	0.023895	0.25687
MYOCD	0.023895	0.48605
AQP8	0.023895	0.32232
GLB1L2	0.02467	0.061225
DLGAP2	0.024799	0.51661
PROX2	0.024799	0.29583
SGK3	0.024799	0.78216
FAM181B	0.024799	0.050064
CCDC68	0.024799	0.063917
GLI2	0.024799	0.072038
ARHGAP44	0.024799	0.34226
GRIN1	0.024799	0.10814
SLC15A1	0.025339	0.44286
TLE1	0.02545	0.47822
NEK11	0.02545	0.81371
PRAMEF20	0.025767	0.3115
HEATR5B	0.025884	0.13083
VAX1	0.02606	0.99037
RAB30	0.02612	0.10213
BTK	0.02612	0.15224
STK4	0.02612	0.05926
ST14	0.026618	0.73102
PLA2G10	0.026618	0.95945
CRYBB3	0.026618	0.26006
JRKL	0.02701	0.11301
IGFBP2	0.02701	0.20201
MEAF6	0.02701	0.9834
TPCN1	0.0273	0.63487
STARD4	0.027367	0.41064
DAB1	0.027367	0.75689
TMEM140	0.027367	0.7844
C1orf105	0.027367	0.97399
ZDHHC13	0.027367	0.048701
RYR2	0.027367	0.59521
SMYD4	0.027367	0.91251
ANKRD30A	0.027467	0.050363
ZNF519	0.027467	0.21696
PDGFC	0.027467	0.089323
LONRF1	0.027467	0.6227
SPANXN1	0.027467	0.098308
USP22	0.027467	0.11615
REL	0.027467	0.11773
TMF1	0.027467	0.39077
ASNA1	0.027467	0.2723
SLC35F2	0.027467	0.32393
GPRASP2	0.027467	0.12319
ZNF600	0.02755	0.9358
SAMD8	0.028224	0.35224
BOP1	0.028717	0.16783
APOL2	0.028717	0.1582
TRIM39	0.028717	0.96683
PYDC1	0.028717	0.021904
MARK1	0.028717	0.29804
LYPLAL1	0.028717	0.13139
OR51D1	0.028717	0.40049
KRT79	0.028717	0.23953
GMFB	0.028717	0.070592
NAP1L4	0.028717	0.87993
OR1F1	0.028717	0.11445
TTC38	0.028717	0.7197
APOLD1	0.028717	0.046566
DEFB115	0.029159	0.86262
TAS2R10	0.029159	0.43438
BRS3	0.029159	0.12108
THSD1	0.029531	0.19977
DIABLO	0.030598	0.31599
TEX15	0.030909	0.55791
NXPH1	0.031331	0.35629
PTPRB	0.031492	0.4213
ANKRD35	0.031647	0.577
CT47A1	0.032543	0.92623
MYO5C	0.032928	0.076592
OR51I2	0.032928	0.80875
FXYD7	0.032928	0.69481
KCNH5	0.032928	0.084848
SCNM1	0.032928	0.11678
SAGE1	0.032928	0.7476
MYH11	0.032986	0.012579
ZNHIT6	0.032986	0.74353
TPPP3	0.032986	0.35952
DFFB	0.032986	0.17652
RAB18	0.032986	0.60502
CDK16	0.032986	0.92139
NXF3	0.032986	0.039787
CXorf51A	0.032986	0.23724
ARHGAP26	0.032986	0.11777
VN1R1	0.032986	0.066677
RIPK1	0.032986	0.82837
ZFP82	0.032986	0.21438
PIP5K1B	0.032986	0.69574
OLAH	0.032986	0.38452
ETNPPL	0.032986	0.19069
FOXD3	0.032986	0.0098683
BTBD9	0.032986	0.28435
TNFSF15	0.032986	0.18443
HLA-B	0.032986	0.50576
TRIM48	0.032986	0.53277
CHRNA5	0.032986	0.67631
SLC39A8	0.032986	0.23809
SRSF5	0.032986	0.1959
RPS6KL1	0.032986	0.11579
CXorf23	0.032986	0.072724
CACTIN	0.032986	0.62723
CES4A	0.032986	0.95857
NDC1	0.032986	0.79546
IRGC	0.032986	0.39256
PSMB8	0.03413	0.13013
TIFA	0.03413	0.97671
RERGL	0.03413	0.49154
HDAC2	0.03413	0.12258
F2	0.03413	0.38242
C4BPB	0.03413	0.28424
C1QL4	0.03413	0.61226
OR4K17	0.03413	0.11356
BEX1	0.03413	0.53852
SCARA3	0.03413	0.29507
TTC26	0.03413	0.94273
OR10A5	0.03413	0.16857
LYPD1	0.03413	0.34935
PIGH	0.03413	0.60747
PIK3R3	0.03413	0.75509
SRSF12	0.03413	0.43445
TMEM211	0.03413	0.37044
DTX3L	0.03413	0.18159
SP5	0.03413	0.023681
ADCY10	0.03413	0.094737
ATP9B	0.03413	0.98127
WDFY4	0.03413	0.8519
P2RY13	0.03413	0.18994
ZBTB49	0.03413	0.020109
NBN	0.03413	0.88814
CELA3B	0.03413	0.14258
LOC100289561	0.03413	0.9124
C8orf48	0.03413	0.34752
CXCL16	0.03413	0.78827
NIPAL1	0.03413	0.43024
PLA2G12A	0.03413	0.81453
C6orf141	0.03413	0.013621
SEL1L	0.03413	3.6e-05
PER3	0.03413	0.42939
PUS1	0.03413	0.82969
LNX2	0.03413	0.47506
CCDC65	0.03413	0.31161
ST6GALNAC6	0.03413	0.17831
MBOAT1	0.03413	0.013397
RSPO3	0.03413	0.76268
TRIT1	0.03413	0.28737
ZBTB10	0.03413	0.0044815
ODF1	0.03413	0.36391
ITPKA	0.03413	0.46533
ZFR2	0.03413	0.103
TRHDE	0.03413	0.78583
COLCA2	0.03413	0.033927
ARF6	0.03413	0.11598
CRYGB	0.03413	0.60191
NDUFA1	0.03413	0.86318
GALNT16	0.03413	0.65513
SPTSSB	0.03413	0.074635
APOF	0.03413	0.99889
SNRPA1	0.034208	0.75764
C7orf33	0.034595	0.74922
EDEM3	0.036315	0.36986
YBX2	0.036454	0.15669
PGBD1	0.036454	0.36857
FREM3	0.036454	0.59615
CD302	0.036454	0.15184
CLCNKB	0.036454	0.3959
NOXO1	0.036454	0.26531
RPL37	0.036454	0.075832
SMPD1	0.036611	0.98922
MED15	0.038775	0.85634
SGK223	0.03966	0.056095
C2orf15	0.040241	0.64105
ISG20	0.040241	0.90277
PPP1R36	0.040241	0.18888
BCL3	0.040676	0.04906
PDE4DIP	0.040821	0.94275
OR56A5	0.042765	0.048665
EPS8L3	0.042765	0.62965
HNRNPR	0.042765	0.95392
SRPK3	0.042765	0.19771
THSD7B	0.042765	0.21066
RAVER1	0.042765	0.7984
ARMCX5-GPRASP2	0.042765	0.19564
DIXDC1	0.042765	0.065324
IRF2	0.042765	0.29383
GPC3	0.042765	0.040743
LRP12	0.042765	0.60844
NPHS2	0.042765	0.63577
KBTBD4	0.042765	0.092161
CLINT1	0.042765	0.21208
SLC2A13	0.042765	0.68162
HIST1H2AI	0.042765	0.57093
RAB2A	0.045246	0.071106
SYNJ1	0.045246	0.65536
UIMC1	0.045246	0.31716
LEAP2	0.045246	0.19867
ADAM18	0.045246	0.42134
FANK1	0.045246	0.0091166
PAFAH1B2	0.045246	0.8922
CLPTM1L	0.045246	0.87142
CRK	0.045246	0.81333
MSANTD1	0.045246	0.36846
DNAJC2	0.045246	0.25191
DLST	0.045246	0.01372
ADAM19	0.045246	0.6011
CC2D2B	0.045246	0.28393
OR5K4	0.045246	0.85755
ATG4A	0.045246	0.93908
GALNT13	0.045246	0.094038
SEZ6	0.045246	0.77624
OR9Q1	0.045246	0.64121
FAM180A	0.045246	0.91879
EGFR	0.045246	0.92266
ETAA1	0.045246	0.066629
NUP210	0.045246	0.7764
MPRIP	0.045246	0.50679
CNOT8	0.045246	0.35604
GMIP	0.045246	0.25866
COX7C	0.045246	0.94178
LRP2	0.045246	0.36599
SRPRB	0.045246	0.68415
PLCH1	0.045246	0.65778
CFHR3	0.045246	0.105
P2RX1	0.045246	0.88777
LOC81691	0.045246	0.095206
DALRD3	0.045358	0.55461
TRIQK	0.045358	0.29887
SDCCAG8	0.049069	0.06737
TSPAN2	0.049069	0.045312
S100P	0.049069	0.22456
CLASP2	0.049069	0.344
MORN1	0.049069	0.76668
CNOT1	0.049069	0.23105
RFX8	0.049069	0.56331
KIF1C	0.049069	0.76119
PHIP	0.049069	0.52608
LPPR1	0.049069	0.86267
ORMDL1	0.049069	0.89295
ZMYM1	0.049069	0.034695
CDKN2AIP	0.049069	0.99272
ZNF75D	0.049069	0.73637
EPHA5	0.049069	0.22925
NPVF	0.049069	0.4027
ENOX2	0.049069	0.082728
C1D	0.049069	0.64287
LZTS1	0.049069	0.16466
SRRM2	0.049069	0.54479
PTRF	0.049069	0.87938
TIMM9	0.049069	0.59116
ZNF44	0.049069	0.44229
NPHP4	0.049069	0.67033
FAM124A	0.049069	0.032316
LPA	0.049069	0.71382
SERPINI1	0.049069	0.39098
GPA33	0.049069	0.82411
NT5C1A	0.049069	0.86564
HNF1B	0.049069	0.055245
CCDC91	0.049069	0.098847
DZIP3	0.049069	0.088118
ZDHHC15	0.049069	0.05346
KLK5	0.049069	0.93251
GORAB	0.049069	0.89367
FAM71A	0.049069	0.45979
MEIG1	0.049069	0.33489
SPDYA	0.049069	0.82944
ARPP19	0.049069	0.17189
LCP1	0.049069	0.044916
AP3D1	0.049069	0.54272
MRPL3	0.049069	0.97079
HIST1H4F	0.049069	0.057878
MNDA	0.049069	0.062632
ACTR8	0.049069	0.048091
VPS8	0.049069	0.30302
CLEC4G	0.049069	0.94937
ETNK1	0.049069	0.57567
ACSF2	0.049069	0.76774
HMCN1	0.049069	0.38305
PINX1	0.049069	0.23385
CUL4B	0.052527	0.21829
IL20	0.053291	0.97447
TNFSF4	0.053291	0.12112
CRLF1	0.053291	0.3723
WFDC9	0.053291	0.67982
EHMT1	0.054055	0.68904
OR7D2	0.05418	0.09387
PRDM4	0.054207	0.9585
OR1D2	0.056235	0.38162
RNF185	0.056235	0.19386
DUPD1	0.056235	0.02174
ISM2	0.056235	0.79726
FLII	0.056235	0.7152
STC2	0.056609	0.13801
DYNC1I2	0.056609	0.34657
SLC17A9	0.056609	0.24769
TXNRD3NB	0.056609	0.94924
ITLN1	0.056609	0.88916
TMPRSS5	0.056609	0.45204
DMKN	0.056609	0.92235
LOC100130357	0.056609	0.94624
THPO	0.056609	0.033177
BROX	0.056609	0.28979
ACTR3C	0.056609	0.42505
AKAP10	0.056609	0.96812
THOC2	0.056609	0.89706
IL15	0.056609	0.038226
GUCY2F	0.064885	0.68867
C7orf73	0.064885	0.35393
NMRK2	0.064885	0.84243
CASP2	0.064885	0.11203
MPP6	0.064885	0.90747
HSPB8	0.064885	0.46682
CANX	0.064885	0.21391
DMWD	0.064885	0.18634
KRT77	0.064885	0.31341
CSTB	0.064885	0.062569
KIF2B	0.064885	0.16567
MTRF1L	0.064885	0.2872
TTC14	0.064885	0.85093
DLC1	0.064885	0.056031
INHBB	0.064885	0.097975
SLCO4C1	0.064885	0.05922
ELK3	0.064885	0.28765
NPC2	0.064885	0.32078
RORA	0.064885	0.23299
YPEL2	0.064885	0.94672
SPINK2	0.064885	0.82906
LOC401052	0.064885	0.45678
C1S	0.064885	0.1055
GYPA	0.064885	0.0048592
ZNF827	0.064885	0.056472
FEM1B	0.064885	0.028717
PDSS1	0.064885	0.16873
DHX32	0.064885	0.94887
SERGEF	0.064885	0.59649
PAPD4	0.064885	0.33737
OR5P2	0.064885	0.2476
COASY	0.064885	0.6241
ASPSCR1	0.064885	0.27705
SNAP29	0.064885	0.89314
FOXR1	0.064885	0.17783
AP2S1	0.064885	0.91976
MAPK8IP1	0.064885	0.76652
PRKD3	0.064885	0.19183
CNTF	0.064885	0.41456
HPS4	0.064885	0.11418
ERAP1	0.066164	0.38007
DYNLL2	0.070254	0.89424
IL22RA1	0.070254	0.65445
ZNHIT3	0.070254	0.07653
MYL10	0.070254	0.20426
DISP2	0.070254	0.79521
CD3E	0.070254	0.50811
SFMBT2	0.080437	0.89875
JMJD1C	0.080437	0.079804
DOK4	0.080437	0.9794
CLSTN1	0.080437	0.27498
NKRF	0.080437	0.023069
CD40	0.080437	0.9772
XKR6	0.080437	0.012555
RAG1	0.080437	0.15266
PPM1N	0.080437	0.03557
IKZF3	0.080437	0.7785
CPA4	0.080437	0.87906
SNX13	0.080437	0.017539
SNX19	0.080437	0.4357
ZNF765	0.080437	0.43566
SEMA3C	0.080437	0.040139
FRG2	0.0837	0.82936
GNB1	0.095731	0.60162
CCDC53	0.095731	0.39319
ENTHD2	0.095731	0.53151
MAP3K8	0.19677	0.84025
FRMD3	0.19677	0.049215
TRIM64B	0.19677	0.67408
MRPS21	0.19677	0.45675
SLTM	0.19677	0.73696
FBXO18	0.19677	0.081616
SEPW1	0.19677	0.55605
PLCG1	0.19677	0.12826
FAM19A2	0.19677	0.83612
HLA-DMB	0.19677	0.094542
C2orf40	0.19677	0.17469
TMEM64	0.19677	0.18496
RRP9	0.19677	0.12807
ZWINT	0.19677	0.76917
CHST4	0.19677	0.47838
DXO	0.19677	0.43478
FAM21C	0.19677	0.11923
SLC6A17	0.19677	0.37945
ZSCAN29	0.19677	0.32813
SYCP2L	0.19677	0.92576
HOXD10	0.19677	0.49256
EIF1AX	0.19677	0.3056
ZNF366	0.19677	0.060345
NR2F2	0.19677	0.4741
TMED5	0.19677	0.62073
NPTX1	0.19677	0.0080089
ZNF763	0.19677	0.0092299
ZBBX	0.19677	0.70399
LCMT2	0.19677	0.25691
TIGD5	0.19677	0.11076
NUDT1	0.19677	0.49785
ZNF575	0.19677	0.39821
WNT9B	0.19677	0.24828
CNPPD1	0.19677	0.066038
TDP1	0.19677	0.38678
RPL22	0.19677	0.36119
GAS6	0.19677	0.22485
C20orf196	0.19677	0.02127
SEH1L	0.19677	0.98817
LOC149373	0.19677	0.57629
PPARA	0.19677	0.42878
SDHAF2	0.19677	0.84768
USP3	0.19677	0.33327
PANX1	0.19677	0.11242
PRM2	0.19677	0.42775
FAM47E-STBD1	0.19677	0.19885
PCDHGB2	0.19677	0.05528
CA5A	0.19677	0.91638
PAFAH1B3	0.19677	0.17351
RNF114	0.19677	0.62233
DIRAS3	0.19677	0.5776
TTC21A	0.19677	0.57027
ZBTB17	0.19677	0.064774
ZDHHC2	0.19677	0.89689
C1orf111	0.19677	0.63509
BIK	0.19677	0.75232
FAM86C1	0.19677	0.534
RAB5B	0.19677	0.55585
AP2A1	0.19677	0.98239
CA7	0.19677	0.33789
FAM92A1	0.19677	0.35925
PRDM9	0.19677	0.95578
LRRC38	0.19677	0.061711
ANKRD30B	0.19677	0.08833
GPR17	0.19677	0.26475
ACOT2	0.19677	0.88082
DCTN1	0.19677	0.88247
MACROD1	0.19677	0.9364
EEF1D	0.19677	0.7519
ZSCAN30	0.19677	0.95706
DLGAP4	0.19677	0.064463
POTEM	0.19677	0.76093
RALGDS	0.19677	0.93106
RPP25	0.19677	0.63034
DSTN	0.19677	0.40118
HPRT1	0.19677	0.34827
LTF	0.19677	0.6397
GRB7	0.19677	0.43256
NANP	0.19677	0.20034
COG8	0.19677	0.40594
SIN3A	0.19677	0.93511
RBM4	0.19677	0.20927
PRLHR	0.19677	0.29748
SSTR1	0.19677	0.67012
LGALS7	0.19677	0.59325
SV2C	0.19677	0.67729
SST	0.19677	0.4115
KL	0.19677	0.30746
RPL41	0.19677	0.63543
TACC2	0.19677	0.84221
COG4	0.19677	0.18456
DDX31	0.19677	0.41507
NUP160	0.19677	0.0047048
C2orf71	0.19677	0.042162
HNRNPA1	0.19677	0.42251
NEUROG1	0.19677	0.63059
IQCF2	0.19677	0.90012
ODF2	0.19677	0.90514
ETFB	0.19677	0.66695
EBLN1	0.19677	0.95205
PLXNC1	0.19677	0.30949
SLC12A9	0.19677	0.07069
SCT	0.19677	0.18065
MICAL1	0.19677	0.83887
CTAG2	0.19677	0.51577
CDX4	0.19677	0.36367
PLCB2	0.19677	0.49503
PARD3B	0.19677	0.83047
WAS	0.19677	0.088511
C2orf61	0.19677	0.27965
DCTN3	0.19677	0.35455
TDRD5	0.19677	0.6699
GJB7	0.19677	0.47384
DDX58	0.19677	0.39037
SLC20A2	0.19677	0.16488
SBF1	0.19677	0.80175
SH3GL2	0.19677	0.014859
OARD1	0.19677	0.92098
SCRT2	0.19677	0.49172
MAGEB10	0.19677	0.74964
C8orf58	0.19677	0.9033
APRT	0.19677	0.71492
ATP6V1A	0.19677	0.31086
TMEM209	0.19677	0.76233
STXBP5L	0.19677	0.16152
CASC10	0.19677	0.011135
MRPL24	0.19677	0.041405
UGP2	0.19677	0.46769
PCDHGC3	0.19677	0.0080739
PTBP1	0.19677	0.46484
KRTAP9-9	0.19677	0.8921
GPR35	0.19677	0.41009
PRTG	0.19677	0.76048
DDX55	0.19677	0.028441
TNFRSF14	0.19677	0.23391
HEMGN	0.19677	0.78414
PPP1R37	0.19677	0.060272
GZMK	0.19677	0.046092
SEC22A	0.19677	0.20126
ZFYVE21	0.19677	0.093184
CCL24	0.19677	0.072896
ABCB1	0.19677	0.12489
AP1S2	0.19677	0.006752
SNAI1	0.19677	0.15151
CLEC2L	0.19677	0.42935
EXOSC10	0.19677	0.0021516
FRRS1	0.19677	0.37742
HGSNAT	0.19677	0.34176
C6orf106	0.19677	0.30354
DHX58	0.19677	0.62098
RHBDF2	0.19677	0.7935
DUSP3	0.19677	0.82211
C17orf49	0.19677	0.036158
PSEN2	0.19677	0.70149
LRPAP1	0.19677	0.20306
USP27X	0.19677	0.8658
HAUS8	0.19677	0.43415
MLXIP	0.19677	0.59563
MFSD9	0.19677	0.28722
CCKBR	0.19677	0.020964
DOHH	0.19677	0.0001827
TOMM34	0.19677	0.84018
AIM1	0.19677	0.38454
IL27RA	0.19677	0.97643
C7orf65	0.19677	0.85172
HINFP	0.19677	0.61345
SGCZ	0.19677	0.10548
HINT1	0.19677	0.082346
CATSPERD	0.19677	0.6814
TOP3A	0.19677	0.44656
TMC8	0.19677	0.12522
C19orf18	0.19677	0.40916
POU4F1	0.19677	0.10853
ZFAND2A	0.19677	0.89874
VWF	0.19677	0.6276
SNAPC5	0.19677	0.062967
THBS4	0.19677	0.0031296
OR2A42	0.19677	0.096806
DPYSL2	0.19677	0.034239
INTS1	0.19677	0.005888
NELFB	0.19677	0.97742
SPDL1	0.19677	0.50725
SRD5A3	0.19677	0.26385
TCIRG1	0.19677	0.80921
KIAA1257	0.19677	0.73003
CLDND2	0.19677	0.91613
SLC9C2	0.19677	0.73939
PABPC1	0.19677	0.54709
CLEC16A	0.19677	0.81691
IRAK2	0.19677	0.99221
C6orf52	0.19677	0.60336
TEX29	0.19677	0.0041452
SHE	0.19677	0.76007
ZBTB8A	0.19677	0.29139
FAM131A	0.19677	0.89325
TMEM200B	0.19677	0.14618
TAOK2	0.19677	0.56465
DCAF8L1	0.19677	0.1867
NLRC4	0.19677	0.68303
SLC39A3	0.19677	0.06828
WTH3DI	0.19677	0.81749
TTC33	0.19677	0.9958
TARP	0.19677	0.54035
TMPRSS13	0.19677	0.37847
CGB7	0.19677	0.98516
ASIP	0.19677	0.10162
EPAS1	0.19677	0.0017977
VPS37C	0.19677	0.64987
TUBA8	0.19677	0.91297
TIGD3	0.19677	0.018319
FASTK	0.19677	0.47445
NTRK1	0.19677	0.39858
C1orf210	0.19677	0.54778
TTC1	0.19677	0.80454
UNC5D	0.19677	0.060956
BUB1B	0.19677	0.81353
VSTM2L	0.19677	0.29728
RFPL1	0.19677	0.42966
GCSH	0.19677	0.056239
MAGOH	0.19677	0.29714
MTRNR2L7	0.19677	0.27065
KANSL1L	0.19677	0.91016
KCTD8	0.19677	0.42123
VPS11	0.19677	0.46442
FUT4	0.19677	0.67235
SLC4A9	0.19677	0.98025
ADAM10	0.19677	0.54206
TOR2A	0.19677	0.8969
IFNL3	0.19677	0.9514
CDR2L	0.19677	0.0095635
FOXD4L3	0.19677	0.15633
TMEM199	0.19677	0.83191
MERTK	0.19677	0.113
CENPF	0.19677	0.047283
CDCA8	0.19677	0.64847
MAPK4	0.19677	0.66659
RBL2	0.19677	0.2195
SRPX	0.19677	0.26432
ITGA5	0.19677	0.54986
CCNJ	0.19677	0.037974
MAMDC4	0.19677	0.98022
KLHDC8A	0.19677	0.19832
LAMTOR4	0.19677	0.43863
CYLC1	0.19677	0.72601
TTYH3	0.19677	0.94632
KRTAP9-2	0.19677	0.88558
GADD45G	0.19677	0.28894
SOBP	0.19677	0.0045015
NGB	0.19677	0.39109
OR10A7	0.19677	0.88328
CDC23	0.19677	0.51163
WHAMM	0.19677	0.78833
TRNAU1AP	0.19677	0.14711
CASP4	0.19677	0.032722
OTUD7A	0.19677	0.027066
SMAP1	0.19677	0.53054
TRDN	0.19677	0.23898
THADA	0.19677	0.16121
RALGPS1	0.19677	0.088184
SLC4A2	0.19677	0.94863
MED6	0.19677	0.93316
AMFR	0.19677	0.0016916
LPAR3	0.19677	0.016836
DEFB106B	0.19677	0.25192
FHL1	0.19677	0.39017
NOMO3	0.19677	0.23035
AQR	0.19677	0.82339
CSNK2A1	0.19677	0.19166
SLC19A1	0.19677	0.12905
LAP3	0.19677	0.50484
RPS6KC1	0.19677	0.092676
COL8A1	0.19677	0.076288
TYW1B	0.19677	0.45161
BRI3BP	0.19677	0.29551
MARS	0.19677	0.076983
TRIM34	0.19677	0.33186
KAT5	0.19677	0.68639
C17orf104	0.19677	0.17867
COQ7	0.19677	0.41258
PSMC5	0.19677	0.59471
C11orf94	0.19677	0.41254
C14orf80	0.19677	0.9855
TP53INP1	0.19677	0.7798
CBLN3	0.19677	0.65887
KIAA0195	0.19677	0.4183
POLI	0.19677	0.55466
ATXN3L	0.19677	0.46979
PCDHA9	0.19677	0.013759
HIST1H2AA	0.19677	0.85807
PRMT8	0.19677	0.03537
RPL7	0.19677	0.018268
HYLS1	0.19677	0.34987
IL26	0.19677	0.10881
BPIFB1	0.19677	0.89212
SERINC4	0.19677	0.49053
XRN2	0.19677	0.55449
UNCX	0.19677	0.7695
DMTF1	0.19677	0.13218
RAD21L1	0.19677	0.31708
C9orf139	0.19677	0.94613
GRIA1	0.19677	0.66026
ARRDC1	0.19677	0.84561
SDE2	0.19677	0.029021
NR2C2AP	0.19677	0.07239
F13A1	0.19677	0.20183
KRT2	0.19677	0.053257
PSMD4	0.19677	0.34825
ABCA1	0.19677	0.094882
KDM4B	0.19677	0.18259
OR51E1	0.19677	0.39782
DSCR3	0.19677	0.95985
FEV	0.19677	0.0084472
OR4C46	0.19677	0.035458
RSPH10B2	0.19677	0.37902
GRM2	0.19677	0.040077
ISCU	0.19677	0.19687
SLC47A1	0.19677	0.011229
KCNS1	0.19677	0.1289
SH2B1	0.19677	0.21604
OR4C11	0.19677	0.11747
KRT75	0.19677	0.84713
TMC1	0.19677	0.24551
YAF2	0.19677	0.29611
MYH1	0.19677	0.97817
METTL12	0.19677	0.039166
CREB3L2	0.19677	0.32561
NID2	0.19677	0.17463
ASB7	0.19677	0.6865
TBC1D16	0.19677	0.03343
NDUFA2	0.19677	0.062583
OGFOD1	0.19677	0.42306
BUD13	0.19677	0.54505
CRTC2	0.19677	0.26938
ANKRD33	0.19677	0.36752
TCTEX1D4	0.19677	0.72215
AQP7	0.19677	0.32
BNC1	0.19677	0.40264
XK	0.19677	0.36585
CTU2	0.19677	0.80753
LRRC14	0.19677	0.72982
MSTO1	0.19677	0.25932
CACNA1B	0.19677	0.079819
MMP25	0.19677	0.79246
OXTR	0.19677	0.1675
HTR1E	0.19677	0.87713
KRTDAP	0.19677	0.65506
FCER2	0.19677	0.29128
GTF3C2	0.19677	0.60682
DTX4	0.19677	0.94729
P4HB	0.19677	0.22291
SDSL	0.19677	0.12432
ZNF853	0.19677	0.83142
PSMA3	0.19677	0.092665
AASS	0.19677	0.14541
SC5D	0.19677	0.78499
C16orf70	0.19677	0.097835
TDRKH	0.19677	0.66766
FBXO25	0.19677	0.10199
PLA2G6	0.19677	0.50957
AKR1C2	0.19677	0.44282
LRRC3B	0.19677	0.4554
OBFC1	0.19677	0.57765
UCK2	0.19677	0.21339
ATG2A	0.19677	0.11711
GUCY2D	0.19677	0.14449
DAND5	0.19677	0.66183
VPS52	0.19677	0.96775
APOBEC3D	0.19677	0.95647
NRXN2	0.19677	0.25692
FAM109B	0.19677	0.39176
DEK	0.19677	0.83734
SLC35D3	0.19677	0.0012868
POR	0.19677	0.21661
ICAM5	0.19677	0.4733
TRPV1	0.19677	0.88955
FZD1	0.19677	0.93686
OPRD1	0.19677	0.80216
GRIP1	0.19677	0.74265
DDX18	0.19677	0.42768
OSBPL9	0.19677	0.18269
BEST2	0.19677	0.053355
ARHGEF33	0.19677	0.87395
MRM1	0.19677	0.65919
HNF4A	0.19677	0.0047844
RELA	0.19677	0.91979
PLN	0.19677	0.3617
HECA	0.19677	0.0022059
SPIN2B	0.19677	0.80701
PKM	0.19677	0.24912
PPP1CC	0.19677	0.68008
H2AFY2	0.19677	0.70599
RBM12B	0.19677	0.45207
GEMIN2	0.19677	0.96736
TNRC18	0.19677	0.23182
FBXL15	0.19677	0.1081
RAB36	0.19677	0.36308
CNOT6	0.19677	0.060259
TRIM44	0.19677	0.34878
SIX1	0.19677	0.50309
NOL6	0.19677	0.13116
EFEMP2	0.19677	0.2626
CEACAM8	0.19677	0.97767
PLS1	0.19677	0.42825
ABI3	0.19677	0.93391
ZSCAN5B	0.19677	0.67422
CCDC74B	0.19677	0.38876
HAP1	0.19677	0.070739
PCK1	0.19677	0.27534
LRIG2	0.19677	0.077911
TIMM10	0.19677	0.10062
CPD	0.19677	0.25642
ZFPM2	0.19677	0.17121
RALA	0.19677	0.28379
PDLIM2	0.19677	0.89146
OSGEP	0.19677	0.1658
PLSCR3	0.19677	0.31765
MOB1A	0.19677	0.90886
ARMC8	0.19677	0.56021
ZNF3	0.19677	0.11271
ZNF233	0.19677	0.69046
C19orf60	0.19677	0.27392
SULT1A4	0.19677	0.81204
OR56B1	0.19677	0.13834
MINOS1	0.19677	0.37455
C19orf70	0.19677	0.48475
IL1R2	0.19677	0.72646
KHDRBS1	0.19677	0.0021755
POP4	0.19677	0.84099
UBA7	0.19677	0.16053
PTCHD2	0.19677	0.20782
MECP2	0.19677	0.31353
FGF23	0.19677	0.19414
ELMO1	0.19677	0.93779
MCF2L	0.19677	0.50189
KCNK12	0.19677	0.26032
KLHDC8B	0.19677	0.17045
AIFM1	0.19677	0.0072797
SIGMAR1	0.19677	0.0076296
ZIC2	0.19677	0.67298
RIPPLY3	0.19677	0.041547
IGSF23	0.19677	0.076141
SPACA4	0.19677	0.092638
MLX	0.19677	0.12254
DUT	0.19677	0.99662
NUDT11	0.19677	0.84856
ZMYM6	0.19677	0.23826
KLHL29	0.19677	0.85542
BCAR1	0.19677	0.00095017
CDC42SE2	0.19677	0.10819
BCAM	0.19677	0.086329
TXNRD3	0.19677	0.89255
RPL6	0.19677	0.14835
RAP1B	0.19677	0.18705
CAPN12	0.19677	0.77052
PLXDC1	0.19677	0.0091268
ALG13	0.19677	0.15166
NEDD8	0.19677	0.23729
RNF121	0.19677	0.19223
AACS	0.19677	0.33127
SEBOX	0.19677	0.85808
SLC25A24	0.19677	0.0048043
KIAA1467	0.19677	0.2199
RC3H2	0.19677	0.95858
TIMM22	0.19677	0.60393
OR5W2	0.19677	0.17113
GSTA5	0.19677	0.30564
HOXB1	0.19677	0.049236
PITRM1	0.19677	0.14287
GRM7	0.19677	0.41401
NKX3-1	0.19677	0.23203
IFFO1	0.19677	0.49524
GTSF1L	0.19677	0.20877
GSR	0.19677	0.091964
FRAS1	0.19677	0.97497
PABPC5	0.19677	0.11538
CBX8	0.19677	0.40769
COQ2	0.19677	0.3848
ANKFN1	0.19677	0.51968
GPR75	0.19677	0.42792
FOSB	0.19677	0.35512
CAST	0.19677	0.92445
HMGB4	0.19677	0.35784
PURA	0.19677	0.99611
ZFP36L1	0.19677	0.0023177
TKTL1	0.19677	0.19949
FN3KRP	0.19677	0.6005
HIST1H2BK	0.19677	0.9714
HFM1	0.19677	0.91328
MDH1B	0.19677	0.86714
C14orf2	0.19677	0.61292
RPS6KA4	0.19677	0.92305
EIF2S3	0.19677	0.44856
MSMO1	0.19677	0.15846
SYNPO2	0.19677	0.11342
MPV17L2	0.19677	0.065851
MRPL55	0.19677	0.89984
NCKAP5L	0.19677	0.10667
CCDC173	0.19677	0.79006
PLIN1	0.19677	0.99876
C8orf4	0.19677	0.39367
LY75	0.19677	0.37016
FLT4	0.19677	0.31663
CDSN	0.19677	0.090444
FGF17	0.19677	0.84664
INSC	0.19677	0.18032
PHF6	0.19677	0.072318
VTI1B	0.19677	0.10433
HOXA9	0.19677	0.47528
ASTN2	0.19677	0.90142
CNTNAP1	0.19677	0.30787
IL17D	0.19677	0.25242
TMEM8C	0.19677	0.49272
PAGE2B	0.19677	0.51905
CSNK1D	0.19677	0.30842
LHFPL4	0.19677	0.91924
KRTAP10-1	0.19677	0.36078
DCT	0.19677	0.092597
PCDHA8	0.19677	0.012164
MAP2K6	0.19677	0.75777
PSMC4	0.19677	0.029935
PTH2R	0.19677	0.21965
CYTH3	0.19677	0.33886
PGPEP1L	0.19677	0.119
PLXNA3	0.19677	0.07321
ST20	0.19677	0.59399
TNFRSF13C	0.19677	0.051693
JRK	0.19677	0.69936
OPA3	0.19677	0.12582
LONRF3	0.19677	0.0093845
NCAPG2	0.19677	0.37968
TMEM17	0.19677	0.31149
PATZ1	0.19677	0.2251
MT1M	0.19677	0.16336
DGCR14	0.19677	0.06658
C19orf33	0.19677	0.087638
RFPL4AL1	0.19677	0.058004
EIF3J	0.19677	0.04192
RHBDL3	0.19677	0.39327
ANKRD24	0.19677	0.95094
ZC4H2	0.19677	0.26851
BIRC7	0.19677	0.47628
TRAPPC10	0.19677	0.093884
PCDHGC4	0.19677	0.12098
TMEM169	0.19677	0.7262
B3GNT4	0.19677	0.17238
TIAM1	0.19677	0.022917
SEMA3D	0.19677	0.82442
C5orf45	0.19677	0.011132
CAGE1	0.19677	0.015268
S1PR2	0.19677	0.94534
EGR4	0.19677	0.0013785
ZDHHC8	0.19677	0.29591
PPFIBP1	0.19677	0.95566
ABCA4	0.19677	0.99847
CAPRIN2	0.19677	0.56281
SPATA8	0.19677	0.2474
OR51L1	0.19677	0.019086
VGLL3	0.19677	0.27796
MYD88	0.19677	0.0038906
HIST1H4C	0.19677	0.10506
ASB8	0.19677	0.22028
RAD9A	0.19677	0.045011
NT5C1B-RDH14	0.19677	0.096527
FAM24A	0.19677	0.78854
TNFAIP3	0.19677	0.065426
CGB2	0.19677	0.92182
PUF60	0.19677	0.26402
ZBED4	0.19677	0.24328
ZC3H3	0.19677	0.76405
CMSS1	0.19677	0.69037
NGFR	0.19677	0.049737
CYB5R3	0.19677	0.89527
CXCR3	0.19677	0.95389
TPI1	0.19677	0.32399
CENPE	0.19677	0.92994
ARTN	0.19677	0.49107
SH3GL3	0.19677	0.12352
KIAA0232	0.19677	0.52129
KRT16	0.19677	0.25338
VENTX	0.19677	0.34103
BOK	0.19677	0.048277
PIM3	0.19677	0.067824
PUS3	0.19677	0.74588
AIG1	0.19677	0.39807
CHMP3	0.19677	0.86001
STX17	0.19677	0.38844
WDR91	0.19677	0.15775
RNF224	0.19677	0.97469
SFSWAP	0.19677	0.16325
ZNF367	0.19677	0.99592
PHAX	0.19677	0.0033387
GPR4	0.19677	0.061805
FAM122A	0.19677	0.71408
CDH4	0.19677	0.062412
MAGEL2	0.19677	0.24203
GPR37L1	0.19677	0.78773
RNF186	0.19677	0.77532
ATP5I	0.19677	0.98718
GNG5	0.19677	0.97483
C15orf40	0.19677	0.1231
JKAMP	0.19677	0.41768
MED23	0.19677	0.02698
CD5	0.19677	0.38194
FGFRL1	0.19677	0.83324
RAB2B	0.19677	0.97601
TSPY8	0.19677	0.046914
ANO10	0.19677	0.46995
KANK2	0.19677	0.11016
OSM	0.19677	0.021304
RPS6KB2	0.19677	0.99215
ZRSR2	0.19677	0.66444
CUTA	0.19677	0.29068
TMEM252	0.19677	0.054151
CEBPD	0.19677	0.68487
USPL1	0.19677	0.015501
FCN1	0.19677	0.34007
RASSF7	0.19677	0.81954
OR2T11	0.19677	0.020401
CEP104	0.19677	0.88111
CFH	0.19677	0.88711
SLC17A7	0.19677	0.35579
RHBDD3	0.19677	0.050528
CENPO	0.19677	0.85677
GINS1	0.19677	0.77979
PDLIM7	0.19677	0.87108
ATXN7L3	0.19677	0.0037657
SHISA8	0.19677	0.0049673
CNIH2	0.19677	0.62765
TUBB4B	0.19677	0.9979
GAREML	0.19677	0.39009
SORBS3	0.19677	0.40852
GLCE	0.19677	0.75224
DOCK11	0.19677	0.65866
HIST1H3E	0.19677	0.12639
POP5	0.19677	0.22488
PTPRH	0.19677	0.71551
TMEM110-MUSTN1	0.19677	0.10838
FOLR1	0.19677	0.86359
MYH4	0.19677	0.087001
CAPSL	0.19677	0.82874
LOXL3	0.19677	0.27848
PRKCDBP	0.19677	0.8641
CELF3	0.19677	0.81646
MVP	0.19677	0.83475
SLC1A4	0.19677	0.07949
IL11	0.19677	0.6894
GALM	0.19677	0.68419
PLEKHA1	0.19677	0.87563
RHOXF1	0.19677	0.13912
JAG1	0.19677	0.99834
FLYWCH1	0.19677	0.44182
MAPK3	0.19677	0.96024
SECISBP2	0.19677	0.90058
ADAM11	0.19677	0.37402
GLB1	0.19677	0.083708
TBL3	0.19677	0.86872
SPG11	0.19677	0.90693
KLHL11	0.19677	0.12481
TSPO	0.19677	0.84283
ITGAX	0.19677	0.31391
C5AR2	0.19677	0.42945
FNDC9	0.19677	0.1597
PTPN11	0.19677	0.89668
CLSTN3	0.19677	0.092233
DEFB125	0.19677	0.17517
NPTXR	0.19677	0.97512
CCDC166	0.19677	0.38524
MICALL2	0.19677	0.13465
PIWIL2	0.19677	0.80107
CEP192	0.19677	0.43404
CDKN2D	0.19677	0.17015
ZNF547	0.19677	0.13226
LYPD4	0.19677	0.72136
WFIKKN2	0.19677	0.0057673
IQSEC3	0.19677	0.098072
FAM114A2	0.19677	0.39129
DOCK8	0.19677	0.4573
KANSL2	0.19677	0.017705
HNRNPF	0.19677	0.11027
OLIG1	0.19677	0.77747
NDUFAF3	0.19677	0.64977
ABCB9	0.19677	0.94082
PTPRR	0.19677	0.032569
DCAKD	0.19677	0.15149
TCEANC2	0.19677	0.3531
SERPINF2	0.19677	0.095852
IARS2	0.19677	0.38578
MMP20	0.19677	0.48444
S1PR4	0.19677	0.58226
ARHGAP22	0.19677	0.089428
VAX2	0.19677	0.69934
CRYZL1	0.19677	0.12449
GORASP1	0.19677	0.096737
OR52R1	0.19677	0.11794
CRKL	0.19677	0.3302
KNOP1	0.19677	0.26917
TRIP12	0.19677	0.84213
CST6	0.19677	0.23716
PCDHGB5	0.19677	0.70395
MAPK7	0.19677	0.18193
SORBS2	0.19677	0.90205
FGD2	0.19677	0.91162
THOC6	0.19677	0.54122
LZTS2	0.19677	0.47589
ABCB10	0.19677	0.10885
LNP1	0.19677	0.022711
SLIT3	0.19677	0.91974
C8orf86	0.19677	0.20241
CBWD3	0.19677	0.16246
HSD11B2	0.19677	0.11329
UQCRB	0.19677	0.60937
LDB1	0.19677	0.56437
C1orf189	0.19677	0.047215
TFG	0.19677	0.78256
MED19	0.19677	0.33831
LAMA2	0.19677	0.46162
UXT	0.19677	0.86529
TMEM259	0.19677	0.2344
PLA2G4C	0.19677	0.71778
PRR16	0.19677	0.52904
HS6ST2	0.19677	0.10698
KIAA1324L	0.19677	0.026817
BSX	0.19677	0.54849
DNAJB5	0.19677	0.29075
DRG2	0.19677	0.85409
WT1	0.19677	0.46146
OR51A7	0.19677	0.054997
TMEM100	0.19677	0.067516
CCDC62	0.19677	0.65175
CREBL2	0.19677	0.12722
TFCP2L1	0.19677	0.069717
DNM1L	0.19677	0.85718
SH3D21	0.19677	0.21273
GPR27	0.19677	0.96717
SHOX2	0.19677	0.11069
CHCHD1	0.19677	0.77677
MEDAG	0.19677	0.11585
ATRIP	0.19677	0.88804
EWSR1	0.19677	0.22034
CR1	0.19677	0.18797
DHX34	0.19677	0.38436
DRAP1	0.19677	0.93594
ITIH3	0.19677	0.11295
TAS2R50	0.19677	0.71246
PDF	0.19677	0.87896
RNF24	0.19677	0.3798
RPL11	0.19677	0.0046876
TRIM41	0.19677	0.41205
C12orf43	0.19677	0.38256
RSPO1	0.19677	0.94124
DUSP12	0.19677	0.18532
RPRD1B	0.19677	0.42438
CDKN3	0.19677	0.35466
RSPH10B	0.19677	0.80772
ZNF536	0.19677	0.70408
NEK6	0.19677	0.49887
DES	0.19677	0.031317
SCGB1D1	0.19677	0.5293
FAM133B	0.19677	0.023579
C2orf27B	0.19677	0.48806
FCN2	0.19677	0.26304
IMPDH1	0.19677	0.90305
CTF1	0.19677	0.22882
PCDHA10	0.19677	0.20358
CTSA	0.19677	0.46273
CLEC9A	0.19677	0.00087516
SLC26A9	0.19677	0.85254
OPTC	0.19677	0.27528
DNM2	0.19677	0.065718
DYX1C1	0.19677	0.78593
FOXF1	0.19677	0.99037
VAT1	0.19677	0.16266
GH1	0.19677	0.72873
HHIP	0.19677	0.92606
ATP6V0A4	0.19677	0.3477
SNRPC	0.19677	0.10156
OC90	0.19677	0.29527
MLLT3	0.19677	0.35136
KLHL26	0.19677	0.36046
TMCO3	0.19677	0.057427
PATE1	0.19677	0.91446
XCL2	0.19677	0.026906
SOX9	0.19677	0.69211
ALB	0.19677	0.020058
FOXD1	0.19677	0.22736
KIAA0141	0.19677	0.88112
PYGL	0.19677	0.83483
GOLPH3	0.19677	0.45986
URM1	0.19677	0.13222
DNASE1	0.19677	0.22876
KRT18	0.19677	0.74908
DUSP21	0.19677	0.052374
PIK3CD	0.19677	0.85821
SLC35B2	0.19677	0.78496
GADD45GIP1	0.19677	0.27888
SCAMP5	0.19677	0.76096
CCL13	0.19677	0.063077
MYCL	0.19677	0.41504
BCR	0.19677	0.34279
GJD4	0.19677	0.40903
MYADM	0.19677	0.018473
TTC5	0.19677	0.34894
TRIP10	0.19677	0.01309
GDPD1	0.19677	0.87474
FARSA	0.19677	0.71072
PTMA	0.19677	0.16672
NFYB	0.19677	0.83811
ATP6V1G1	0.19677	0.37869
NAV3	0.19677	0.67794
RBM17	0.19677	0.69376
KRTAP9-8	0.19677	0.28451
CKAP2	0.19677	0.42235
TOLLIP	0.19677	0.0039635
RBMY1D	0.19677	0.87688
ARHGEF7	0.19677	0.2116
SWSAP1	0.19677	0.98272
LRCH4	0.19677	0.11536
AQP11	0.19677	0.21814
FAM57A	0.19677	0.81736
NAT8L	0.19677	0.93233
KCNK16	0.19677	0.11887
TPST1	0.19677	0.23822
TBC1D25	0.19677	0.022024
ZNF787	0.19677	0.78755
HS3ST2	0.19677	0.5464
CSAG1	0.19677	0.62075
CHAT	0.19677	0.046427
COA6	0.19677	0.31971
KLK12	0.19677	0.85208
PRICKLE3	0.19677	0.27473
BHLHA15	0.19677	0.70027
ATP13A1	0.19677	0.0044042
LUC7L3	0.19677	0.91597
ACTL9	0.19677	0.4896
KLK11	0.19677	0.020605
IER3IP1	0.19677	0.89943
WAC	0.19677	0.16361
SMG6	0.19677	0.073673
LACC1	0.19677	0.11081
SCN1B	0.19677	0.061445
TOX2	0.19677	0.23924
ZBTB7C	0.19677	0.12381
C12orf49	0.19677	0.064312
ZNF280B	0.19677	0.73745
WHSC1L1	0.19677	0.077862
GPR21	0.19677	0.39266
XAGE2	0.19677	0.27497
ETV3L	0.19677	0.19171
TP53RK	0.19677	0.35994
FAM214B	0.19677	0.11555
FBLN1	0.19677	0.60284
ZNF581	0.19677	0.71794
CA4	0.19677	0.043657
EIF3K	0.19677	0.6618
PLA2G2E	0.19677	0.13759
CT45A2	0.19677	0.30608
BTNL8	0.19677	0.088179
A3GALT2	0.19677	0.92541
MASP1	0.19677	0.95046
VDAC3	0.19677	0.37492
PHACTR3	0.19677	0.99197
ITGA8	0.19677	0.38815
HIST1H3I	0.19677	0.1261
PLA2G4D	0.19677	0.16066
ANKHD1-EIF4EBP3	0.19677	0.039887
COPG1	0.19677	0.85423
EXOSC2	0.19677	0.026392
SH3GL1	0.19677	0.44165
EXOC2	0.19677	0.18776
NAGPA	0.19677	0.77618
DPYS	0.19677	0.065528
GCN1L1	0.19677	0.21759
KCNH6	0.19677	0.23906
SETDB2	0.19677	0.3332
DARS2	0.19677	0.91798
TMED10	0.19677	0.30709
CITED4	0.19677	0.099393
ARL4A	0.19677	0.081925
GAGE12J	0.19677	0.53415
TSGA13	0.19677	0.20364
NOC4L	0.19677	0.36997
NEFL	0.19677	0.096287
ZNF253	0.19677	0.0070123
ATOH7	0.19677	0.09868
HK2	0.19677	0.80603
RHBDD2	0.19677	0.29309
ZDHHC14	0.19677	0.71089
ACTRT2	0.19677	0.99234
CRIPT	0.19677	0.31828
INF2	0.19677	0.72816
REP15	0.19677	0.39708
BCS1L	0.19677	0.0089207
PSMB5	0.19677	0.71996
ENOSF1	0.19677	0.96406
QDPR	0.19677	0.045774
MEGF8	0.19677	0.89986
GAD2	0.19677	0.047865
LUZP6	0.19677	0.71095
ARSF	0.19677	0.48501
PLEKHH3	0.19677	0.58039
DIO2	0.19677	0.029132
SEPSECS	0.19677	0.36916
LAIR2	0.19677	0.86973
HDDC3	0.19677	0.0068058
AADAC	0.19677	0.37223
LY75-CD302	0.19677	0.089427
UBE2A	0.19677	0.080447
PBXIP1	0.19677	0.17831
RTN4	0.19677	0.41733
ECSCR	0.19677	0.36478
LUC7L2	0.19677	0.89834
H2AFB2	0.19677	0.62063
AP2B1	0.19677	0.7158
ZKSCAN5	0.19677	0.26143
KCTD7	0.19677	0.69689
TMEM178B	0.19677	0.052657
CPNE8	0.19677	0.13293
PFDN2	0.19677	0.65954
KRTAP19-2	0.19677	0.70052
OR4C3	0.19677	0.88171
TTLL10	0.19677	0.57134
TTLL2	0.19677	0.068944
TRIM10	0.19677	0.052259
RTN1	0.19677	0.0093859
RPRML	0.19677	0.88293
SPATA18	0.19677	0.9688
CFD	0.19677	0.26339
INO80C	0.19677	0.30597
GATAD1	0.19677	0.0010368
SYCE1L	0.19677	0.1628
SPATA24	0.19677	0.2642
SIX5	0.19677	0.3637
C9orf173	0.19677	0.41394
LRRC10B	0.19677	0.63458
WDSUB1	0.19677	0.41717
DAXX	0.19677	0.99068
RNF130	0.19677	0.038515
CTNNBL1	0.19677	0.98454
P2RY6	0.19677	0.051428
PTGIR	0.19677	0.0096996
CFB	0.19677	0.97928
PCDHGC5	0.19677	0.54695
COLEC10	0.19677	0.41421
YIPF3	0.19677	0.1224
LOC158434	0.19677	0.62325
QARS	0.19677	0.85803
FUT1	0.19677	0.67206
FAM213B	0.19677	0.0047366
SHH	0.19677	0.40012
CREB5	0.19677	0.2895
LTB4R	0.19677	0.21663
MC2R	0.19677	0.12779
PPIAL4D	0.19677	0.23363
CCDC22	0.19677	0.091072
SCAND1	0.19677	0.89952
GPHN	0.19677	0.84839
CCDC120	0.19677	0.22163
PSKH2	0.19677	0.20243
SLC28A1	0.19677	0.093147
TNFSF10	0.19677	0.7052
ADHFE1	0.19677	0.00012971
MAST1	0.19677	0.66722
FAM153B	0.19677	0.044409
RIMBP2	0.19677	0.64958
CEACAM5	0.19677	0.12124
SERPINB7	0.19677	0.15409
METTL21B	0.19677	0.43693
EPHB2	0.19677	0.78353
KIAA0930	0.19677	0.31491
GATS	0.19677	0.94731
ZMAT2	0.19677	0.74889
CDK11A	0.19677	0.79785
ALMS1	0.19677	0.92837
KRTAP5-1	0.19677	0.90656
FXYD2	0.19677	0.57858
HIRIP3	0.19677	0.22023
TMED1	0.19677	0.30866
RHD	0.19677	0.34108
F3	0.19677	0.58323
H2AFX	0.19677	0.56057
DDIT4	0.19677	0.17013
MYH8	0.19677	0.1592
DEGS2	0.19677	0.065743
GLIPR1L1	0.19677	0.66593
SLC22A20	0.19677	0.07957
OR6N2	0.19677	0.94399
TNFSF13	0.19677	0.10339
FDX1L	0.19677	0.62223
HPS3	0.19677	0.85788
CDO1	0.19677	0.082979
ADAMTS15	0.19677	0.055732
TSGA10	0.19677	0.6273
FAU	0.19677	0.85963
SLC22A6	0.19677	0.5657
NTN3	0.19677	0.29814
ANKZF1	0.19677	0.018728
CHM	0.19677	0.76153
ADIPOR1	0.19677	0.19277
PDCL3	0.19677	0.69636
GTF2E1	0.19677	0.1933
TMEM190	0.19677	0.26974
CWC15	0.19677	0.7291
ORC3	0.19677	0.012342
ARHGAP28	0.19677	0.37734
PRELP	0.19677	0.61432
CPSF4	0.19677	0.27807
ZFP42	0.19677	0.65499
CLEC2B	0.19677	0.26221
OR52H1	0.19677	0.96421
DDX59	0.19677	0.39116
IL17A	0.19677	0.008402
WNT2B	0.19677	0.1788
KIAA1045	0.19677	0.41275
THEM5	0.19677	0.86755
GADD45A	0.19677	0.0057256
BTN3A3	0.19677	0.2142
ACP1	0.19677	0.49667
RNF167	0.19677	0.54735
PIGW	0.19677	0.22389
GALNT10	0.19677	0.46476
TMCC3	0.19677	0.094666
TRIM38	0.19677	0.30298
APOL6	0.19677	0.83439
SYTL3	0.19677	0.36372
SFTPC	0.19677	0.28524
BAHCC1	0.19677	0.96051
PRADC1	0.19677	0.85678
C3orf22	0.19677	0.84984
PAX3	0.19677	0.53646
TAS2R16	0.19677	0.13796
GGA1	0.19677	0.085262
POTEJ	0.19677	0.71714
TNFRSF4	0.19677	0.85515
GID4	0.19677	0.66235
D2HGDH	0.19677	0.33779
POP7	0.19677	0.88223
ITSN2	0.19677	0.12614
MRPL16	0.19677	0.0072704
PREP	0.19677	0.20929
TDRD10	0.19677	0.097095
LYPD5	0.19677	0.30044
MRPL44	0.19677	0.083756
LY6G6D	0.19677	0.74977
SETBP1	0.19677	0.47448
HERC5	0.19677	0.25089
LCN8	0.19677	0.95537
ADPRH	0.19677	0.51592
VPS13A	0.19677	0.28306
SLC31A1	0.19677	0.43408
PTPN9	0.19677	0.54324
CYP2C9	0.19677	0.39957
ERMAP	0.19677	0.48282
TMEM254	0.19677	0.89186
ZW10	0.19677	0.42412
VWA1	0.19677	0.65414
HBG2	0.19677	0.075027
CDH22	0.19677	0.32039
MLYCD	0.19677	0.21489
HNRNPAB	0.19677	0.81612
KRTAP12-2	0.19677	0.3364
LY6K	0.19677	0.41539
SDHC	0.19677	0.0081489
TFDP2	0.19677	0.49986
APLNR	0.19677	0.95506
PRSS16	0.19677	0.12623
TCEA3	0.19677	0.21919
FKBP11	0.19677	0.86548
PCDHGB4	0.19677	0.56373
TUSC1	0.19677	0.15821
TRIM26	0.19677	0.98505
C9orf9	0.19677	0.99702
FOXD4L5	0.19677	0.13441
DNMT3B	0.19677	0.89267
FAM73B	0.19677	0.87878
GLDC	0.19677	0.97706
SLC30A3	0.19677	0.063608
RLN3	0.19677	0.36492
LIMK1	0.19677	0.73172
TM2D1	0.19677	0.27358
FGGY	0.19677	0.2971
INSL4	0.19677	0.26983
C3orf79	0.19677	0.66249
SMS	0.19677	0.045963
H3F3C	0.19677	0.32795
MRPL53	0.19677	0.17822
TLCD2	0.19677	0.27494
SUMO3	0.19677	0.6357
KLRC4	0.19677	0.41216
CCDC85B	0.19677	0.20253
FOSL2	0.19677	0.93337
ZNF823	0.19677	0.97861
GALNT9	0.19677	0.23902
UROC1	0.19677	0.37324
RDM1	0.19677	0.83082
CCNB2	0.19677	0.053603
THAP1	0.19677	0.046535
TUBB2A	0.19677	0.14607
TMEM87A	0.19677	0.77491
LRFN1	0.19677	0.65739
IFFO2	0.19677	0.083717
BDH2	0.19677	0.1199
TSSC1	0.19677	0.82629
DACT1	0.19677	0.24518
EIF4A1	0.19677	0.39594
ANKRD45	0.19677	0.21082
ADAT2	0.19677	0.99431
FAM129B	0.19677	0.87181
MAS1L	0.19677	0.98105
OR10AD1	0.19677	0.65829
TEKT4	0.19677	0.32838
CYP2C19	0.19677	0.99132
TAGLN2	0.19677	0.072661
DDX53	0.19677	0.038982
OIT3	0.19677	0.35743
DAP3	0.19677	0.80155
TGIF2LY	0.19677	0.035906
HOXC4	0.19677	0.14789
FAM78A	0.19677	0.85676
SYNCRIP	0.19677	0.88025
MAGEE1	0.19677	0.1859
UTP18	0.19677	0.76079
TSEN2	0.19677	0.38332
LRCOL1	0.19677	0.7727
CSRNP3	0.19677	0.40224
NAP1L2	0.19677	0.47272
MTMR9	0.19677	0.48803
MYBPC2	0.19677	0.081084
VANGL2	0.19677	0.28043
PENK	0.19677	0.16787
KCNV2	0.19677	0.34578
KCNAB1	0.19677	0.014845
RGS13	0.19677	0.81821
ARL3	0.19677	0.67419
TP53BP2	0.19677	0.1076
MUTYH	0.19677	0.0071
WNT1	0.19677	0.26216
PDYN	0.19677	0.89924
CHRNA9	0.19677	0.12735
IQCA1	0.19677	0.26278
SUPT5H	0.19677	0.59436
SCG5	0.19677	0.0086473
ATXN7L2	0.19677	0.11054
HES4	0.19677	0.79331
C4orf48	0.19677	0.30211
CPNE6	0.19677	0.63426
GNA15	0.19677	0.26967
CPLX2	0.19677	0.081035
SOCS6	0.19677	0.24501
PACSIN1	0.19677	0.17409
METTL14	0.19677	0.60744
CIRBP	0.19677	0.6941
USP26	0.19677	0.45141
CWC27	0.19677	0.93186
BCDIN3D	0.19677	0.92226
CEBPG	0.19677	0.99667
TLK1	0.19677	0.74133
RNF223	0.19677	0.39647
WIZ	0.19677	0.97335
FCRL4	0.19677	0.039686
TNIK	0.19677	0.036461
SLC1A6	0.19677	0.82998
B3GNT3	0.19677	0.54663
OTUD4	0.19677	0.76664
GRPEL2	0.19677	0.065345
AKAP13	0.19677	0.080178
TRAPPC2	0.19677	0.51169
ZNF350	0.19677	0.33262
C15orf57	0.19677	0.08638
SRRM5	0.19677	0.63933
AKAP7	0.19677	0.066816
OR9A4	0.19677	0.18888
DEFB105B	0.19677	0.37956
MMP15	0.19677	0.87823
WDR13	0.19677	0.081427
FLCN	0.19677	0.061279
AMOTL2	0.19677	0.91224
COPS8	0.19677	0.062237
STAT1	0.19677	0.0028337
SLC1A5	0.19677	0.42573
PMPCB	0.19677	0.25334
SLC22A15	0.19677	0.94549
ZCCHC4	0.19677	0.66822
CFC1B	0.19677	0.25871
SH3BGR	0.19677	0.08676
GTF3C1	0.19677	0.87579
SRFBP1	0.19677	0.0089283
NCAPH2	0.19677	0.94678
OXGR1	0.19677	0.42417
BARHL2	0.19677	0.63024
PRSS46	0.19677	0.29827
RETN	0.19677	0.30515
ACADVL	0.19677	0.0040153
ZNF385D	0.19677	0.043056
FTL	0.19677	0.085647
EIF3H	0.19677	0.98033
PHF2	0.19677	0.3986
FOXL1	0.19677	0.048197
ZNF318	0.19677	0.60092
KCNJ8	0.19677	0.9079
PPIE	0.19677	0.45121
OR2B6	0.19677	0.0095355
SSR4	0.19677	0.44563
WARS	0.19677	0.14288
CALHM2	0.19677	0.10724
SUN3	0.19677	0.19526
C3	0.19677	0.035401
LPCAT4	0.19677	0.76909
TRAF3IP2	0.19677	0.36765
MEMO1	0.19677	0.34505
STUB1	0.19677	0.99868
DENND2C	0.19677	0.79707
ZKSCAN8	0.19677	0.31996
TUSC5	0.19677	0.93531
CHODL	0.19677	0.2006
MAP2K3	0.19677	0.20956
RNF135	0.19677	0.95529
SIAH3	0.19677	0.90548
HCK	0.19677	0.21468
FEN1	0.19677	0.80691
TUBA3D	0.19677	0.18525
RELT	0.19677	0.79671
EPX	0.19677	0.84371
TMEM50A	0.19677	0.10695
C10orf67	0.19677	0.97594
GOLGA8B	0.19677	0.013497
LIX1	0.19677	0.34807
TSPO2	0.19677	0.36204
UBXN2B	0.19677	0.45299
BTF3	0.19677	0.39833
PFKFB4	0.19677	0.04346
IGF1R	0.19677	0.31005
OR6B2	0.19677	0.048015
ABHD1	0.19677	0.99135
PAX1	0.19677	0.12803
HSBP1L1	0.19677	0.53236
GRAPL	0.19677	0.24882
NPS	0.19677	0.22545
TGFBR3L	0.19677	0.20577
TBC1D10C	0.19677	0.04019
[truncated: 15,718 more rows]

## Sheet: Fig2e
		mean fluorescence intensity
Cell population		Replicate 1	Replicate 2	Replicate 3
WT		109087	111910	120740
NT		102214	113621	112345
EMC6		18983	14723	19765
EIF2A		116604	127183	119683
TXN2		173096	187964	168126
G3BP1		132200	149302	120006
EIF3D		137890	134873	162611
ZDHHC23		119437	112076	104394
MYO19		118792	114205	115206
STAU2		106958	116527	129950
PTBP2		128779	120698	119107
PIAS4		100467	105935	106846
SENP1		78992	86480	92500
SEL1L		76737	72698	72003
ZFP36L2		79476	89033	87985
DOHH		67725	61614	79881
UBE2G2		37947	43003	46566
PRKRA		50482	48531	51592

## Sheet: Fig2f
	Hoescht stain fluorescence intensity			Luminescence
Cell population	Replicate 1	Replicate 2	Replicate 3	Replicate 1	Replicate 2	Replicate 3
WT	121758	146557	169781	13554.3	22511	24404.3
EMC6 KO	236054	227542	241644	3968	4876	4632
MYO19 KO	126727	168083	201606	9288.33	10367.3	9430
ZFP36L2 KO	229989	117950	245737	7233.33	6755	9669.33
DOHH KO	284331	191528	152005	8942	9020.33	8126.67
UBE2G2 KO	178184	140543	159395	5105.33	4100	5618
PRKRA KO	160823	193801	167597	11611.7	12275.7	4822.33

[truncated: 16 more sheets: Fig2g, Fig3b, Fig3c, Fig3d, Fig3e, Supp Fig3b, Fig4b, Fig4c, Fig4d, Fig4e, Supp 4e, Supp 5d, Fig4f, Supp 4c, Supp 4d, Supp 5a, Supp 5c, Supp 5e]
